# Supplementary material for: Fine-scale population structure and evidence for local adaptation in Australian giant black tiger shrimp (Penaeus monodon) using SNP analysis
Source: BMC Genomics. 2020 Sep 29;21:669. doi: 10.1186/s12864-020-07084-x (PMC7526253; doi:10.1186/s12864-020-07084-x)
Supplement: Supplementary file 2 — Additional file 2. Genotypic data. Genotypes of 278 individuals of P. monodon at 10,624 adaptive and neutral genome-wide SNPs are included in a standard STRUCTURE format. [file 12864_2020_7084_MOESM2_ESM.txt]

		PM0001 PM0002 PM0003 PM0004 PM0005 PM0006 PM0007 PM0008 PM0009 PM0010 PM0011 PM0012 PM0013 PM0014 PM0015 PM0016 PM0017 PM0018 PM0019 PM0020 PM0021 PM0022 PM0023 PM0024 PM0025 PM0026 PM0027 PM0028 PM0029 PM0030 PM0031 PM0032 PM0033 PM0034 PM0035 PM0036 PM0037 PM0038 PM0039 PM0040 PM0041 PM0042 PM0043 PM0044 PM0045 PM0046 PM0047 PM0048 PM0049 PM0050 PM0051 PM0052 PM0053 PM0054 PM0055 PM0056 PM0057 …
GOC_1_2A1	1	2 3 4 3 2 4 2 3 1 3 3 3 2 3 4 4 3 1 3 1 2 3 4 3 4 3 2 3 4 4 4 2 4 2 2 2 3 4 1 1 1 1 4 4 3 4 3 4 3 2 4 1 3 2 2 1 3 1 4 2 4 4 1 1 4 3 4 1 4 2 1 3 1 4 2 4 4 4 2 2 1 3 4 4 2 4 1 4 2 3 3 4 3 3 1 4 3 1 2 2 3 4 1 4 4 2 4 3 4 3 4 2 4 2 2 3 1 4 3 3 4 1 1 3 3 4 2 4 3 4 4 3 3 3 4 1 1 3 4 2 3 3 3 4 2 2 3 3 3 3 3 4 2 1 4 4 3 3 3 3 1 1 2 2 4 3 4 4 3 4 3 1 4 3 3 3 1 2 4 3 -9 4 3 3 4 4 4 4 3 3 3 4 4 3 2 1 1 3 3 …
GOC_1_2A1	1	4 3 3 3 2 4 2 1 3 3 3 3 2 3 4 4 3 1 3 3 2 3 4 3 4 1 2 3 4 4 4 2 4 2 2 4 3 4 1 1 3 1 4 4 3 4 3 4 3 2 4 1 3 2 2 1 3 1 4 2 4 4 1 1 2 3 4 1 4 2 1 3 3 4 2 4 4 4 2 2 1 3 4 2 2 4 1 4 2 3 3 2 3 3 3 4 3 1 2 2 3 4 1 4 4 2 2 3 4 3 4 2 4 2 2 3 1 4 3 3 4 1 4 3 3 4 2 4 3 4 4 3 1 3 4 1 1 3 4 2 3 3 3 4 2 2 3 3 3 3 3 4 2 1 4 4 3 3 3 3 3 1 2 2 4 3 4 4 3 4 3 3 4 3 3 3 1 2 4 3 -9 4 3 3 2 4 4 4 3 3 3 4 4 3 2 1 1 3 3 …
GOC_14_2A2	1	4 3 3 4 2 4 4 1 3 3 3 3 2 3 4 4 3 -9 3 1 2 3 4 3 4 3 2 3 4 4 4 2 4 2 2 2 3 4 1 1 1 1 4 4 3 4 1 4 3 4 4 1 -9 2 2 1 1 1 4 2 4 4 -9 1 2 3 4 1 4 2 1 3 3 4 2 4 4 4 2 2 1 1 2 2 2 4 1 4 2 3 3 2 3 3 3 4 3 1 2 2 3 4 1 4 4 2 2 3 4 3 4 2 4 2 2 3 1 4 3 3 4 1 4 3 3 4 2 4 3 4 2 3 1 3 4 1 1 3 4 2 3 3 3 4 4 2 3 3 3 3 3 4 2 1 4 4 3 3 3 3 1 1 2 2 4 3 2 4 3 2 3 1 4 3 3 3 1 2 4 3 2 4 3 3 4 4 4 1 2 3 3 4 4 3 2 -9 3 3…
GOC_14_2A2	1	4 3 3 4 2 4 2 1 3 3 3 3 2 3 4 4 3 -9 3 3 2 3 4 3 4 3 2 3 4 4 4 2 4 2 2 4 3 4 1 1 3 1 4 4 3 4 3 4 3 2 4 1 -9 2 2 1 3 1 4 2 4 4 -9 1 2 3 4 1 4 2 3 3 3 4 2 4 4 4 2 2 1 3 4 2 2 4 1 4 2 3 3 2 3 3 3 4 3 1 2 2 3 4 1 4 4 2 2 3 4 3 4 2 4 2 2 3 1 4 3 3 4 1 4 3 3 4 2 2 3 4 4 3 1 3 4 1 1 3 4 2 3 3 3 4 4 2 3 3 3 3 3 4 2 1 4 4 3 3 3 3 3 1 2 2 4 3 4 4 3 4 3 3 4 3 3 3 1 2 4 3 2 4 3 3 2 4 4 1 3 3 3 4 4 3 2 -9 1 3…
GOC_36_2A3	1	4 -9 3 3 2 4 4 1 -9 3 3 3 4 3 4 -9 3 1 3 3 2 3 4 3 4 3 2 3 4 4 4 2 1 2 2 2 3 4 1 1 1 1 4 4 3 4 1 4 3 4 4 1 3 2 2 1 3 1 4 2 4 4 1 1 2 3 4 1 4 -9 1 3 3 4 2 4 4 4 2 2 1 3 4 2 2 4 1 4 2 3 3 2 3 4 1 4 3 1 2 2 3 4 1 4 4 2 2 3 4 3 4 2 4 -9 2 3 1 4 3 3 4 1 4 3 3 4 2 4 3 4 4 -9 1 3 4 1 1 3 4 2 3 3 3 4 2 2 3 3 3 3 1 3 2 1 4 4 3 3 1 3 3 1 2 2 4 3 4 4 3 4 3 1 4 3 3 3 2 2 4 3 2 4 3 3 2 4 4 1 2 3 3 4 4 3 2 -9 …
GOC_36_2A3	1	4 -9 3 4 2 4 2 1 -9 3 3 3 2 3 4 -9 3 1 3 3 2 3 4 3 4 3 2 3 4 4 4 2 4 2 2 4 3 4 1 1 3 1 4 4 3 4 3 4 3 4 4 1 3 2 2 1 3 1 4 2 4 4 1 1 2 3 4 1 4 -9 3 3 3 4 2 4 4 4 2 2 1 3 4 2 2 4 1 4 2 3 3 2 3 3 3 4 3 1 2 2 3 4 1 4 4 2 2 3 4 3 4 2 4 -9 2 3 1 4 3 3 4 1 4 3 3 4 2 2 3 4 4 -9 1 3 4 1 1 3 4 2 3 3 3 4 4 2 3 3 3 3 1 4 2 1 4 4 3 3 3 3 3 1 2 2 4 3 4 4 3 4 3 1 4 3 3 3 1 2 4 3 2 4 3 3 2 4 4 1 3 3 3 4 4 3 2 -9 …
GOC_S94_8_2A4	1	4 3 3 4 2 -9 2 1 1 3 3 3 2 3 4 -9 3 -9 3 3 2 3 4 3 4 3 2 3 4 4 4 2 4 2 2 2 3 4 1 1 3 1 4 4 3 4 3 4 3 4 4 1 3 2 2 1 3 1 4 2 4 4 1 1 2 2 4 1 4 -9 3 3 1 4 2 1 4 4 2 2 1 3 4 4 2 4 2 4 2 3 3 2 3 3 1 4 3 1 2 2 3 4 1 4 4 2 2 3 4 3 4 2 2 2 2 3 1 4 3 3 4 1 1 3 3 1 2 4 3 4 2 3 1 3 4 1 1 3 4 2 3 4 3 4 4 2 3 3 3 3 3 4 2 1 4 4 3 3 1 3 3 1 2 2 4 3 4 4 3 4 1 1 4 3 3 3 1 2 4 3 2 4 2 3 4 4 4 1 3 3 3 4 4 3 2 1 3 3…
GOC_S94_8_2A4	1	4 3 3 4 2 -9 2 1 3 3 3 3 2 3 4 -9 3 -9 3 3 2 3 4 3 4 1 2 3 4 4 4 2 4 2 2 4 3 4 1 1 3 1 4 4 3 4 3 4 3 2 4 1 3 2 2 1 3 1 4 2 4 4 1 1 2 2 4 1 4 -9 3 3 3 4 2 4 4 4 2 2 1 3 4 2 2 4 1 4 2 3 3 2 3 3 3 4 3 1 2 2 3 4 1 4 4 2 2 3 4 3 4 2 4 2 2 3 1 4 3 3 4 1 1 3 3 4 2 4 3 4 4 3 1 3 4 1 1 3 4 2 3 3 3 4 4 2 3 3 3 3 3 4 2 1 4 4 3 3 3 3 3 1 2 2 4 3 4 4 3 4 3 3 4 3 3 3 1 2 4 3 2 4 3 3 2 4 4 1 3 3 3 4 4 3 2 1 1 3…
GOC_3_2B1	1	4 3 3 3 2 4 2 1 1 3 3 3 2 3 4 4 3 1 3 3 2 3 4 3 4 1 2 3 4 4 4 2 4 2 2 4 3 4 1 3 3 1 4 4 3 4 3 4 3 2 2 1 3 2 2 1 3 1 4 2 4 4 1 1 2 3 4 1 4 2 1 3 3 4 2 4 4 4 2 2 1 3 4 2 2 4 1 4 2 3 3 2 3 3 3 4 3 -9 2 2 3 2 1 4 4 2 2 3 4 3 4 2 4 2 2 1 1 4 3 3 4 1 1 1 3 4 2 4 3 4 4 3 1 3 4 1 1 3 4 2 3 4 3 4 4 2 3 3 3 3 1 4 2 1 4 4 1 3 3 3 3 1 2 2 4 3 4 4 3 4 3 3 2 3 3 3 1 2 4 3 2 4 3 3 4 4 2 1 3 3 3 4 4 3 2 1 3 3 3 …
GOC_3_2B1	1	4 3 3 4 2 4 2 1 3 3 3 3 2 3 4 4 3 1 3 3 2 3 4 3 4 1 2 3 4 4 4 2 4 2 2 4 3 4 1 1 3 1 4 4 3 4 3 4 3 2 4 1 3 2 2 1 3 1 4 2 4 4 1 1 2 3 4 1 4 2 3 3 3 4 2 4 4 4 2 2 1 3 4 2 2 4 1 4 2 3 3 2 3 3 3 4 3 -9 2 2 3 4 1 4 4 2 2 3 4 3 4 2 4 2 2 3 1 4 3 3 4 1 4 3 3 4 2 2 3 4 4 3 1 3 4 1 1 3 4 2 3 3 3 4 4 2 3 3 3 3 3 4 2 1 4 4 3 3 3 3 3 1 2 2 4 3 4 4 3 4 3 3 4 3 3 3 1 2 4 3 2 4 3 3 2 4 4 1 3 3 3 4 4 3 2 1 1 3 3 …
GOC_15_2B2	1	4 3 3 4 2 4 2 1 3 3 3 3 2 -9 4 4 3 -9 3 3 2 3 4 3 4 3 2 3 4 4 4 4 4 2 2 4 3 4 1 1 3 1 4 4 3 4 3 4 3 2 4 1 3 4 2 1 3 1 4 2 4 4 1 1 4 3 4 1 4 2 1 3 3 4 2 4 4 4 2 4 1 3 4 4 -9 4 1 4 2 3 3 4 -9 3 1 4 3 1 2 2 3 4 1 4 4 2 2 3 4 3 4 2 4 2 2 3 1 2 3 3 4 1 4 3 3 4 2 4 3 4 2 3 1 3 4 1 1 1 4 2 3 4 3 4 4 2 3 3 3 3 3 4 2 1 4 3 3 3 1 3 3 1 2 2 4 3 4 4 3 2 3 3 4 3 3 3 1 2 4 3 2 -9 3 3 4 4 4 1 3 3 3 4 4 1 2 1 3 …
GOC_15_2B2	1	4 3 3 4 2 4 2 1 3 3 3 3 2 -9 4 4 3 -9 3 3 2 3 4 3 4 1 2 3 4 4 4 2 4 2 2 4 3 4 1 1 3 1 4 4 3 4 3 4 3 2 4 1 3 2 2 1 3 1 4 2 4 4 1 1 2 3 4 1 4 2 3 3 3 4 2 4 4 4 2 2 1 3 4 2 -9 4 1 4 2 3 3 2 -9 3 3 4 3 1 2 2 3 4 1 4 4 2 2 3 4 3 4 2 4 2 2 3 1 4 3 3 4 1 4 3 3 4 2 2 3 4 4 3 1 3 4 1 1 3 4 2 3 3 3 4 4 2 3 3 3 3 3 4 2 1 4 3 3 3 3 3 3 1 2 2 4 3 4 4 3 4 3 3 4 3 3 3 1 2 4 3 2 -9 3 3 2 4 4 1 3 3 3 4 4 3 2 1 1 …
GOC_41_2B3	1	4 -9 3 3 2 4 2 3 -9 3 3 3 2 3 4 4 3 1 3 3 2 3 4 3 4 3 2 3 4 4 4 -9 4 2 2 4 3 2 1 1 3 1 4 4 3 4 3 -9 3 2 4 1 3 2 2 1 3 1 4 2 2 4 1 1 2 3 4 1 4 2 3 3 1 4 -9 4 4 4 2 2 4 3 4 2 2 4 1 4 2 3 3 4 3 3 1 4 3 1 -9 4 3 4 1 4 4 2 4 3 4 3 4 2 4 2 2 3 1 4 3 3 4 1 4 3 3 1 2 4 3 4 2 3 1 3 4 1 1 3 4 2 3 4 3 4 2 2 3 3 3 3 3 4 2 1 4 4 3 3 1 3 3 1 2 2 4 3 4 4 3 4 1 1 4 3 3 3 1 2 4 3 2 4 3 3 4 4 4 1 3 3 3 4 4 3 2 -9 …
GOC_41_2B3	1	4 -9 3 4 2 4 2 1 -9 3 3 3 2 3 4 4 3 1 3 3 2 3 4 3 4 1 2 3 4 4 4 -9 4 2 2 4 3 4 1 1 3 1 4 4 3 4 3 -9 3 2 4 1 3 2 2 1 3 1 4 2 4 4 1 1 2 3 4 1 4 2 3 3 1 4 -9 4 4 4 2 2 1 3 4 2 2 4 1 4 2 3 3 2 3 3 3 4 3 1 -9 2 3 4 1 4 4 2 2 3 4 3 4 2 4 2 2 3 1 4 3 3 4 1 4 3 3 4 2 4 3 4 4 3 1 3 4 1 1 3 4 2 3 3 3 4 2 2 3 3 3 3 3 4 2 1 4 4 3 3 3 3 3 1 2 2 4 3 4 4 3 4 3 3 4 3 3 3 1 2 4 3 2 4 3 3 2 4 4 1 3 3 3 4 4 3 2 -9 …
GOC_S91_9_2B4	1	4 3 3 3 2 4 2 1 1 3 3 3 2 3 4 4 3 1 3 -9 2 3 4 3 -9 -9 2 -9 4 1 4 2 1 -9 2 4 -9 4 1 3 3 1 -9 4 3 -9 3 4 3 2 4 -9 3 4 2 1 3 1 4 2 2 4 1 1 4 3 4 1 4 2 3 3 1 -9 2 1 4 4 2 2 1 3 4 2 2 4 1 4 2 3 3 4 3 3 3 4 3 1 2 2 3 4 1 4 4 2 2 3 4 -9 4 2 4 2 2 3 1 4 3 3 4 2 1 3 3 4 2 2 3 4 4 3 1 3 4 1 1 3 4 2 1 3 3 4 4 2 3 3 3 3 3 3 2 1 4 4 3 3 1 3 3 1 2 2 4 3 4 4 3 4 1 1 4 3 3 3 1 -9 4 3 2 4 3 3 4 4 2 1 3 3 3 4 4 3…
GOC_S91_9_2B4	1	4 3 3 4 2 4 2 1 3 3 3 3 2 3 4 4 3 1 3 -9 2 3 4 3 -9 -9 2 -9 4 4 4 2 4 -9 2 4 -9 4 1 1 3 1 -9 4 3 -9 3 4 3 2 4 -9 3 2 2 1 3 1 4 2 4 4 1 1 2 3 4 1 4 2 3 3 1 -9 2 4 4 4 2 2 1 3 4 2 2 4 1 4 2 3 3 2 3 3 3 4 3 1 2 2 3 4 1 4 4 2 2 3 4 -9 4 2 4 2 2 3 1 4 3 3 4 1 4 3 3 4 2 2 3 4 4 3 1 3 4 1 1 3 4 2 3 3 3 4 4 2 3 3 3 3 3 4 2 1 4 4 3 3 3 3 3 1 2 2 4 3 4 4 3 4 3 3 4 3 3 3 1 -9 4 3 2 4 3 3 2 4 4 1 3 3 3 4 4 3…
GOC_4_2C1	1	4 3 3 3 2 4 2 3 3 3 3 3 2 3 4 -9 3 -9 3 1 2 3 4 3 4 3 2 3 4 4 4 -9 4 2 2 4 3 4 1 1 3 1 4 4 3 4 3 4 3 2 4 1 3 2 2 1 3 1 4 2 4 4 1 1 4 3 4 1 4 2 3 3 1 4 2 4 4 4 2 2 1 3 4 2 -9 4 1 4 2 3 3 4 3 3 1 4 3 1 2 4 3 4 1 4 4 2 2 3 4 3 4 2 4 2 2 3 1 4 3 3 4 2 1 3 3 4 2 2 3 4 4 3 1 3 4 1 1 3 4 2 3 4 3 4 4 2 3 3 3 3 1 4 2 1 4 3 3 3 3 3 1 1 2 2 2 3 4 4 3 4 3 3 4 3 3 3 1 2 4 3 2 4 3 3 4 4 4 1 3 3 3 4 4 3 2 -9 3 …
GOC_4_2C1	1	4 3 3 4 2 4 2 3 3 3 3 3 2 3 4 -9 3 -9 3 3 2 3 4 3 4 3 2 3 4 4 4 -9 4 2 2 4 3 4 1 1 3 1 4 4 3 4 3 4 3 2 4 1 3 2 2 1 3 1 4 2 4 4 1 1 2 3 4 1 4 2 3 3 1 4 2 4 4 4 2 2 1 3 4 2 -9 4 1 4 2 3 3 2 3 3 1 4 3 1 2 2 3 4 1 4 4 2 2 3 4 3 4 2 4 2 2 3 1 4 3 3 4 1 4 3 3 4 2 2 3 4 4 3 1 3 4 1 1 3 4 2 3 3 3 4 4 2 3 3 3 3 3 4 2 1 4 3 3 3 3 3 3 1 2 2 4 3 4 4 3 4 3 3 4 3 3 3 1 2 4 3 2 4 3 3 2 4 4 1 3 3 3 4 4 3 2 -9 1 …
GOC_16_2C2	1	4 3 3 3 2 4 4 1 3 3 3 3 2 -9 4 4 3 1 3 1 2 3 4 3 4 -9 2 3 4 4 4 2 4 2 2 4 3 4 1 1 3 1 4 4 3 4 3 4 3 2 4 1 3 2 2 1 3 1 4 2 2 4 1 1 2 3 4 1 4 2 1 3 1 4 2 4 4 4 2 2 1 3 4 2 2 4 1 4 2 3 3 2 3 3 3 4 3 1 2 4 3 4 1 4 4 4 2 3 4 3 4 2 4 2 2 3 1 4 3 3 4 1 1 3 3 4 2 4 3 4 2 3 1 3 4 1 1 3 4 2 3 4 3 4 2 2 3 3 3 3 3 4 2 1 4 3 3 3 3 3 3 1 2 2 4 2 4 4 3 4 1 3 4 3 3 3 1 2 4 3 -9 4 3 3 4 4 4 1 3 3 3 4 4 3 2 1 1 3 …
GOC_16_2C2	1	4 3 3 4 2 4 2 1 3 3 3 3 2 -9 4 4 3 1 3 3 2 3 4 3 4 -9 2 3 4 4 4 2 4 2 2 4 3 4 1 1 3 1 4 4 3 4 3 4 3 2 4 1 3 2 2 1 3 1 4 2 4 4 1 1 2 3 4 1 4 2 3 3 3 4 2 4 4 4 2 2 1 3 4 2 2 4 1 4 2 3 3 2 3 3 3 4 3 1 2 2 3 4 1 4 4 2 2 3 4 3 4 2 4 2 2 3 1 4 3 3 4 1 1 3 3 4 2 2 3 4 4 3 1 3 4 1 1 3 4 2 3 3 3 4 4 2 3 3 3 3 3 4 2 1 4 4 3 3 3 3 3 1 2 2 4 3 4 4 3 4 3 3 4 3 3 3 1 2 4 3 -9 4 3 3 2 4 4 1 3 3 3 4 4 3 2 1 1 3 …
GOC_S368_1_2C3	1	4 3 3 3 3 4 2 3 1 3 3 3 2 3 4 -9 3 1 3 3 2 3 4 -9 4 3 2 3 4 4 4 2 4 2 2 4 -9 4 1 1 3 1 4 4 3 4 3 4 3 2 4 1 3 4 2 1 3 1 4 2 4 -9 1 1 2 3 4 1 4 2 3 3 1 4 2 4 4 4 2 2 1 3 4 2 2 4 1 4 2 3 3 2 3 3 3 4 3 1 2 2 3 4 1 4 4 2 2 3 4 3 4 2 4 2 2 3 1 4 3 3 4 2 1 3 1 4 2 4 3 4 4 3 1 3 4 1 1 3 4 2 3 3 3 4 2 2 3 3 3 3 3 3 2 1 4 3 1 3 3 1 1 1 2 2 4 3 4 4 3 4 3 1 4 3 3 1 1 2 4 3 2 4 3 3 4 4 4 1 2 3 3 4 4 3 2 1 1 3…
GOC_S368_1_2C3	1	4 3 3 4 2 4 2 1 1 3 3 3 2 3 4 -9 3 1 3 3 2 3 4 -9 4 1 2 3 4 4 4 2 4 2 2 4 -9 4 1 1 3 1 4 4 3 4 3 4 3 2 4 1 3 2 2 1 3 1 4 2 4 -9 1 1 2 3 4 1 4 2 3 3 1 4 2 4 4 4 2 2 1 3 4 2 2 4 1 4 2 3 3 2 3 3 3 4 3 1 2 2 3 4 1 4 4 2 2 3 4 3 4 2 4 2 2 3 1 4 3 3 4 1 4 3 3 4 2 2 3 4 4 3 1 3 4 1 1 3 4 2 3 3 3 4 4 2 3 3 3 3 3 4 2 1 4 3 3 3 3 3 3 1 2 2 4 3 4 4 3 4 3 3 4 3 3 3 1 2 4 3 2 4 3 3 2 4 4 1 3 3 3 4 4 3 2 1 1 3…
GOC_S85_10_2C4	1	4 -9 3 4 3 4 4 1 3 -9 3 3 2 3 4 4 3 1 3 3 -9 3 4 1 -9 3 2 3 4 4 4 2 4 2 2 4 3 4 1 1 1 1 4 4 3 4 3 4 3 2 4 1 3 2 2 1 3 1 4 2 4 4 1 1 2 3 4 1 4 2 3 3 3 4 1 4 4 4 2 2 4 3 -9 2 2 4 1 4 2 3 3 4 1 3 1 4 3 1 2 2 3 4 1 4 4 2 2 3 4 2 2 2 4 2 2 3 1 4 3 3 4 2 1 3 3 4 2 4 3 -9 4 3 1 3 4 1 1 3 4 2 1 4 3 4 2 2 3 3 3 3 3 4 2 -9 4 4 1 3 3 3 3 1 2 2 4 3 4 4 3 4 3 1 4 3 3 3 1 2 4 3 2 4 3 3 4 4 4 -9 3 3 3 4 4 3 -9 …
GOC_S85_10_2C4	1	4 -9 3 4 2 4 2 1 3 -9 3 3 2 3 4 4 3 1 3 3 -9 3 4 3 -9 1 2 3 4 4 4 2 4 2 2 4 3 4 1 1 3 1 4 4 3 4 3 4 3 2 4 1 3 2 2 1 3 1 4 2 4 4 1 1 2 3 4 1 4 2 3 3 3 4 2 4 4 4 2 2 1 3 -9 2 2 4 1 4 2 3 3 2 3 3 1 4 3 1 2 2 3 4 1 4 4 2 2 3 4 3 4 2 4 2 2 3 1 4 3 3 4 1 1 3 3 4 2 2 3 -9 4 3 1 3 4 1 1 3 4 2 3 3 3 4 2 2 3 3 3 3 3 4 2 -9 4 4 3 3 3 3 3 1 2 2 4 3 4 4 3 4 3 3 4 3 3 3 1 2 4 3 2 4 3 3 2 4 4 -9 3 3 3 4 4 3 -9 …
GOC_5_2D1	1	4 3 4 3 3 4 -9 1 3 3 3 3 2 3 4 4 3 1 3 1 2 3 4 3 4 3 2 3 4 4 4 2 4 -9 2 4 3 4 1 1 3 1 4 4 3 4 1 4 3 2 4 -9 -9 4 2 1 3 1 4 4 4 4 1 1 2 -9 4 1 4 -9 3 3 1 4 2 4 4 4 2 2 4 3 4 2 2 4 1 4 2 3 3 4 3 3 3 4 3 1 2 2 3 4 1 4 4 2 4 3 4 3 4 2 4 2 2 3 1 4 3 3 4 2 4 3 3 4 2 4 3 4 4 3 1 3 4 1 1 3 4 2 3 4 3 4 2 2 3 3 3 3 3 3 2 1 4 3 3 3 3 3 3 1 2 -9 4 2 4 4 3 4 3 1 4 3 3 3 1 2 4 3 2 4 3 3 4 4 2 1 3 3 3 4 4 3 2 -9…
GOC_5_2D1	1	4 3 3 4 2 4 -9 1 3 3 3 3 2 3 4 4 3 1 3 3 2 3 4 3 4 3 2 3 4 4 4 2 4 -9 2 4 3 4 1 1 3 1 4 4 3 4 3 4 3 2 4 -9 -9 2 2 1 3 1 4 2 4 4 1 1 2 -9 4 1 4 -9 3 3 3 4 2 4 4 4 2 2 4 3 4 2 2 4 1 4 2 3 3 2 3 3 3 4 3 1 2 2 3 4 1 4 4 2 2 3 4 3 4 2 4 2 2 3 1 4 3 3 4 1 4 3 3 4 2 4 3 4 4 3 1 3 4 1 1 3 4 2 3 3 3 4 4 2 3 3 3 3 3 4 2 1 4 3 3 3 3 3 3 1 2 -9 4 3 4 4 3 4 3 3 4 3 3 3 1 2 4 3 2 4 3 3 4 4 4 1 3 3 3 4 4 3 2 -9…
GOC_18_2D2	1	4 3 3 3 3 4 2 -9 3 3 3 3 2 3 4 -9 3 1 3 3 2 3 4 3 4 3 2 3 4 4 4 2 4 2 2 2 3 4 -9 3 3 1 4 4 3 4 3 -9 3 2 4 1 3 2 2 1 3 1 4 2 4 4 1 1 4 3 4 1 4 2 3 2 1 4 2 4 4 4 2 2 1 3 4 2 2 4 1 4 2 3 3 4 3 3 1 4 3 1 2 2 3 4 1 4 4 2 2 3 4 3 4 2 4 2 2 3 1 4 3 3 4 2 1 3 3 1 2 4 3 4 2 3 3 3 4 1 1 3 4 2 3 4 3 4 2 2 3 3 3 3 3 4 2 1 4 4 3 3 3 3 1 1 2 2 4 3 4 4 3 4 3 3 4 3 1 3 1 2 4 3 2 4 3 3 4 4 2 1 3 3 1 4 4 3 2 -9 3 …
GOC_18_2D2	1	4 3 3 4 2 4 2 -9 3 3 3 3 2 3 4 -9 3 1 3 3 2 3 4 3 4 3 2 3 4 4 4 2 4 2 2 4 3 4 -9 1 3 1 4 4 3 4 3 -9 3 2 4 1 3 2 2 1 3 1 4 2 4 4 1 1 4 3 4 1 4 2 3 3 3 4 2 4 4 4 2 2 1 3 4 2 2 4 1 4 2 3 3 2 3 3 3 4 3 1 2 2 3 4 1 4 4 2 2 3 4 3 4 2 4 2 2 3 1 4 3 3 4 1 1 3 3 4 2 4 3 4 4 3 1 3 4 1 1 3 4 2 3 3 3 4 4 2 3 3 3 3 3 4 2 1 4 4 3 3 3 3 3 1 2 2 4 3 4 4 3 4 3 3 4 3 3 3 1 2 4 3 2 4 3 3 2 4 2 1 3 3 3 4 4 3 2 -9 1 …
GOC_S368_2_2D3	1	4 3 3 4 2 4 4 3 3 3 3 3 2 3 4 -9 3 -9 3 1 2 3 4 3 4 1 2 3 4 1 4 4 4 2 2 4 3 2 -9 3 3 1 4 4 3 4 3 4 3 2 4 1 -9 4 2 1 3 1 4 2 2 4 1 1 2 -9 4 1 4 2 1 3 3 4 1 4 4 4 2 2 1 3 4 4 2 4 1 4 2 3 3 2 3 3 1 4 3 1 -9 4 3 4 1 -9 4 2 2 3 4 -9 4 2 4 2 2 3 1 4 3 3 4 2 1 3 3 4 2 4 3 4 4 3 1 3 4 1 1 3 4 3 3 4 3 4 4 2 3 3 3 3 1 4 2 1 4 3 3 3 3 3 3 1 2 2 4 3 4 4 3 4 3 3 4 3 3 1 1 2 4 3 2 4 3 1 4 4 4 1 3 -9 3 4 4 3 2 …
GOC_S368_2_2D3	1	4 3 3 4 2 4 4 1 3 3 3 3 2 3 4 -9 3 -9 3 3 2 3 4 3 4 1 2 3 4 4 4 2 4 2 2 4 3 4 -9 1 3 1 4 4 3 4 3 4 3 2 4 1 -9 2 2 1 3 1 4 2 4 4 1 1 2 -9 4 1 4 2 3 3 3 4 2 4 4 4 2 2 1 3 4 2 2 4 1 4 2 3 3 2 3 3 3 4 3 1 -9 2 3 4 1 -9 4 2 2 3 4 -9 4 2 4 2 2 3 1 4 3 3 4 1 1 3 3 4 2 4 3 4 4 3 1 3 4 1 1 3 4 2 3 3 3 4 4 2 3 3 3 3 3 4 2 1 4 4 3 3 3 3 3 1 2 2 4 3 4 4 3 4 3 3 4 3 3 3 1 2 4 3 2 4 3 3 2 4 4 1 3 -9 3 4 4 3 2 …
GOC_S87_11_2D4	1	4 3 3 3 2 4 4 1 1 3 3 3 2 3 4 -9 3 -9 3 1 2 3 4 -9 4 3 2 3 4 4 4 -9 4 2 2 4 3 4 -9 1 3 1 4 4 3 4 1 4 3 2 4 1 3 4 2 1 3 1 4 2 4 4 1 1 4 3 4 1 4 2 3 3 1 4 2 4 4 4 2 2 1 3 4 2 2 4 1 4 2 3 3 2 3 3 1 4 3 1 2 2 3 2 1 4 4 2 2 3 4 3 4 2 2 2 2 3 1 4 3 3 4 1 4 3 3 4 2 4 3 4 4 3 3 3 4 1 1 3 4 2 3 4 -9 4 2 2 3 3 3 3 3 4 2 1 4 3 3 3 3 3 3 1 2 2 4 3 4 4 3 4 3 1 4 3 3 3 -9 -9 4 3 2 4 3 3 2 4 2 1 3 3 3 4 4 3 2 -…
GOC_S87_11_2D4	1	4 3 3 3 2 4 2 1 1 3 3 3 2 3 4 -9 3 -9 3 3 2 3 4 -9 4 3 2 3 4 4 4 -9 4 2 2 4 3 4 -9 1 3 1 4 4 3 4 3 4 3 2 4 1 3 4 2 1 3 1 4 2 4 4 1 1 2 3 4 1 4 2 3 3 3 4 2 4 4 4 2 2 1 3 4 2 2 4 1 4 2 3 3 2 3 3 3 4 3 1 2 2 3 4 1 4 4 2 2 3 4 3 4 2 4 2 2 3 1 4 3 3 4 1 4 3 3 4 2 2 3 4 4 3 1 3 4 1 1 3 4 2 3 3 -9 4 2 2 3 3 3 3 3 4 2 1 4 4 3 3 3 3 3 1 2 2 4 3 4 4 3 4 3 1 4 3 3 3 -9 -9 4 3 2 4 3 3 2 4 4 1 3 3 3 4 4 3 2 -…
GOC235_2D5	1	4 3 3 3 2 4 -9 3 -9 3 3 3 2 -9 4 -9 3 1 3 3 2 3 4 3 -9 -9 2 -9 4 4 4 2 4 2 2 4 -9 4 1 1 3 1 4 1 3 4 3 4 3 -9 4 1 -9 2 2 -9 3 1 4 2 4 -9 1 -9 4 3 4 1 4 2 3 3 3 -9 -9 4 4 4 2 2 1 3 -9 2 2 4 1 4 2 3 3 4 3 3 -9 4 3 1 -9 -9 3 4 -9 -9 4 -9 2 3 4 -9 4 2 4 2 2 3 -9 4 3 3 4 1 1 -9 3 4 2 4 -9 4 4 -9 -9 3 4 -9 1 3 4 2 3 4 -9 4 2 2 3 3 -9 3 3 4 2 1 4 3 3 3 1 3 -9 1 2 -9 4 3 4 -9 3 4 3 3 4 -9 3 3 1 2 4 3 2 -9…
GOC235_2D5	1	4 3 3 3 2 4 -9 3 -9 3 3 3 2 -9 4 -9 3 1 3 3 2 3 4 3 -9 -9 2 -9 4 4 4 2 4 2 2 4 -9 4 1 1 3 1 4 4 3 4 3 4 3 -9 4 1 -9 2 2 -9 3 1 4 2 4 -9 1 -9 4 3 4 1 4 2 3 3 3 -9 -9 4 4 4 2 2 1 3 -9 2 2 4 1 4 2 3 3 2 3 3 -9 4 3 1 -9 -9 3 4 -9 -9 4 -9 2 3 4 -9 4 2 4 2 2 3 -9 4 3 3 4 1 1 -9 3 4 2 4 -9 4 4 -9 -9 3 4 -9 1 3 4 2 3 3 -9 4 2 2 3 3 -9 3 3 4 2 1 4 4 3 3 3 3 -9 1 2 -9 4 3 4 -9 3 4 3 3 4 -9 3 3 1 2 4 3 2 -9…
GOC_8_2E1	1	4 3 3 3 2 4 2 1 3 3 3 3 2 -9 4 -9 3 -9 3 3 2 3 4 3 4 3 2 3 4 1 4 -9 4 2 2 4 3 4 1 1 3 1 4 1 3 4 3 4 3 2 4 1 3 4 2 1 3 1 4 2 4 4 1 1 2 2 4 1 4 2 1 3 1 4 1 4 4 4 2 2 4 3 4 4 -9 4 1 4 2 3 3 2 3 3 1 4 3 1 2 4 3 4 1 4 4 2 2 3 1 3 4 2 4 2 2 3 1 4 3 3 4 1 1 3 3 4 2 4 3 4 4 3 1 3 4 1 1 3 4 2 3 3 3 4 2 2 3 3 3 3 3 4 2 1 4 4 1 3 3 3 3 1 2 2 4 3 4 4 3 2 1 1 4 3 3 3 1 2 4 3 2 4 3 3 4 4 2 1 3 3 3 4 4 3 2 -9 3…
GOC_8_2E1	1	4 3 3 4 2 4 2 1 3 3 3 3 2 -9 4 -9 3 -9 3 3 2 3 4 3 4 3 2 3 4 4 4 -9 4 2 2 4 3 4 1 1 3 1 4 4 3 4 3 4 3 2 4 1 3 4 2 1 3 1 4 2 4 4 1 1 2 3 4 1 4 2 1 3 3 4 2 4 4 4 2 2 1 3 4 2 -9 4 1 4 2 3 3 2 3 3 3 4 3 1 2 2 3 4 1 4 4 2 2 3 4 3 4 2 4 2 2 3 1 4 3 3 4 1 1 3 3 4 2 2 3 4 4 3 1 3 4 1 1 3 4 2 3 3 3 4 2 2 3 3 3 3 3 4 2 1 4 4 3 3 3 3 3 1 2 2 4 3 4 4 3 4 3 3 4 3 3 3 1 2 4 3 2 4 3 3 4 4 4 1 3 3 3 4 4 3 2 -9 1…
GOC_S376_3_2E3	1	4 3 3 3 2 4 2 3 1 3 3 3 2 3 4 4 3 -9 3 1 2 3 4 3 4 3 2 3 4 4 4 2 4 2 2 4 3 4 -9 1 3 1 4 4 3 4 1 4 3 2 4 1 3 2 2 1 3 1 4 2 4 4 1 1 2 3 4 1 4 2 3 3 3 4 2 4 4 4 2 2 1 3 4 4 2 4 1 4 2 3 3 4 3 3 1 4 2 1 2 2 3 4 1 4 4 2 2 3 4 3 4 2 2 2 2 1 1 4 3 3 4 1 1 3 3 4 2 4 3 4 4 3 1 3 4 1 1 3 4 2 3 4 3 4 2 2 3 3 3 3 1 4 2 1 4 3 3 3 1 1 3 1 2 2 4 3 4 4 3 4 3 1 2 3 3 3 2 2 4 3 2 4 3 3 4 4 2 1 3 3 3 4 4 3 2 1 3 3 3…
GOC_S376_3_2E3	1	4 3 3 4 2 4 2 1 3 3 3 3 2 3 4 4 3 -9 3 3 2 3 4 3 4 1 2 3 4 4 4 2 4 2 2 4 3 4 -9 1 3 1 4 4 3 4 3 4 3 2 4 1 3 2 2 1 3 1 4 2 4 4 1 1 2 3 4 1 4 2 3 3 3 4 2 4 4 4 2 2 1 3 4 2 2 4 1 4 2 3 3 2 3 3 1 4 3 1 2 2 3 4 1 4 4 2 2 3 4 3 4 2 4 2 2 3 1 4 3 3 4 1 4 3 3 4 2 2 3 4 4 3 1 3 4 1 1 3 4 2 3 4 3 4 4 2 3 3 3 3 3 4 2 1 4 3 3 3 1 3 3 1 2 2 4 3 4 4 3 4 3 3 4 3 3 3 1 2 4 3 2 4 3 3 2 4 4 1 3 3 3 4 4 3 2 1 3 3 3…
GOC_S203_13_2E4	1	4 3 3 4 3 1 4 3 3 3 3 3 2 3 4 4 3 1 3 3 2 3 4 3 4 3 2 3 4 1 4 4 4 2 2 2 3 4 1 1 3 1 2 4 3 4 3 4 3 2 4 1 3 4 2 1 1 1 4 2 4 2 1 1 4 3 4 1 4 2 1 3 1 4 2 4 4 4 2 2 1 3 4 4 2 4 1 4 2 3 3 2 3 3 3 4 3 1 -9 2 3 4 1 4 4 2 2 3 4 2 4 2 4 2 2 3 1 4 3 3 4 2 1 -9 1 4 2 2 3 4 4 3 1 3 4 1 1 3 4 2 3 3 3 4 2 2 3 3 3 3 3 4 2 1 4 4 3 3 1 3 3 1 2 2 4 2 4 4 3 4 3 3 4 3 3 3 2 2 4 3 2 4 3 3 2 4 4 -9 3 3 3 4 4 3 2 1 3 3 …
GOC_S203_13_2E4	1	4 3 3 4 2 4 4 1 3 3 3 3 2 3 4 4 3 1 3 3 2 3 4 3 4 3 2 3 4 4 4 4 4 2 2 4 3 4 1 1 3 1 4 4 3 4 3 4 3 2 4 1 3 2 2 1 3 1 4 2 4 4 1 1 2 3 4 1 4 2 3 3 3 4 2 4 4 4 2 2 1 3 4 2 2 4 1 4 2 3 3 2 3 3 3 4 3 1 -9 2 3 4 1 4 4 2 2 3 4 3 4 2 4 2 2 3 1 4 3 3 4 1 4 -9 3 4 2 2 3 4 4 3 1 3 4 1 1 3 4 2 3 3 3 4 2 2 3 3 3 3 3 4 2 1 4 4 3 3 3 3 3 1 2 2 4 3 4 4 3 4 3 3 4 3 3 3 1 2 4 3 2 4 3 3 2 4 4 -9 3 3 3 4 4 3 2 1 1 3 …
GOC_10_2F1	1	4 3 3 3 2 4 4 1 3 3 3 3 2 3 4 2 3 3 3 1 2 3 4 3 4 1 2 3 4 1 4 4 4 2 2 2 3 4 -9 1 3 1 4 4 3 4 1 4 3 2 4 1 -9 4 2 1 3 1 4 2 4 2 1 1 4 3 4 1 4 2 3 3 1 4 2 4 4 4 2 2 1 3 4 2 -9 4 1 4 2 3 3 2 3 4 1 4 3 1 2 2 3 4 1 4 4 2 2 3 4 2 4 2 4 2 2 3 1 4 3 3 2 1 1 3 3 4 2 4 3 4 4 3 1 3 4 1 1 3 4 2 3 3 3 -9 2 2 3 3 3 3 3 4 2 1 4 4 3 3 1 1 3 1 2 2 4 3 4 4 3 4 3 1 4 3 3 3 1 2 4 3 4 4 3 3 4 4 2 1 2 3 3 4 4 3 2 1 3 3…
GOC_10_2F1	1	4 3 3 4 2 4 2 1 3 3 3 3 2 3 4 4 3 3 3 3 2 3 4 3 4 1 2 3 4 4 4 2 4 2 2 2 3 4 -9 1 3 1 4 4 3 4 3 4 3 2 4 1 -9 4 2 1 3 1 4 2 4 2 1 1 2 3 4 1 4 2 3 3 3 4 2 4 4 4 2 2 1 3 4 2 -9 4 1 4 2 3 3 2 3 4 3 4 3 1 2 2 3 4 1 4 4 2 2 3 4 3 4 2 4 2 2 3 1 4 3 3 4 1 1 3 3 4 2 2 3 4 4 3 1 3 4 1 1 3 4 2 3 3 3 -9 4 2 3 3 3 3 3 4 2 1 4 4 3 3 3 3 3 1 2 2 4 3 4 4 3 4 3 3 4 3 3 3 1 2 4 3 2 4 3 3 2 4 4 1 3 3 3 4 4 3 2 1 1 3…
GOC_20_2F2	1	4 3 3 4 2 4 2 1 3 3 3 3 2 3 4 -9 3 1 3 3 2 3 4 3 4 1 2 3 4 4 4 -9 4 -9 2 4 3 4 1 1 1 1 4 4 -9 4 3 4 3 2 4 1 3 2 2 1 3 1 4 2 4 4 1 1 2 3 4 1 4 2 3 3 3 4 2 4 4 4 2 2 4 3 4 2 2 4 1 4 2 3 3 4 3 3 3 4 3 1 2 2 3 4 1 4 4 2 2 3 4 3 4 2 4 3 1 3 1 4 3 3 4 1 1 3 3 4 2 2 3 -9 4 -9 1 3 4 1 1 3 4 2 3 4 3 4 2 2 3 3 3 3 1 4 2 1 4 4 1 3 3 3 3 1 2 2 4 3 4 4 3 4 1 1 4 3 3 3 2 2 4 3 2 4 3 3 2 4 4 1 3 3 3 4 4 3 2 1 3…
GOC_20_2F2	1	4 3 3 4 2 4 2 1 3 3 3 3 2 3 4 -9 3 1 3 3 2 3 4 3 4 1 2 3 4 4 4 -9 4 -9 2 4 3 4 1 1 3 1 4 4 -9 4 3 4 3 2 4 1 3 2 2 1 3 1 4 2 4 4 1 1 2 3 4 1 4 2 3 3 3 4 2 4 4 4 2 2 1 3 4 2 2 4 1 4 2 3 3 2 3 3 3 4 3 1 2 2 3 4 1 4 4 2 2 3 4 3 4 2 4 2 2 3 1 4 3 3 4 1 4 3 3 4 2 2 3 -9 4 -9 1 3 4 1 1 3 4 2 3 3 3 4 4 2 3 3 3 3 3 4 2 1 4 4 3 3 3 3 3 1 2 2 4 3 4 4 3 4 3 3 4 3 3 3 1 2 4 3 2 4 3 3 2 4 4 1 3 3 3 4 4 3 2 1 1…
GOC_S147_4_2F3	1	4 -9 3 4 3 4 2 1 1 3 3 3 2 3 -9 4 3 -9 3 3 2 3 4 -9 4 3 2 3 4 4 4 2 1 2 2 4 1 4 1 1 3 1 4 4 3 4 3 4 3 2 4 1 2 4 2 1 3 1 4 2 2 4 1 1 2 3 4 1 4 2 1 2 3 4 2 4 4 4 2 2 1 3 4 2 2 4 1 4 2 3 3 -9 3 4 1 4 3 -9 2 2 3 4 1 4 4 2 2 3 4 3 4 2 4 2 2 3 1 4 3 3 4 1 1 3 3 4 -9 4 3 4 4 3 1 3 4 1 1 3 4 2 3 4 3 4 4 2 3 3 3 3 1 4 2 1 4 4 3 3 3 3 1 -9 2 -9 4 3 2 4 3 4 1 3 4 1 3 3 1 2 4 3 2 4 3 3 2 4 4 1 3 3 1 4 4 3 2 …
GOC_S147_4_2F3	1	4 -9 3 4 2 4 2 1 3 3 3 3 2 3 -9 4 3 -9 3 3 2 3 4 -9 4 1 2 3 4 4 4 2 4 2 2 4 3 4 1 1 3 1 4 4 3 4 3 4 3 2 4 1 3 2 2 1 3 1 4 2 4 4 1 1 2 3 4 1 4 2 3 3 3 4 2 4 4 4 2 2 1 3 4 2 2 4 1 4 2 3 3 -9 3 3 3 4 3 -9 2 2 3 4 1 4 4 2 2 3 4 3 4 2 4 2 2 3 1 4 3 3 4 1 4 3 3 4 -9 4 3 4 4 3 1 3 4 1 1 3 4 2 3 4 3 4 4 2 3 3 3 3 3 4 2 1 4 4 3 3 3 3 3 -9 2 -9 4 3 4 4 3 4 3 3 4 3 3 3 1 2 4 3 2 4 3 3 2 4 4 1 3 3 3 4 4 3 2 …
GOC229_2F4	1	4 -9 3 4 -9 4 4 3 3 -9 -9 3 2 1 -9 4 3 -9 -9 3 2 -9 4 -9 -9 3 2 3 4 4 4 2 4 2 2 4 -9 4 -9 1 3 1 -9 4 3 4 3 4 3 2 4 -9 -9 2 2 1 3 1 4 2 2 4 -9 1 2 -9 4 1 4 2 1 3 3 -9 2 4 4 4 2 2 1 3 -9 -9 2 4 2 4 -9 3 3 2 -9 3 3 4 3 1 -9 2 3 4 1 -9 4 -9 2 3 4 3 4 2 4 2 2 3 1 4 3 -9 -9 1 1 3 3 4 2 4 3 -9 4 3 3 -9 -9 1 1 3 4 2 3 3 -9 -9 2 2 3 3 -9 -9 3 4 2 3 4 4 -9 3 3 -9 -9 -9 2 2 4 3 -9 -9 -9 4 -9 1 4 -9 3 3 1 -9…
GOC229_2F4	1	4 -9 3 4 -9 4 2 1 3 -9 -9 3 2 3 -9 4 3 -9 -9 3 2 -9 4 -9 -9 3 2 3 4 4 4 2 4 2 2 4 -9 4 -9 1 3 1 -9 4 3 4 3 4 3 2 4 -9 -9 2 2 1 3 1 4 2 4 4 -9 1 2 -9 4 1 4 2 3 3 3 -9 2 4 4 4 2 2 1 3 -9 -9 2 4 2 4 -9 3 3 2 -9 3 3 4 3 1 -9 2 3 4 1 -9 4 -9 2 3 4 3 4 2 4 2 2 3 1 4 3 -9 -9 1 1 3 3 4 2 2 3 -9 4 3 1 -9 -9 1 1 3 4 2 3 3 -9 -9 2 2 3 3 -9 -9 3 4 2 3 4 4 -9 3 3 -9 -9 -9 2 2 4 3 -9 -9 -9 4 -9 3 4 -9 3 3 1 -9…
GOC237_2F5	1	4 3 3 3 -9 4 2 -9 3 3 -9 3 -9 -9 -9 4 3 -9 -9 -9 2 3 4 3 -9 -9 2 -9 4 4 4 2 4 2 -9 4 3 4 -9 1 3 1 4 4 3 4 3 4 3 -9 4 1 3 2 2 -9 3 1 -9 2 4 4 1 -9 2 -9 4 1 4 2 1 -9 -9 4 2 4 4 4 -9 2 1 -9 -9 4 2 4 1 4 -9 -9 3 4 -9 -9 -9 -9 3 -9 2 2 3 4 -9 -9 -9 -9 2 -9 4 3 -9 2 4 2 -9 3 1 4 -9 3 -9 -9 4 -9 3 4 2 4 -9 4 -9 3 3 3 4 -9 -9 3 -9 2 -9 3 3 4 2 2 -9 -9 3 3 3 4 2 -9 4 -9 3 -9 -9 -9 3 -9 2 2 -9 3 -9 4 -9 4 …
GOC237_2F5	1	4 3 3 4 -9 4 2 -9 3 3 -9 3 -9 -9 -9 4 3 -9 -9 -9 2 3 4 3 -9 -9 2 -9 4 4 4 2 4 2 -9 4 3 4 -9 1 3 1 4 4 3 4 3 4 3 -9 4 1 3 2 2 -9 3 1 -9 2 4 4 1 -9 2 -9 4 1 4 2 3 -9 -9 4 2 4 4 4 -9 2 1 -9 -9 2 2 4 1 4 -9 -9 3 4 -9 -9 -9 -9 3 -9 2 2 3 4 -9 -9 -9 -9 2 -9 4 3 -9 2 4 2 -9 3 1 4 -9 3 -9 -9 4 -9 3 4 2 4 -9 4 -9 3 3 3 4 -9 -9 3 -9 2 -9 3 3 4 4 2 -9 -9 3 3 3 4 2 -9 4 -9 3 -9 -9 -9 3 -9 2 2 -9 3 -9 4 -9 4 …
GOC_11_2G1	1	4 3 3 3 3 4 4 3 3 3 3 3 2 3 4 -9 3 -9 3 3 2 3 4 3 4 -9 2 3 4 1 4 2 4 2 2 2 1 4 1 1 3 1 4 4 3 4 3 4 3 2 4 1 3 2 2 1 3 1 4 2 4 4 -9 1 4 3 4 1 4 -9 3 3 3 4 2 4 4 4 2 2 4 3 4 4 2 4 1 4 2 3 3 2 1 3 3 4 3 1 2 2 3 4 1 4 4 2 4 3 4 3 4 2 2 2 1 3 1 4 3 3 4 1 1 3 1 4 2 4 3 4 4 3 1 3 4 1 1 3 4 2 3 3 3 4 2 2 3 3 3 3 3 4 2 3 4 4 3 3 3 3 1 1 2 2 4 3 4 4 3 2 1 1 4 3 3 3 1 2 4 3 2 4 3 3 2 4 4 1 3 1 3 4 4 3 2 1 3 …
GOC_11_2G1	1	4 3 3 3 2 4 2 1 3 3 3 3 2 3 4 -9 3 -9 3 3 2 3 4 3 4 -9 2 3 4 4 4 2 4 2 2 2 3 4 1 1 3 1 4 4 3 4 3 4 3 2 4 1 3 2 2 1 3 1 4 2 4 4 -9 1 2 3 4 1 4 -9 3 3 3 4 2 4 4 4 2 2 1 3 4 2 2 4 1 4 2 3 3 2 3 3 3 4 3 1 2 2 3 4 1 4 4 2 2 3 4 3 4 2 4 2 2 3 1 4 3 3 4 1 4 3 3 4 2 2 3 4 4 3 1 3 4 1 1 3 4 2 3 3 3 4 4 2 3 3 3 3 3 4 2 1 4 4 3 3 3 3 3 1 2 2 4 3 4 4 3 4 3 3 4 3 3 3 1 2 4 3 2 4 3 3 2 4 4 1 3 3 3 4 4 3 2 1 3 …
GOC_24_2G2	1	4 3 3 3 2 4 4 3 3 3 3 3 2 3 4 -9 3 1 3 1 2 3 4 3 4 3 2 3 -9 4 4 -9 1 2 2 4 3 4 1 3 3 1 4 4 3 4 3 -9 3 2 4 1 3 4 2 1 3 1 4 2 4 4 1 1 2 3 4 1 4 2 1 3 1 4 2 4 4 4 2 2 1 3 4 4 2 4 1 4 2 3 3 2 3 3 3 4 3 1 2 2 3 4 2 4 4 2 2 3 4 3 4 2 4 2 2 3 1 4 3 3 4 1 1 3 3 4 2 4 3 4 4 3 3 3 4 2 1 3 4 3 3 3 3 4 4 2 3 3 3 3 3 4 2 1 4 4 3 3 3 3 1 1 2 2 4 3 4 4 3 4 3 1 4 3 3 3 2 2 4 3 2 4 3 3 4 4 4 4 -9 -9 -9 4 4 3 2 1 …
GOC_24_2G2	1	4 3 3 4 2 4 2 1 3 3 3 3 2 3 4 -9 3 1 3 3 2 3 4 3 4 1 2 3 -9 4 4 -9 4 2 2 4 3 4 1 1 3 1 4 4 3 4 3 -9 3 2 4 1 3 2 2 1 3 1 4 2 4 4 1 1 2 3 4 1 4 2 3 3 3 4 2 4 4 4 2 2 1 3 4 2 2 4 1 4 2 3 3 2 3 3 3 4 3 1 2 2 3 4 1 4 4 2 2 3 4 3 4 2 4 2 2 3 1 4 3 3 4 1 4 3 3 4 2 2 3 4 4 3 1 3 4 1 1 3 4 3 3 3 3 4 4 2 3 3 3 3 3 4 2 1 4 4 3 3 3 3 3 1 2 2 4 3 4 4 3 4 3 3 4 3 3 3 1 2 4 3 2 4 3 3 2 4 4 4 -9 -9 -9 4 4 3 2 1 …
GOC_S348_5_2G3	1	4 3 3 3 2 4 2 1 1 3 3 3 2 3 4 4 3 1 3 1 2 3 4 3 4 1 2 3 4 1 4 2 4 2 2 2 3 4 1 1 3 1 4 4 3 4 3 4 3 2 4 1 3 4 2 1 1 1 4 2 2 4 1 1 4 3 4 1 4 2 1 3 1 4 1 4 4 4 2 2 1 3 4 2 2 4 1 4 2 3 3 2 3 3 3 4 3 1 2 2 3 4 1 4 4 2 2 3 4 3 4 2 4 2 2 3 1 4 3 3 4 1 1 3 1 4 2 4 3 4 4 3 1 3 4 1 1 3 4 2 3 4 3 4 4 2 3 3 3 3 3 4 2 1 4 4 3 3 3 3 3 1 2 2 4 3 4 4 3 2 3 3 4 3 3 3 1 2 4 3 2 -9 3 3 2 4 2 4 2 3 3 4 4 3 2 1 3 3 3 …
GOC_S348_5_2G3	1	4 3 3 4 2 4 2 1 3 3 3 3 2 3 4 4 3 1 3 3 2 3 4 3 4 1 2 3 4 1 4 2 4 2 2 4 3 4 1 1 3 1 4 4 3 4 3 4 3 2 4 1 3 2 2 1 3 1 4 2 4 4 1 1 2 3 4 1 4 2 3 3 3 4 2 4 4 4 2 2 1 3 4 2 2 4 1 4 2 3 3 2 3 3 3 4 3 1 2 2 3 4 1 4 4 2 2 3 4 3 4 2 4 2 2 3 1 4 3 3 4 1 4 3 3 4 2 2 3 4 4 3 1 3 4 1 1 3 4 2 3 3 3 4 4 2 3 3 3 3 3 4 2 1 4 4 3 3 3 3 3 1 2 2 4 3 4 4 3 4 3 3 4 3 3 3 1 2 4 3 2 -9 3 3 2 4 4 1 3 3 3 4 4 3 2 1 1 3 3 …
GOC_s475_2G5	1	4 -9 3 4 3 4 2 3 3 3 3 3 2 3 4 4 3 1 3 3 2 3 4 -9 4 3 2 3 4 4 4 -9 4 2 2 4 3 4 1 1 1 2 4 4 3 4 1 4 3 2 4 1 3 2 2 1 3 1 4 2 4 4 1 1 2 3 4 3 4 2 3 3 1 4 2 4 4 4 2 2 1 3 4 4 -9 4 1 4 2 3 3 2 3 3 3 4 3 -9 2 2 3 4 1 4 4 2 2 3 4 3 4 2 4 2 2 3 1 4 3 3 4 1 1 3 3 4 -9 2 3 4 2 3 1 3 4 1 1 3 4 2 3 4 -9 4 4 2 3 3 3 3 3 4 2 1 4 3 3 3 1 3 3 1 2 2 4 3 4 4 3 4 3 3 4 3 3 3 2 2 4 3 2 4 3 3 4 4 4 4 -9 3 3 4 4 3 2 1…
GOC_s475_2G5	1	4 -9 3 4 2 4 2 1 3 3 3 3 2 3 4 4 3 1 3 3 2 3 4 -9 4 1 2 3 4 4 4 -9 4 2 2 4 3 4 1 1 3 1 4 4 3 4 3 4 3 2 4 1 3 2 2 1 3 1 4 2 4 4 1 1 2 3 4 1 4 2 3 3 1 4 2 4 4 4 2 2 1 3 4 4 -9 4 1 4 2 3 3 2 3 3 3 4 3 -9 2 2 3 4 1 4 4 2 2 3 4 3 4 2 4 2 2 3 1 4 3 3 4 1 4 3 3 4 -9 2 3 4 4 3 1 3 4 1 1 3 4 2 3 3 -9 4 4 2 3 3 3 3 3 4 2 1 4 4 3 3 3 3 3 1 2 2 4 3 4 4 3 4 3 3 4 3 3 3 2 2 4 3 2 4 3 3 4 4 4 1 -9 3 3 4 4 3 2 1…
GOC_12_2H1	1	4 3 4 4 2 4 2 3 3 3 3 3 2 3 4 4 -9 -9 3 1 2 3 4 3 4 3 2 3 4 4 4 -9 1 2 2 2 1 4 1 1 3 1 4 4 3 4 3 4 3 2 4 1 -9 4 2 1 1 1 4 2 2 4 1 1 2 3 4 1 4 2 3 3 1 4 2 4 4 4 2 2 1 3 4 2 2 4 1 4 2 3 3 2 3 -9 1 4 3 1 2 2 3 4 1 4 4 2 2 3 4 3 4 2 4 2 2 3 1 4 3 3 4 1 1 3 3 4 2 2 3 4 2 3 1 2 4 1 1 3 4 2 3 4 3 4 2 2 3 3 3 3 3 4 2 1 4 3 3 3 3 3 1 1 2 2 4 3 4 4 3 4 3 1 4 3 3 3 1 2 4 3 2 4 3 3 4 4 2 1 3 3 3 4 4 3 2 1 1 …
GOC_12_2H1	1	4 3 3 4 2 4 2 1 3 3 3 3 2 3 4 4 -9 -9 3 3 2 3 4 3 4 1 2 3 4 4 4 -9 4 2 2 4 3 4 1 1 3 1 4 4 3 4 3 4 3 2 4 1 -9 2 2 1 3 1 4 2 4 4 1 1 2 3 4 1 4 2 3 3 3 4 2 4 4 4 2 2 1 3 4 2 2 4 1 4 2 3 3 2 3 -9 3 4 3 1 2 2 3 4 1 4 4 2 2 3 4 3 4 2 4 2 2 3 1 4 3 3 4 1 4 3 3 4 2 2 3 4 4 3 1 3 4 1 1 3 4 2 3 3 3 4 4 2 3 3 3 3 3 4 2 1 4 4 3 3 3 3 3 1 2 2 4 3 4 4 3 4 3 1 4 3 3 3 1 2 4 3 2 4 3 3 2 4 4 1 3 3 3 4 4 3 2 1 1 …
GOC_31_2H2	1	4 3 4 4 3 4 2 1 3 3 3 3 2 1 4 4 3 1 3 1 2 3 4 -9 4 1 -9 3 4 4 4 2 4 2 2 2 3 4 1 1 3 1 4 4 3 4 3 -9 3 2 4 1 3 4 2 1 3 1 4 2 4 4 1 1 2 3 4 1 4 2 3 3 3 4 2 4 4 4 2 2 1 3 4 4 2 4 1 4 2 3 3 2 3 3 1 4 3 1 2 2 3 4 1 4 4 2 2 3 4 3 4 2 4 2 2 3 1 4 3 3 4 1 4 3 3 4 -9 4 3 4 2 3 3 3 4 1 1 3 4 2 3 3 3 4 2 2 3 3 3 3 1 4 2 1 4 4 3 3 1 3 3 1 2 2 4 3 4 4 3 4 3 1 4 3 3 1 1 -9 4 3 2 4 3 3 2 4 2 1 3 3 3 4 4 1 2 1 1 …
GOC_31_2H2	1	4 3 3 4 2 4 2 1 3 3 3 3 2 3 4 4 3 1 3 3 2 3 4 -9 4 1 -9 3 4 4 4 2 4 2 2 2 3 4 1 1 3 1 4 4 3 4 3 -9 3 2 4 1 3 2 2 1 3 1 4 2 4 4 1 1 2 3 4 1 4 2 3 3 3 4 2 4 4 4 2 2 1 3 4 2 2 4 1 4 2 3 3 2 3 3 1 4 3 1 2 2 3 4 1 4 4 2 2 3 4 3 4 2 4 2 2 3 1 4 3 3 4 1 4 3 3 4 -9 4 3 4 4 3 1 3 4 1 1 3 4 2 3 3 3 4 4 2 3 3 3 3 3 4 2 1 4 4 3 3 1 3 3 1 2 2 4 3 4 4 3 4 3 3 4 3 3 3 1 -9 4 3 2 4 3 3 2 4 4 1 3 3 3 4 4 3 2 1 1 …
GOC_S90_7_2H3	1	2 3 3 3 2 4 -9 1 3 3 3 3 2 3 4 2 3 -9 3 3 2 3 4 3 4 3 2 3 4 4 4 2 4 2 2 4 3 -9 1 1 3 1 4 4 3 4 3 4 3 2 4 1 3 2 2 1 1 1 4 2 4 4 1 1 2 3 4 1 4 2 3 3 1 4 2 4 4 4 2 2 1 1 4 4 2 4 2 4 2 3 3 2 3 3 1 4 3 1 2 2 3 4 2 4 4 2 2 3 4 3 4 2 2 2 2 3 1 4 3 3 4 2 1 3 3 4 2 4 3 4 4 3 1 3 4 1 1 -9 4 2 3 4 3 4 4 2 3 3 3 3 3 3 2 1 4 4 3 3 3 3 3 1 2 -9 4 3 4 4 3 4 1 1 4 3 3 3 1 2 4 3 2 4 3 3 4 4 2 1 3 3 3 4 4 3 2 1 3 …
GOC_S90_7_2H3	1	4 3 3 4 2 4 -9 1 3 3 3 3 2 3 4 4 3 -9 3 3 2 3 4 3 4 1 2 3 4 4 4 2 4 2 2 4 3 -9 1 1 3 1 4 4 3 4 3 4 3 2 4 1 3 2 2 1 3 1 4 2 4 4 1 1 2 3 4 1 4 2 3 3 3 4 2 4 4 4 2 2 1 3 4 2 2 4 1 4 2 3 3 2 3 3 3 4 3 1 2 2 3 4 1 4 4 2 2 3 4 3 4 2 4 2 2 3 1 4 3 3 4 1 1 3 3 4 2 4 3 4 4 3 1 3 4 1 1 -9 4 2 3 3 3 4 4 2 3 3 3 3 3 4 2 1 4 4 3 3 3 3 3 1 2 -9 4 3 4 4 3 4 3 1 4 3 3 3 1 2 4 3 2 4 3 3 2 4 4 1 3 3 3 4 4 3 2 1 1 …
GOC_s469_m_2H5	1	4 3 4 3 3 4 2 3 3 3 3 3 2 -9 4 4 -9 1 3 3 2 3 4 -9 4 3 2 3 4 4 4 -9 4 2 2 4 3 4 1 1 3 1 4 4 3 4 1 4 3 2 4 1 3 4 2 1 3 1 4 2 4 4 1 1 4 3 4 1 4 -9 3 3 1 4 2 4 4 4 2 2 1 3 4 2 2 4 1 4 2 3 3 2 3 3 3 4 3 1 2 2 3 4 1 4 4 2 2 3 4 3 4 2 4 2 2 3 1 2 3 3 4 1 1 3 1 4 -9 2 3 -9 2 3 1 3 4 2 1 3 4 2 3 3 -9 4 4 2 3 3 3 3 3 4 2 -9 4 -9 3 3 1 3 3 1 2 2 4 3 4 4 3 4 3 3 4 3 3 3 1 2 4 3 4 4 3 3 4 4 4 1 3 3 3 4 4 3 2…
GOC_s469_m_2H5	1	4 3 3 4 3 4 2 3 3 3 3 3 2 -9 4 4 -9 1 3 3 2 3 4 -9 4 3 2 3 4 4 4 -9 4 2 2 4 3 4 1 1 3 1 4 4 3 4 3 4 3 2 4 1 3 2 2 1 3 1 4 2 4 4 1 1 2 3 4 1 4 -9 3 3 3 4 2 4 4 4 2 2 1 3 4 2 2 4 1 4 2 3 3 2 3 3 3 4 3 1 2 2 3 4 1 4 4 2 2 3 4 3 4 2 4 2 2 3 1 4 3 3 4 1 4 3 3 4 -9 2 3 -9 4 3 1 3 4 1 1 3 4 2 3 3 -9 4 4 2 3 3 3 3 3 4 2 -9 4 -9 3 3 3 3 3 1 2 2 4 3 4 4 3 4 3 3 4 3 3 3 1 2 4 3 4 4 3 3 2 4 4 1 3 3 3 4 4 3 2…
Y61_2A10	2	4 3 3 3 2 4 4 1 3 3 3 -9 2 3 4 4 3 1 3 1 2 3 4 3 4 3 4 3 4 1 4 2 4 2 2 4 3 -9 1 1 3 1 4 4 3 4 1 4 3 2 4 1 -9 4 2 1 1 1 4 2 4 4 1 1 2 -9 4 1 -9 2 1 3 3 4 2 4 4 4 2 2 1 3 4 2 2 4 1 4 2 3 3 4 3 3 3 4 3 1 2 2 3 4 1 4 4 2 2 3 4 3 4 2 4 2 2 3 1 4 3 3 4 1 4 3 1 4 2 4 3 4 4 3 3 3 4 1 1 3 4 2 3 4 3 4 4 2 3 3 3 3 1 4 2 1 4 4 1 3 3 3 3 1 2 2 4 3 4 4 3 2 1 1 4 3 3 3 2 2 4 3 2 4 3 3 2 4 2 1 3 3 3 4 4 3 2 1 1 …
Y61_2A10	2	4 3 3 3 2 4 2 1 3 3 3 -9 2 3 4 4 3 1 3 3 2 3 4 3 4 1 2 3 4 4 4 2 4 2 2 4 3 -9 1 1 3 1 4 4 3 4 3 4 3 2 4 1 -9 2 2 1 3 1 4 2 4 4 1 1 2 -9 4 1 -9 2 3 3 3 4 2 4 4 4 2 2 1 3 4 2 2 4 1 4 2 3 3 4 3 3 3 4 3 1 2 2 3 4 1 4 4 2 2 3 4 3 4 2 4 2 2 3 1 4 3 3 4 1 4 3 3 4 2 2 3 4 4 3 1 3 4 1 1 3 4 2 3 3 3 4 4 2 3 3 3 3 3 4 2 1 4 4 3 3 3 3 3 1 2 2 4 3 4 4 3 4 1 3 4 3 3 3 1 2 4 3 2 4 3 3 2 4 2 1 3 3 3 4 4 3 2 1 1 …
W15_2A7	2	4 3 3 3 2 4 4 -9 -9 3 3 3 2 1 4 4 -9 1 3 1 2 3 4 3 4 1 2 3 4 4 4 -9 4 2 2 4 3 4 1 1 3 1 4 4 3 4 3 4 3 2 4 1 3 4 2 1 3 1 4 2 4 2 1 4 2 3 4 1 4 2 1 3 1 4 2 4 4 4 2 2 1 3 4 2 2 4 1 4 2 3 3 2 3 -9 3 4 3 -9 -9 -9 3 4 1 4 4 2 2 3 4 3 4 2 4 2 2 3 1 4 3 3 4 1 1 3 -9 4 2 4 3 -9 2 3 1 3 4 1 1 3 4 2 3 4 3 4 4 2 3 3 3 3 3 4 2 1 4 4 3 3 -9 3 3 1 2 2 4 3 4 4 3 2 1 1 4 3 3 3 1 2 4 3 2 4 3 3 2 4 2 -9 -9 3 3 4 4 …
W15_2A7	2	4 3 3 4 2 4 2 -9 -9 3 3 3 2 3 4 4 -9 1 3 3 2 3 4 3 4 1 2 3 4 4 4 -9 4 2 2 4 3 4 1 1 3 1 4 4 3 4 3 4 3 2 4 1 3 2 2 1 3 1 4 2 4 4 1 1 2 3 4 1 4 2 3 3 3 4 2 4 4 4 2 2 1 3 4 2 2 4 1 4 2 3 3 2 3 -9 3 4 3 -9 -9 -9 3 4 1 4 4 2 2 3 4 3 4 2 4 2 2 3 1 4 3 3 4 1 4 3 -9 4 2 2 3 -9 4 3 1 3 4 1 1 3 4 2 3 4 3 4 4 2 3 3 3 3 3 4 2 1 4 4 3 3 -9 3 3 1 2 2 4 3 4 4 3 4 3 1 4 3 3 3 1 2 4 3 2 4 3 3 2 4 4 -9 -9 3 3 4 4 …
W37_2A8	2	4 -9 3 3 2 4 4 3 3 3 3 3 2 3 4 4 3 1 3 1 2 3 4 3 4 3 4 3 4 4 4 2 1 2 2 4 3 4 1 1 3 1 4 4 3 4 3 4 3 2 4 1 3 4 2 1 3 1 4 2 4 4 1 1 2 3 4 1 4 2 3 3 3 4 2 4 4 4 2 2 1 3 4 2 2 3 1 4 2 3 3 4 3 3 3 4 3 1 2 2 3 4 1 4 4 2 2 3 4 3 4 2 4 2 2 3 1 4 -9 3 4 1 1 3 3 4 2 2 3 4 2 3 1 3 4 1 1 3 4 2 3 3 3 4 4 2 3 3 3 3 3 4 2 1 4 4 3 3 3 3 3 1 2 2 4 3 4 4 3 2 3 1 4 3 3 3 1 2 4 3 2 4 3 3 4 4 2 1 3 3 3 4 4 3 2 -9 3 3 …
W37_2A8	2	4 -9 3 3 2 4 4 3 3 3 3 3 2 3 4 4 3 1 3 3 2 3 4 3 4 3 4 3 4 4 4 2 4 2 2 4 3 4 1 1 3 1 4 4 3 4 3 4 3 2 4 1 3 2 2 1 3 1 4 2 4 4 1 1 2 3 4 1 4 2 3 3 3 4 2 4 4 4 2 2 1 3 4 2 2 4 1 4 2 3 3 2 3 3 3 4 3 1 2 2 3 4 1 4 4 2 2 3 4 3 4 2 4 2 2 3 1 4 -9 3 4 1 1 3 3 4 2 2 3 4 4 3 1 3 4 1 1 3 4 2 3 3 3 4 4 2 3 3 3 3 3 4 2 1 4 4 3 3 3 3 3 1 2 2 4 3 4 4 3 4 3 3 4 3 3 3 1 2 4 3 2 4 3 3 2 4 4 1 3 3 3 4 4 3 2 -9 1 3 …
W60_2A9	2	-9 3 3 3 2 4 4 3 1 3 3 3 2 -9 4 -9 3 1 3 3 2 3 4 -9 4 3 2 3 4 4 4 2 4 2 2 4 3 4 1 1 3 2 4 4 3 4 3 4 3 2 4 1 -9 2 -9 1 3 1 4 2 4 4 1 4 4 3 4 1 4 2 3 3 1 4 2 4 4 4 2 2 1 3 4 4 2 4 1 4 2 3 3 4 3 3 3 4 3 1 2 2 3 4 1 4 3 2 4 3 4 3 4 2 4 2 2 3 1 4 3 3 4 1 1 3 3 4 2 4 3 4 4 3 1 3 4 1 1 3 4 2 3 3 3 4 4 2 3 3 3 3 3 4 2 1 4 4 3 3 3 3 1 1 2 2 4 2 4 4 3 4 1 3 4 1 3 1 1 2 4 3 2 4 3 3 4 4 2 1 -9 3 3 4 4 3 2 1 …
W60_2A9	2	-9 3 3 4 2 4 4 1 3 3 3 3 2 -9 4 -9 3 1 3 3 2 3 4 -9 4 1 2 3 4 4 4 2 4 2 2 4 3 4 1 1 3 1 4 4 3 4 3 4 3 2 4 1 -9 2 -9 1 3 1 4 2 4 4 1 1 2 3 4 1 4 2 3 3 3 4 2 4 4 4 2 2 1 3 4 2 2 4 1 4 2 3 3 2 3 3 3 4 3 1 2 2 3 4 1 4 4 2 2 3 4 3 4 2 4 2 2 3 1 4 3 3 4 1 4 3 3 4 2 4 3 4 4 3 1 3 4 1 1 3 4 2 3 3 3 4 4 2 3 3 3 3 3 4 2 1 4 4 3 3 3 3 3 1 2 2 4 3 4 4 3 4 3 3 4 3 3 1 1 2 4 3 2 4 3 3 2 4 4 1 -9 3 3 4 4 3 2 1 …
P4_2B10	2	4 3 3 3 2 4 2 3 3 3 3 -9 -9 -9 4 -9 3 1 3 3 2 3 4 3 4 3 2 3 2 4 4 2 4 2 2 4 3 4 1 1 1 1 4 4 3 -9 3 4 3 2 4 1 -9 4 2 1 3 1 4 2 4 2 1 1 2 3 4 1 4 2 3 3 1 4 -9 4 4 4 2 2 1 3 4 4 2 4 1 4 2 3 3 4 3 -9 3 4 3 1 2 4 3 4 1 4 4 4 2 3 4 3 4 2 4 2 2 3 1 4 3 3 4 1 1 3 3 4 2 4 3 4 2 3 3 3 4 1 1 3 4 2 3 3 3 4 2 2 3 3 3 3 3 4 2 1 4 4 3 3 3 3 3 1 2 2 4 2 4 4 3 4 1 1 4 3 3 1 1 2 4 3 2 4 3 3 4 4 4 4 3 3 3 4 4 3 2 1…
P4_2B10	2	4 3 3 4 2 4 2 1 3 3 3 -9 -9 -9 4 -9 3 1 3 3 2 3 4 3 4 1 2 3 4 4 4 2 4 2 2 4 3 4 1 1 3 1 4 4 3 -9 3 4 3 2 4 1 -9 2 2 1 3 1 4 2 4 4 1 1 2 3 4 1 4 2 3 3 3 4 -9 4 4 4 2 2 1 3 4 2 2 4 1 4 2 3 3 2 3 -9 3 4 3 1 2 2 3 4 1 4 4 2 2 3 4 3 4 2 4 2 2 3 1 4 3 3 4 1 4 3 3 4 2 4 3 4 4 3 1 3 4 1 1 3 4 2 3 3 3 4 4 2 3 3 3 3 3 4 2 1 4 4 3 3 3 3 3 1 2 2 4 3 4 4 3 4 3 3 4 3 3 3 1 2 4 3 2 4 3 3 2 4 4 1 3 3 3 4 4 3 2 1…
W17_2B7	2	4 -9 3 3 2 4 2 3 3 3 3 3 2 3 4 -9 3 1 3 1 2 3 4 -9 4 3 2 3 4 4 4 2 -9 2 2 2 3 4 1 1 1 2 4 4 3 4 3 4 3 2 4 1 3 2 2 1 3 1 -9 2 4 2 1 1 2 3 4 1 4 -9 1 3 1 4 2 4 4 4 2 2 1 3 4 2 2 4 1 4 2 3 3 2 3 3 1 4 3 1 2 2 3 4 2 4 4 2 2 3 4 3 4 2 4 2 2 3 1 4 3 3 4 1 4 3 1 4 2 4 3 4 4 3 3 3 4 1 1 3 4 2 3 4 3 4 4 2 3 3 3 3 1 4 2 1 4 4 3 3 1 3 1 1 2 2 4 3 4 4 3 4 3 3 4 3 3 3 1 2 4 3 2 4 3 1 4 4 2 1 3 3 3 4 4 3 2 1 3…
W17_2B7	2	4 -9 3 3 2 4 2 1 3 3 3 3 2 3 4 -9 3 1 3 3 2 3 4 -9 4 3 2 3 4 4 4 2 -9 2 2 4 3 4 1 1 3 1 4 4 3 4 3 4 3 2 4 1 3 2 2 1 3 1 -9 2 4 4 1 1 2 3 4 1 4 -9 3 3 3 4 2 4 4 4 2 2 1 3 4 2 2 4 1 4 2 3 3 2 3 3 1 4 3 1 2 2 3 4 1 4 4 2 2 3 4 3 4 2 4 2 2 3 1 4 3 3 4 1 4 3 3 4 2 2 3 4 4 3 1 3 4 1 1 3 4 2 3 3 3 4 4 2 3 3 3 3 3 4 2 1 4 4 3 3 3 3 3 1 2 2 4 3 4 4 3 4 3 3 4 3 3 3 1 2 4 3 2 4 3 3 2 4 4 1 3 3 3 4 4 3 2 1 3…
W41_2B8	2	4 -9 3 3 2 4 -9 1 1 3 3 3 2 -9 4 -9 3 1 3 1 2 3 4 3 4 3 2 3 4 4 4 2 4 2 2 4 3 4 3 1 1 1 4 4 3 4 3 4 3 2 4 -9 3 4 2 1 3 2 4 2 4 4 1 1 2 3 4 1 4 2 3 3 1 4 2 4 4 4 2 2 1 3 4 4 2 4 1 4 2 3 3 4 3 3 1 4 3 1 -9 2 3 4 1 4 4 4 2 3 4 3 4 2 4 3 2 3 1 4 3 3 4 1 1 3 3 4 2 4 3 4 4 3 1 3 4 1 1 3 4 2 3 4 3 4 2 2 3 3 3 3 3 4 2 1 4 3 3 3 3 3 3 1 2 2 4 3 4 4 3 2 1 1 4 3 3 1 1 2 2 3 2 4 3 3 2 4 2 1 3 3 3 4 4 3 2 -9 …
W41_2B8	2	4 -9 3 4 2 4 -9 1 3 3 3 3 2 -9 4 -9 3 1 3 1 2 3 4 3 4 1 2 3 4 4 4 2 4 2 2 4 3 4 1 1 1 1 4 4 3 4 3 4 3 2 4 -9 3 4 2 1 3 1 4 2 4 4 1 1 2 3 4 1 4 2 3 3 3 4 2 4 4 4 2 2 1 3 4 2 2 4 1 4 2 3 3 2 3 3 3 4 3 1 -9 2 3 4 1 4 4 2 2 3 4 3 4 2 4 2 2 3 1 4 3 3 4 1 4 3 3 4 2 4 3 4 4 3 1 3 4 1 1 3 4 2 3 3 3 4 4 2 3 3 3 3 3 4 2 1 4 4 3 3 3 3 3 1 2 2 4 3 4 4 3 4 3 3 4 3 3 3 1 2 4 3 2 4 3 3 2 4 4 1 3 3 3 4 4 3 2 -9 …
W63_2B9	2	2 2 3 4 2 4 4 3 3 3 3 3 2 -9 4 4 3 3 3 1 2 3 4 -9 4 -9 2 3 4 4 4 2 4 2 2 2 3 4 1 1 3 1 4 4 3 4 3 4 3 -9 4 -9 3 2 2 1 -9 1 4 2 2 2 1 1 2 3 1 1 4 2 1 3 1 4 2 4 4 4 2 2 1 3 4 2 2 4 1 4 2 3 3 4 -9 3 1 4 3 1 2 2 3 4 1 4 4 4 2 3 4 3 4 2 4 2 2 3 1 4 3 3 4 1 4 3 3 4 2 2 3 4 4 3 3 2 4 1 1 3 4 2 3 3 3 4 4 2 3 3 3 3 3 4 2 1 4 3 3 3 3 3 3 1 2 2 4 3 4 4 3 4 3 3 4 3 3 3 1 2 4 3 2 4 3 3 4 4 4 1 3 3 3 4 4 3 2 1 …
W63_2B9	2	4 3 3 4 2 4 2 1 3 3 3 3 2 -9 4 4 3 1 3 3 2 3 4 -9 4 -9 2 3 4 4 4 2 4 2 2 4 3 4 1 1 3 1 4 4 3 4 3 4 3 -9 4 -9 3 2 2 1 -9 1 4 2 4 4 1 1 2 3 4 1 4 2 1 3 3 4 2 4 4 4 2 2 1 3 4 2 2 4 1 4 2 3 3 2 -9 3 3 4 3 1 2 2 3 4 1 4 4 2 2 3 4 3 4 2 4 2 2 3 1 4 3 3 4 1 4 3 3 4 2 2 3 4 4 3 1 3 4 1 1 3 4 2 3 3 3 4 4 2 3 3 3 3 3 4 2 1 4 3 3 3 3 3 3 1 2 2 4 3 4 4 3 4 3 3 4 3 3 3 1 2 4 3 2 4 3 3 4 4 4 1 3 3 3 4 4 3 2 1 …
P15_2C10	2	2 3 3 3 2 4 4 1 3 3 3 3 2 -9 4 4 3 -9 3 3 2 3 4 -9 4 -9 2 3 4 4 4 2 4 2 2 2 3 4 1 1 3 1 4 4 3 4 3 4 3 2 4 1 3 4 2 1 3 2 4 2 2 4 1 1 2 3 4 1 4 2 3 3 3 4 -9 4 4 4 2 4 1 3 4 2 2 3 1 4 2 3 3 2 3 3 1 4 3 1 2 2 3 4 1 4 4 2 2 3 4 3 4 2 4 2 2 3 1 4 3 3 4 -9 4 3 3 4 2 4 3 4 4 3 3 3 4 1 1 3 4 2 3 3 3 4 2 2 3 3 3 3 3 4 2 1 -9 4 1 3 3 3 3 2 2 2 4 3 4 4 3 4 3 3 4 3 3 3 1 2 4 3 2 4 2 3 2 4 2 1 2 1 3 4 4 3 2 -9…
P15_2C10	2	4 3 3 4 2 4 2 1 3 3 3 3 2 -9 4 4 3 -9 3 3 2 3 4 -9 4 -9 2 3 4 4 4 2 4 2 2 4 3 4 1 1 3 1 4 4 3 4 3 4 3 2 4 1 3 2 2 1 3 1 4 2 4 4 1 1 2 3 4 1 4 2 3 3 3 4 -9 4 4 4 2 2 1 3 4 2 2 4 1 4 2 3 3 2 3 3 1 4 3 1 2 2 3 4 1 4 4 2 2 3 4 3 4 2 4 2 2 3 1 4 3 3 4 -9 4 3 3 4 2 2 3 4 4 3 1 3 4 1 1 3 4 2 3 3 3 4 2 2 3 3 3 3 3 4 2 1 -9 4 3 3 3 3 3 1 2 2 4 3 4 4 3 4 3 3 4 3 3 3 1 2 4 3 2 4 3 3 2 4 4 1 3 3 3 4 4 3 2 -9…
JBG_A5_2C6	2	4 3 3 4 2 4 2 3 -9 3 3 3 2 3 4 -9 3 -9 3 3 2 3 4 1 4 3 2 3 4 4 4 -9 4 2 2 4 3 4 -9 3 3 1 4 4 3 4 3 4 3 4 4 1 -9 4 2 1 3 1 4 2 2 4 1 1 2 3 1 3 4 2 3 3 3 4 1 4 4 4 2 2 4 3 4 2 2 4 1 4 2 3 3 4 3 3 1 4 3 1 2 2 1 4 1 4 4 2 2 3 4 3 4 2 4 2 2 3 1 4 3 3 4 1 4 3 3 4 2 4 3 4 4 3 3 3 4 1 1 3 4 2 3 4 -9 4 4 2 3 3 3 3 3 4 2 1 4 3 3 3 1 3 3 1 2 2 4 3 4 4 3 4 3 1 4 3 3 3 1 2 4 3 2 4 3 3 2 4 2 1 3 3 3 4 4 3 -9 -…
JBG_A5_2C6	2	4 3 3 4 2 4 2 1 -9 3 3 3 2 3 4 -9 3 -9 3 3 2 3 4 3 4 3 2 3 4 4 4 -9 4 2 2 4 3 4 -9 1 3 1 4 4 3 4 3 4 3 2 4 1 -9 2 2 1 3 1 4 2 4 4 1 1 2 3 4 1 4 2 3 3 3 4 2 4 4 4 2 2 1 3 4 2 2 4 1 4 2 3 3 2 3 3 3 4 3 1 2 2 3 4 1 4 4 2 2 3 4 3 4 2 4 2 2 3 1 4 3 3 4 1 4 3 3 4 2 2 3 4 4 3 1 3 4 1 1 3 4 2 3 4 -9 4 4 2 3 3 3 3 3 4 2 1 4 4 3 3 3 3 3 1 2 2 4 3 4 4 3 4 3 3 4 3 3 3 1 2 4 3 2 4 3 3 2 4 4 1 3 3 3 4 4 3 -9 -…
W19_2C7	2	4 3 3 3 2 4 2 1 3 3 3 3 2 3 4 4 3 1 3 3 2 3 4 3 4 3 2 3 4 4 4 -9 4 -9 2 2 3 4 1 1 3 1 4 4 3 4 3 -9 3 2 4 2 2 2 2 1 3 1 4 2 4 4 1 1 2 3 4 1 4 2 3 3 3 4 2 1 4 4 2 2 1 3 4 2 2 4 1 4 2 3 3 4 3 3 3 4 3 -9 2 2 3 4 1 4 4 2 2 3 4 3 4 2 4 2 2 3 1 4 3 3 4 1 1 1 -9 4 2 2 3 4 4 3 1 3 4 1 1 3 4 2 3 4 -9 4 4 2 -9 3 3 3 3 4 2 1 4 3 1 3 3 3 1 2 2 2 4 3 4 4 3 4 3 1 4 3 3 3 1 2 4 3 2 4 3 3 4 4 4 1 3 3 3 4 4 3 2 1 …
W19_2C7	2	4 3 3 4 2 4 2 1 3 3 3 3 2 3 4 4 3 1 3 3 2 3 4 3 4 1 2 3 4 4 4 -9 4 -9 2 4 3 4 1 1 3 1 4 4 3 4 3 -9 3 2 4 1 3 2 2 1 3 1 4 2 4 4 1 1 2 3 4 1 4 2 3 3 3 4 2 4 4 4 2 2 1 3 4 2 2 4 1 4 2 3 3 2 3 3 3 4 3 -9 2 2 3 4 1 4 4 2 2 3 4 3 4 2 4 2 2 3 1 4 3 3 4 1 4 3 -9 4 2 2 3 4 4 3 1 3 4 1 1 3 4 2 3 3 -9 4 4 2 -9 3 3 3 3 4 2 1 4 4 3 3 3 3 3 1 2 2 4 3 4 4 3 4 3 3 4 3 3 3 1 2 4 3 2 4 3 3 2 4 4 1 3 3 3 4 4 3 2 1 …
W43_2C8	2	4 3 3 3 3 4 4 3 3 3 3 3 2 3 4 4 3 1 3 3 2 3 4 3 4 3 2 3 4 4 4 -9 1 2 2 4 3 4 1 1 1 1 -9 4 3 -9 3 4 3 2 4 1 -9 4 2 1 3 1 4 2 4 4 1 1 4 3 4 1 4 2 3 3 3 4 2 4 4 4 2 2 1 3 4 2 2 4 1 4 2 3 3 2 3 3 1 4 3 1 2 2 3 4 1 4 4 2 2 3 4 3 4 2 4 2 2 3 1 4 3 3 4 1 1 3 3 4 2 4 3 4 2 3 1 3 4 1 1 3 4 2 1 3 3 4 4 2 3 3 3 3 3 4 2 1 4 4 3 1 3 3 3 1 2 2 4 3 4 4 3 2 3 3 4 3 3 3 1 2 4 3 2 4 3 3 4 4 4 1 3 3 3 4 4 3 2 1 3 3…
W43_2C8	2	4 3 3 4 3 4 2 1 3 3 3 3 2 3 4 4 3 1 3 3 2 3 4 3 4 1 2 3 4 4 4 -9 4 2 2 4 3 4 1 1 3 1 -9 4 3 -9 3 4 3 2 4 1 -9 2 2 1 3 1 4 2 4 4 1 1 2 3 4 1 4 2 3 3 3 4 2 4 4 4 2 2 1 3 4 2 2 4 1 4 2 3 3 2 3 3 3 4 3 1 2 2 3 4 1 4 4 2 2 3 4 3 4 2 4 2 2 3 1 4 3 3 4 1 4 3 3 4 2 4 3 4 4 3 1 3 4 1 1 3 4 2 3 3 3 4 4 2 3 3 3 3 3 4 2 1 4 4 3 3 3 3 3 1 2 2 4 3 4 4 3 4 3 3 4 3 3 3 1 2 4 3 2 4 3 3 4 4 4 1 3 3 3 4 4 3 2 1 1 3…
W65_2C9	2	2 3 3 3 2 -9 4 1 -9 3 3 3 2 -9 4 4 3 1 3 3 2 3 4 3 4 3 2 3 4 4 4 -9 4 2 4 2 3 4 1 1 1 1 4 4 3 4 3 4 3 2 4 1 3 4 2 1 1 1 4 2 2 4 1 1 2 3 4 1 4 2 1 3 3 4 2 4 4 4 2 2 1 3 4 2 2 4 1 4 2 1 3 4 3 3 1 4 3 1 2 2 3 4 1 4 4 2 2 3 1 -9 4 2 4 2 2 3 1 4 3 3 4 1 1 3 3 4 2 2 3 -9 4 3 1 3 4 1 1 3 4 2 3 3 3 4 2 2 3 3 3 3 3 4 2 1 4 3 3 3 3 3 3 1 2 2 4 3 4 4 3 4 3 3 4 3 3 3 1 -9 4 3 2 4 3 3 4 4 2 1 3 3 3 4 4 3 2 -9…
W65_2C9	2	4 3 3 4 2 -9 2 1 -9 3 3 3 2 -9 4 4 3 1 3 3 2 3 4 3 4 3 2 3 4 4 4 -9 4 2 2 4 3 4 1 1 3 1 4 4 3 4 3 4 3 2 4 1 3 2 2 1 3 1 4 2 4 4 1 1 2 3 4 1 4 2 3 3 3 4 2 4 4 4 2 2 1 3 4 2 2 4 1 4 2 3 3 2 3 3 3 4 3 1 2 2 3 4 1 4 4 2 2 3 4 -9 4 2 4 2 2 3 1 4 3 3 4 1 1 3 3 4 2 2 3 -9 4 3 1 3 4 1 1 3 4 2 3 3 3 4 2 2 3 3 3 3 3 4 2 1 4 4 3 3 3 3 3 1 2 2 4 3 4 4 3 4 3 3 4 3 3 3 1 -9 4 3 2 4 3 3 2 4 4 1 3 3 3 4 4 3 2 -9…
P17_2D10	2	4 3 3 3 2 4 4 1 3 3 3 3 2 3 4 -9 3 1 3 1 2 3 4 3 4 3 2 3 4 4 4 -9 4 2 2 4 3 4 1 1 3 1 4 4 3 4 1 -9 3 2 4 1 -9 4 2 1 3 1 4 2 -9 4 1 1 2 3 4 1 4 2 1 3 3 4 2 4 4 4 2 2 1 3 4 4 2 4 1 4 2 3 3 4 3 3 1 4 3 1 2 2 3 4 1 4 4 2 2 3 4 3 4 2 4 2 2 3 1 4 3 3 4 1 4 3 3 4 2 2 3 -9 4 3 1 3 4 1 1 3 4 2 3 4 3 4 2 2 -9 3 3 3 3 4 2 1 4 4 3 3 1 3 3 1 2 2 2 3 4 4 3 2 3 3 4 3 3 1 1 2 4 3 4 4 3 1 4 4 4 1 3 3 3 4 4 3 2 1 …
P17_2D10	2	4 3 3 4 2 4 2 1 3 3 3 3 2 3 4 -9 3 1 3 3 2 3 4 3 4 1 2 3 4 4 4 -9 4 2 2 4 3 4 1 1 3 1 4 4 3 4 1 -9 3 2 4 1 -9 4 2 1 3 1 4 2 -9 4 1 1 2 3 4 1 4 2 3 3 3 4 2 4 4 4 2 2 1 3 4 2 2 4 1 4 2 3 3 2 3 3 1 4 3 1 2 2 3 4 1 4 4 2 2 3 4 3 4 2 4 2 2 3 1 4 3 3 4 1 4 3 3 4 2 2 3 -9 4 3 1 3 4 1 1 3 4 2 3 3 3 4 4 2 -9 3 3 3 3 4 2 1 4 4 3 3 1 3 3 1 2 2 4 3 4 4 3 4 3 3 4 3 3 3 1 2 4 3 2 4 3 3 2 4 4 1 3 3 3 4 4 3 2 1 …
W7_2D6	2	4 3 3 3 2 4 4 1 3 3 3 3 2 3 4 -9 3 1 3 3 2 3 4 3 4 3 2 3 4 1 4 2 -9 2 2 4 3 4 1 1 3 1 4 4 3 4 3 4 3 2 4 1 -9 4 2 -9 3 1 4 2 4 -9 1 1 2 3 4 1 4 2 3 3 1 4 1 4 4 4 2 4 1 3 4 2 2 4 1 4 2 3 3 2 3 3 3 4 3 -9 -9 4 3 2 2 4 4 2 2 3 4 3 4 2 4 2 2 3 1 4 3 3 4 2 1 3 1 4 2 2 3 4 4 3 1 3 4 1 1 1 4 3 3 3 3 4 2 2 3 3 3 3 3 4 2 1 4 -9 3 3 3 3 3 2 1 2 4 3 4 4 3 4 3 1 4 3 3 3 1 2 4 3 2 4 3 3 4 4 4 1 3 3 3 4 4 3 2 -…
W7_2D6	2	4 3 3 4 2 4 4 1 3 3 3 3 2 3 4 -9 3 1 3 3 2 3 4 3 4 1 2 3 4 4 4 2 -9 2 2 4 3 4 1 1 3 1 4 4 3 4 3 4 3 2 4 1 -9 2 2 -9 3 1 4 2 4 -9 1 1 2 3 4 1 4 2 3 3 3 4 2 4 4 4 2 2 1 3 4 2 2 4 1 4 2 3 3 2 3 3 3 4 3 -9 -9 2 3 4 1 4 4 2 2 3 4 3 4 2 4 2 2 3 1 4 3 3 4 1 4 3 3 4 2 2 3 4 4 3 1 3 4 1 1 3 4 2 3 3 3 4 4 2 3 3 3 3 3 4 2 1 4 -9 3 3 3 3 3 1 2 2 4 3 4 4 3 4 3 1 4 3 3 3 1 2 4 3 2 4 3 3 4 4 4 1 3 3 3 4 4 3 2 -…
W20_2D7	2	4 3 3 3 2 4 4 1 1 3 3 3 2 3 4 4 3 1 3 3 2 3 4 -9 4 3 2 -9 4 4 4 2 -9 2 2 4 3 4 1 1 3 1 4 4 3 4 3 4 3 2 4 1 -9 4 2 1 3 1 4 2 2 4 1 1 2 3 4 1 4 2 1 3 3 4 2 4 4 4 2 4 1 3 -9 4 2 4 1 4 2 3 3 2 3 3 1 4 3 1 2 2 3 4 1 4 4 2 2 3 4 3 4 2 4 2 2 3 1 4 3 3 4 1 1 1 -9 4 2 4 3 4 4 3 3 3 4 2 1 3 4 2 3 4 3 4 2 2 3 3 3 3 1 4 2 1 4 3 3 3 1 3 3 1 2 2 4 3 4 4 3 4 3 3 4 3 1 1 1 2 4 3 -9 4 3 3 4 4 2 1 -9 3 3 4 4 3 2 1…
W20_2D7	2	4 3 3 4 2 4 4 1 3 3 3 3 2 3 4 4 3 1 3 3 2 3 4 -9 4 3 2 -9 4 4 4 2 -9 2 2 4 3 4 1 1 3 1 4 4 3 4 3 4 3 2 4 1 -9 2 2 1 3 1 4 2 4 4 1 1 2 3 4 1 4 2 3 3 3 4 2 4 4 4 2 2 1 3 -9 2 2 4 1 4 2 3 3 2 3 3 3 4 3 1 2 2 3 4 1 4 4 2 2 3 4 3 4 2 4 2 2 3 1 4 3 3 4 1 1 3 -9 4 2 2 3 4 4 3 1 3 4 1 1 3 4 2 3 3 3 4 4 2 3 3 3 3 3 4 2 1 4 3 3 3 3 3 3 1 2 2 4 3 4 4 3 4 3 3 4 3 3 3 1 2 4 3 -9 4 3 3 4 4 4 1 -9 3 3 4 4 3 2 1…
W45_2D8	2	4 3 3 3 2 4 4 3 3 3 3 3 2 3 4 4 3 1 3 3 2 3 4 3 4 3 2 3 4 4 4 2 4 2 2 2 3 4 1 1 3 1 4 4 3 4 3 4 3 2 4 1 3 2 2 1 3 1 4 2 4 4 1 1 2 3 4 1 4 2 3 3 1 4 2 4 4 4 2 2 4 3 4 2 2 4 1 4 2 1 3 2 -9 -9 3 4 -9 1 -9 2 3 4 1 4 4 2 2 3 4 3 4 2 4 2 2 3 1 4 3 3 4 1 4 3 1 4 2 4 3 4 2 3 1 3 4 1 1 3 4 2 3 3 3 4 2 2 3 3 3 3 3 4 2 1 4 4 3 3 1 3 3 1 2 2 4 3 4 4 3 2 3 1 4 3 3 3 1 2 4 3 2 4 3 3 4 4 2 1 3 -9 3 4 4 3 2 1 3 …
W45_2D8	2	4 3 3 4 2 4 2 1 3 3 3 3 2 3 4 4 3 1 3 3 2 3 4 3 4 1 2 3 4 4 4 2 4 2 2 4 3 4 1 1 3 1 4 4 3 4 3 4 3 2 4 1 3 2 2 1 3 1 4 2 4 4 1 1 2 3 4 1 4 2 3 3 3 4 2 4 4 4 2 2 1 3 4 2 2 4 1 4 2 3 3 2 -9 -9 3 4 -9 1 -9 2 3 4 1 4 4 2 2 3 4 3 4 2 4 2 2 3 1 4 3 3 4 1 4 3 3 4 2 2 3 4 4 3 1 3 4 1 1 3 4 2 3 3 3 4 4 2 3 3 3 3 3 4 2 1 4 4 3 3 3 3 3 1 2 2 4 3 4 4 3 4 3 3 4 3 3 3 1 2 4 3 2 4 3 3 2 4 4 1 3 -9 3 4 4 3 2 1 1 …
W69_2D9	2	2 3 3 3 2 4 2 1 1 3 3 3 2 -9 4 4 3 1 3 3 2 3 4 3 4 1 2 3 4 4 4 4 1 2 2 2 3 4 1 3 3 1 4 4 3 4 3 4 3 2 4 1 2 2 2 1 3 1 4 2 4 4 1 1 2 3 4 1 4 2 1 3 1 4 2 4 4 4 2 2 1 3 4 4 -9 4 1 4 2 3 3 2 3 -9 1 4 3 1 2 4 3 4 1 4 4 2 2 3 4 3 4 2 4 2 2 3 1 4 3 3 2 1 4 3 3 4 2 2 3 4 4 3 1 3 4 1 1 3 4 2 3 3 3 4 4 2 3 3 3 3 3 4 2 1 4 4 3 3 3 3 3 1 2 2 4 3 4 4 3 4 1 3 4 3 3 3 1 2 4 3 2 4 3 3 2 4 4 1 3 -9 3 4 4 3 2 1 1 3…
W69_2D9	2	4 3 3 4 2 4 2 1 3 3 3 3 2 -9 4 4 3 1 3 3 2 3 4 3 4 1 2 3 4 4 4 4 4 2 2 4 3 4 1 1 3 1 4 4 3 4 3 4 3 2 4 1 3 2 2 1 3 1 4 2 4 4 1 1 2 3 4 1 4 2 1 3 3 4 2 4 4 4 2 2 1 3 4 4 -9 4 1 4 2 3 3 2 3 -9 3 4 3 1 2 2 3 4 1 4 4 2 2 3 4 3 4 2 4 2 2 3 1 4 3 3 4 1 4 3 3 4 2 2 3 4 4 3 1 3 4 1 1 3 4 2 3 3 3 4 4 2 3 3 3 3 3 4 2 1 4 4 3 3 3 3 3 1 2 2 4 3 4 4 3 4 3 3 4 3 3 3 1 2 4 3 2 4 3 3 2 4 4 1 3 -9 3 4 4 3 2 1 1 3…
W11_2E6	2	2 3 3 3 2 4 2 1 -9 3 3 3 2 1 4 -9 3 1 3 -9 2 3 4 3 4 3 2 3 4 1 4 2 4 2 2 4 3 4 -9 1 3 2 4 4 3 4 3 4 3 2 4 1 3 4 2 1 3 1 4 2 4 4 -9 1 2 3 1 1 4 2 3 3 3 4 2 4 4 4 2 2 1 3 -9 2 -9 4 1 4 2 3 3 4 3 3 1 4 3 1 2 2 3 4 1 4 4 2 2 3 4 3 4 2 4 2 2 3 1 4 3 3 4 1 1 3 3 4 2 4 3 4 4 3 -9 3 4 1 1 3 4 2 3 3 3 4 4 2 3 3 3 3 3 4 2 1 4 3 3 3 1 3 3 1 1 2 2 3 4 4 3 2 3 3 4 3 3 3 1 2 4 3 2 4 3 3 4 4 2 1 3 3 3 4 4 3 -9 …
W11_2E6	2	4 3 3 3 2 4 2 1 -9 3 3 3 2 3 4 -9 3 1 3 -9 2 3 4 3 4 1 2 3 4 1 4 2 4 2 2 4 3 4 -9 1 3 1 4 4 3 4 3 4 3 2 4 1 3 2 2 1 3 1 4 2 4 4 -9 1 2 3 4 1 4 2 3 3 3 4 2 4 4 4 2 2 1 3 -9 2 -9 4 1 4 2 3 3 2 3 3 1 4 3 1 2 2 3 4 1 4 4 2 2 3 4 3 4 2 4 2 2 3 1 4 3 3 4 1 4 3 3 4 2 2 3 4 4 3 -9 3 4 1 1 3 4 2 3 3 3 4 4 2 3 3 3 3 3 4 2 1 4 4 3 3 3 3 3 1 2 2 4 3 4 4 3 4 3 3 4 3 3 3 1 2 4 3 2 4 3 3 2 4 4 1 3 3 3 4 4 3 -9 …
W26_2E7	2	4 3 3 3 2 4 -9 1 3 3 3 3 2 3 4 -9 3 -9 3 1 2 3 4 3 4 3 2 3 4 4 4 -9 1 2 2 -9 3 4 -9 1 1 1 4 4 3 4 3 4 3 2 2 1 3 2 2 1 3 1 4 2 4 4 1 1 2 3 4 1 4 2 3 3 3 4 2 4 4 4 2 2 1 3 4 2 2 4 1 4 2 3 3 4 3 -9 1 4 3 1 2 2 3 4 1 4 4 2 2 3 4 2 4 2 4 2 2 3 1 4 3 3 4 1 4 3 -9 1 2 4 2 4 2 3 1 3 4 1 1 3 4 2 3 3 3 4 2 2 3 3 3 3 3 4 2 1 4 3 3 3 1 3 3 1 2 2 4 3 4 4 3 4 1 3 4 3 3 3 1 -9 4 3 2 4 3 1 4 4 4 1 3 3 3 4 4 3 2 …
W26_2E7	2	4 3 3 4 2 4 -9 1 3 3 3 3 2 3 4 -9 3 -9 3 1 2 3 4 3 4 1 2 3 4 4 4 -9 4 2 2 -9 3 4 -9 1 3 1 4 4 3 4 3 4 3 2 4 1 3 2 2 1 3 1 4 2 4 4 1 1 2 3 4 1 4 2 3 3 3 4 2 4 4 4 2 2 1 3 4 2 2 4 1 4 2 3 3 2 3 -9 3 4 3 1 2 2 3 4 1 4 4 2 2 3 4 3 4 2 4 2 2 3 1 4 3 3 4 1 4 3 -9 4 2 2 2 4 2 3 1 3 4 1 1 3 4 2 3 3 3 4 2 2 3 3 3 3 3 4 2 1 4 3 3 3 3 3 3 1 2 2 4 3 4 4 3 4 3 3 4 3 3 3 1 -9 4 3 2 4 3 3 2 4 4 1 3 3 3 4 4 3 2 …
W47_2E8	2	2 3 3 3 3 4 2 1 3 3 3 3 2 -9 4 -9 3 1 3 1 2 3 4 -9 4 3 2 3 4 4 4 2 4 2 2 2 3 4 -9 1 3 1 4 4 3 4 3 4 3 2 4 1 3 4 2 1 3 1 4 2 4 4 1 1 2 3 4 1 4 2 3 3 1 4 2 4 4 4 2 2 1 3 4 2 2 4 1 4 2 3 3 2 -9 3 3 4 3 1 2 2 3 2 1 2 4 2 2 3 4 3 4 2 4 2 2 3 1 4 3 3 4 2 1 3 1 4 1 4 3 4 4 3 1 3 4 1 1 3 4 2 3 3 -9 4 2 2 3 3 3 3 1 4 2 1 4 -9 3 3 3 3 3 1 2 2 4 3 4 4 3 2 1 1 4 3 3 3 1 2 4 3 2 4 3 3 4 4 4 -9 3 3 3 4 4 3 2 -…
W47_2E8	2	4 3 3 3 2 4 2 1 3 3 3 3 2 -9 4 -9 3 1 3 3 2 3 4 -9 4 3 2 3 4 4 4 2 4 2 2 4 3 4 -9 1 3 1 4 4 3 4 3 4 3 2 4 1 3 2 2 1 3 1 4 2 4 4 1 1 2 3 4 1 4 2 3 3 1 4 2 4 4 4 2 2 1 3 4 2 2 4 1 4 2 3 3 2 -9 3 3 4 3 1 2 2 3 4 1 4 4 2 2 3 4 3 4 2 4 2 2 3 1 4 3 3 4 1 1 3 3 4 2 4 3 4 4 3 1 3 4 1 1 3 4 2 3 3 -9 4 4 2 3 3 3 3 3 4 2 1 4 -9 3 3 3 3 3 1 2 2 4 3 4 4 3 4 3 3 4 3 3 3 1 2 4 3 2 4 3 3 2 4 4 -9 3 3 3 4 4 3 2 -…
W78_2E9	2	-9 -9 3 3 2 4 2 1 -9 3 3 3 2 3 4 -9 3 -9 3 -9 2 3 4 3 4 3 2 3 4 1 4 -9 4 -9 2 4 3 4 -9 1 3 1 4 4 3 4 3 4 3 2 4 1 3 4 2 1 3 1 4 2 4 4 -9 1 2 -9 4 1 4 2 3 3 1 4 2 4 4 4 2 2 1 3 4 2 2 4 1 4 2 3 3 2 3 3 1 4 3 1 2 2 3 4 1 4 4 2 2 3 4 3 4 2 4 2 2 3 1 4 3 3 4 2 1 3 1 4 2 4 3 4 4 -9 1 2 4 1 1 3 4 2 3 4 3 4 2 2 3 3 3 3 1 4 2 1 4 4 1 3 3 3 3 1 2 2 4 3 4 4 3 4 1 3 4 3 3 3 2 2 4 3 2 -9 3 3 4 4 4 1 3 3 3 4 4 …
W78_2E9	2	-9 -9 3 4 2 4 2 1 -9 3 3 3 2 3 4 -9 3 -9 3 -9 2 3 4 3 4 1 2 3 4 4 4 -9 4 -9 2 4 3 4 -9 1 3 1 4 4 3 4 3 4 3 2 4 1 3 4 2 1 3 1 4 2 4 4 -9 1 2 -9 4 1 4 2 3 3 3 4 2 4 4 4 2 2 1 3 4 2 2 4 1 4 2 3 3 2 3 3 3 4 3 1 2 2 3 4 1 4 4 2 2 3 4 3 4 2 4 2 2 3 1 4 3 3 4 1 4 3 3 4 2 4 3 4 4 -9 1 3 4 1 1 3 4 2 3 3 3 4 2 2 3 3 3 3 3 4 2 1 4 4 3 3 3 3 3 1 2 2 4 3 4 4 3 4 3 3 4 3 3 3 1 2 4 3 2 -9 3 3 2 4 4 1 3 3 3 4 4 …
W14_2F6	2	2 3 3 3 2 4 2 1 3 3 3 3 2 3 -9 -9 3 1 3 3 2 3 4 3 4 3 2 3 4 4 4 2 4 2 2 4 3 4 1 1 3 1 4 4 -9 -9 3 4 3 2 4 -9 3 2 2 1 3 1 4 2 2 4 -9 1 4 -9 4 1 4 -9 3 3 1 4 -9 4 4 4 2 4 1 3 4 4 2 4 1 4 2 3 3 4 3 3 3 4 3 1 -9 2 3 4 1 4 4 2 2 3 4 3 4 2 4 2 2 3 1 4 3 3 4 1 1 3 3 4 2 4 3 -9 2 3 3 3 4 1 1 3 4 2 3 4 3 4 2 2 3 3 3 3 3 4 2 1 -9 4 3 3 3 3 3 1 2 2 4 2 4 4 3 4 1 1 4 3 3 3 1 2 4 3 2 4 3 3 4 4 4 1 3 3 3 4 4 3…
W14_2F6	2	4 3 3 3 2 4 2 1 3 3 3 3 2 3 -9 -9 3 1 3 3 2 3 4 3 4 3 2 3 4 4 4 2 4 2 2 4 3 4 1 1 3 1 4 4 -9 -9 3 4 3 2 4 -9 3 2 2 1 3 1 4 2 4 4 -9 1 2 -9 4 1 4 -9 3 3 3 4 -9 4 4 4 2 2 1 3 4 2 2 4 1 4 2 3 3 4 3 3 3 4 3 1 -9 2 3 4 1 4 4 2 2 3 4 3 4 2 4 2 2 3 1 4 3 3 4 1 1 3 3 4 2 4 3 -9 4 3 3 3 4 1 1 3 4 2 3 3 3 4 4 2 3 3 3 3 3 4 2 1 -9 4 3 3 3 3 3 1 2 2 4 3 4 4 3 4 3 1 4 3 3 3 1 2 4 3 2 4 3 3 2 4 4 1 3 3 3 4 4 3…
W29_2F7	2	4 3 3 3 3 4 2 3 3 3 3 3 2 3 4 4 3 1 3 3 2 3 4 3 4 3 2 3 4 4 4 2 4 2 2 4 3 4 -9 1 3 1 4 4 3 4 3 4 -9 2 4 1 -9 2 2 1 3 1 4 2 4 4 1 1 4 3 4 1 4 2 1 2 1 4 2 4 4 4 2 2 1 3 4 2 2 4 1 4 2 3 3 2 3 3 1 4 -9 -9 2 2 3 4 1 4 3 2 2 3 1 -9 4 2 4 2 2 3 1 4 3 3 2 1 1 3 3 4 2 4 3 4 4 3 1 3 4 -9 1 3 -9 2 3 4 3 4 2 2 -9 3 3 3 3 4 2 3 4 3 1 3 3 3 3 1 -9 2 4 3 4 4 3 2 -9 1 4 3 3 1 1 2 4 3 2 4 3 1 2 4 2 -9 -9 1 -9 4 4…
W29_2F7	2	4 3 3 4 2 4 2 1 3 3 3 3 2 3 4 4 3 1 3 3 2 3 4 3 4 1 2 3 4 4 4 2 4 2 2 4 3 4 -9 1 3 1 4 4 3 4 3 4 -9 2 4 1 -9 2 2 1 3 1 4 2 4 4 1 1 2 3 4 1 4 2 3 3 1 4 2 4 4 4 2 2 1 3 4 2 2 4 1 4 2 3 3 2 3 3 3 4 -9 -9 2 2 3 4 1 4 4 2 2 3 4 -9 4 2 4 2 2 3 1 4 3 3 4 1 4 3 3 4 2 4 3 4 4 3 1 3 4 -9 1 3 -9 2 3 4 3 4 4 2 -9 3 3 3 3 4 2 3 4 4 3 3 3 3 3 1 -9 2 4 3 4 4 3 2 -9 3 4 3 3 3 1 2 4 3 2 4 3 3 2 4 4 -9 -9 3 -9 4 4…
W49_2F8	2	2 3 3 3 2 4 2 1 1 3 3 3 2 3 4 -9 3 1 3 1 2 3 4 3 4 1 2 3 4 4 4 -9 4 2 2 2 3 4 1 3 3 1 4 4 3 4 1 4 3 -9 4 1 3 4 2 1 3 1 4 2 4 4 1 1 2 3 4 1 4 -9 1 3 3 4 -9 4 4 4 2 2 1 3 4 2 2 4 1 4 2 3 3 4 3 3 3 4 3 1 2 4 3 4 1 4 4 2 2 3 1 3 4 2 4 -9 2 3 1 4 3 3 4 1 1 3 3 4 2 4 3 -9 2 3 1 3 4 1 -9 3 4 2 3 3 3 4 2 2 3 3 3 3 3 4 2 1 4 3 3 3 3 3 1 1 2 2 4 3 4 4 3 4 3 1 4 3 3 3 1 2 4 3 2 4 3 3 2 4 4 1 3 3 3 4 4 3 4 1…
W49_2F8	2	4 3 3 3 2 4 2 1 3 3 3 3 2 3 4 -9 3 1 3 3 2 3 4 3 4 1 2 3 4 4 4 -9 4 2 2 4 3 4 1 1 3 1 4 4 3 4 3 4 3 -9 4 1 3 2 2 1 3 1 4 2 4 4 1 1 2 3 4 1 4 -9 3 3 3 4 -9 4 4 4 2 2 1 3 4 2 2 4 1 4 2 3 3 2 3 3 3 4 3 1 2 2 3 4 1 4 4 2 2 3 4 3 4 2 4 -9 2 3 1 4 3 3 4 1 4 3 3 4 2 2 3 -9 4 3 1 3 4 1 -9 3 4 2 3 3 3 4 4 2 3 3 3 3 3 4 2 1 4 4 3 3 3 3 1 1 2 2 4 3 4 4 3 4 3 3 4 3 3 3 1 2 4 3 2 4 3 3 2 4 4 1 3 3 3 4 4 3 2 1…
W87_2F9	2	4 3 3 3 2 4 2 1 3 3 3 3 2 3 4 4 3 1 3 3 2 3 4 1 4 3 2 3 4 4 4 2 4 2 -9 2 3 4 1 1 3 1 4 4 3 4 3 4 3 2 4 1 3 2 2 1 3 1 4 2 4 4 1 1 2 3 4 1 4 2 3 3 1 4 2 4 4 4 2 2 1 3 4 2 2 4 1 4 2 3 3 4 3 3 3 4 3 1 2 2 3 4 1 4 4 2 2 3 4 3 4 2 4 2 2 3 1 4 3 3 4 1 1 3 3 4 2 2 3 4 4 3 1 3 4 1 1 3 4 3 3 4 3 4 4 2 3 -9 3 3 3 3 2 1 4 3 1 3 1 1 3 1 2 2 4 3 4 4 3 4 1 1 4 3 3 3 1 2 4 3 4 4 3 3 4 4 4 4 3 3 3 4 4 3 2 1 1 3 3…
W87_2F9	2	4 3 3 3 2 4 2 1 3 3 3 3 2 3 4 4 3 1 3 3 2 3 4 3 4 1 2 3 4 4 4 2 4 2 -9 4 3 4 1 1 3 1 4 4 3 4 3 4 3 2 4 1 3 2 2 1 3 1 4 2 4 4 1 1 2 3 4 1 4 2 3 3 3 4 2 4 4 4 2 2 1 3 4 2 2 4 1 4 2 3 3 2 3 3 3 4 3 1 2 2 3 4 1 4 4 2 2 3 4 3 4 2 4 2 2 3 1 4 3 3 4 1 4 3 3 4 2 2 3 4 4 3 1 3 4 1 1 3 4 2 3 3 3 4 4 2 3 -9 3 3 3 4 2 1 4 4 3 3 3 3 3 1 2 2 4 3 4 4 3 4 3 3 4 3 3 3 1 2 4 3 2 4 3 3 2 4 4 1 3 3 3 4 4 3 2 1 1 3 3…
B97_2G6	2	4 -9 3 3 2 4 2 3 -9 3 3 3 2 3 4 4 3 1 3 3 2 3 4 3 4 3 4 3 4 4 4 2 4 -9 2 2 -9 4 1 1 3 1 4 4 3 4 -9 4 3 2 4 1 3 4 2 1 3 1 4 2 2 -9 1 1 4 3 4 1 4 -9 1 3 1 4 2 4 4 4 2 2 1 3 4 2 2 4 1 4 2 3 3 4 3 3 1 4 3 1 2 2 3 4 1 4 4 2 2 3 4 3 4 2 4 3 2 3 1 4 3 3 4 2 4 3 1 4 2 4 3 4 4 3 1 3 4 1 1 3 4 2 3 3 3 2 4 2 3 3 3 3 3 4 2 1 4 3 3 3 1 3 3 1 2 2 4 3 4 4 3 2 3 1 4 3 3 3 1 2 4 3 2 4 3 3 4 4 4 -9 3 3 3 4 4 3 2 1…
B97_2G6	2	4 -9 3 4 2 4 2 1 -9 3 3 3 2 3 4 4 3 1 3 3 2 3 4 3 4 1 2 3 4 4 4 2 4 -9 2 4 -9 4 1 1 3 1 4 4 3 4 -9 4 3 2 4 1 3 2 2 1 3 1 4 2 4 -9 1 1 2 3 4 1 4 -9 3 3 3 4 2 4 4 4 2 2 1 3 4 2 2 4 1 4 2 3 3 2 3 3 3 4 3 1 2 2 3 4 1 4 4 2 2 3 4 3 4 2 4 2 2 3 1 4 3 3 4 1 4 3 3 4 2 4 3 4 4 3 1 3 4 1 1 3 4 2 3 3 3 4 4 2 3 3 3 3 3 4 2 1 4 3 3 3 3 3 3 1 2 2 4 3 4 4 3 4 3 3 4 3 3 3 1 2 4 3 2 4 3 3 2 4 4 -9 3 3 3 4 4 3 2 1…
W30_2G7	2	2 3 3 3 2 4 2 1 3 3 3 3 2 3 4 -9 3 1 3 3 2 3 4 3 4 3 2 3 4 1 4 2 4 2 2 2 3 4 1 3 3 1 4 4 3 4 3 4 2 2 2 -9 3 4 2 1 1 1 4 2 4 4 1 1 2 3 4 1 4 2 1 3 1 4 2 1 4 4 2 2 1 3 4 4 -9 4 1 4 2 3 3 4 3 3 -9 4 3 1 2 2 3 4 1 4 4 2 2 3 4 3 4 2 4 2 2 3 1 4 3 3 4 2 1 3 3 4 2 4 3 4 4 3 3 3 4 1 1 3 4 2 3 3 3 -9 2 2 3 3 3 3 3 4 2 1 2 4 3 3 3 3 3 1 2 2 4 3 4 4 3 4 3 1 4 3 3 3 1 2 4 3 2 4 3 1 4 4 4 4 -9 3 3 4 4 3 2 1 3…
W30_2G7	2	4 3 3 4 2 4 2 1 3 3 3 3 2 3 4 -9 3 1 3 3 2 3 4 3 4 3 2 3 4 4 4 2 4 2 2 4 3 4 1 1 3 1 4 4 3 4 3 4 3 2 4 -9 3 2 2 1 3 1 4 2 4 4 1 1 2 3 4 1 4 2 3 3 1 4 2 4 4 4 2 2 1 3 4 2 -9 4 1 4 2 3 3 2 3 3 -9 4 3 1 2 2 3 4 1 4 4 2 2 3 4 3 4 2 4 2 2 3 1 4 3 3 4 1 1 3 3 4 2 4 3 4 4 3 1 3 4 1 1 3 4 2 3 3 3 -9 4 2 3 3 3 3 3 4 2 1 4 4 3 3 3 3 3 1 2 2 4 3 4 4 3 4 3 3 4 3 3 3 1 2 4 3 2 4 3 3 2 4 4 1 -9 3 3 4 4 3 2 1 1…
W50_2G8	2	4 3 3 3 2 4 2 1 3 3 3 3 2 3 4 -9 3 -9 3 3 2 1 4 -9 4 1 2 3 4 4 4 2 4 2 2 4 3 4 1 1 1 1 4 4 3 4 3 4 3 2 4 1 -9 4 2 1 3 2 4 2 2 4 1 1 2 3 4 3 4 2 3 3 3 4 2 4 4 4 2 2 1 3 4 2 -9 4 1 4 2 3 3 2 3 -9 1 4 3 1 2 2 3 2 1 4 4 2 2 3 4 3 4 2 4 2 2 3 1 4 3 3 4 1 1 3 3 1 2 4 3 4 4 3 1 3 4 1 1 3 4 2 3 3 3 4 2 2 3 3 3 3 3 4 2 1 4 3 1 3 1 3 3 1 2 2 4 3 4 4 3 4 3 3 4 3 3 3 1 2 4 3 2 4 3 3 4 4 2 1 3 3 3 4 4 3 2 1 3…
W50_2G8	2	4 3 3 4 2 4 2 1 3 3 3 3 2 3 4 -9 3 -9 3 3 2 3 4 -9 4 1 2 3 4 4 4 2 4 2 2 4 3 4 1 1 3 1 4 4 3 4 3 4 3 2 4 1 -9 2 2 1 3 1 4 2 4 4 1 1 2 3 4 1 4 2 3 3 3 4 2 4 4 4 2 2 1 3 4 2 -9 4 1 4 2 3 3 2 3 -9 3 4 3 1 2 2 3 4 1 4 4 2 2 3 4 3 4 2 4 2 2 3 1 4 3 3 4 1 4 3 3 4 2 2 3 4 4 3 1 3 4 1 1 3 4 2 3 3 3 4 4 2 3 3 3 3 3 4 2 1 4 4 3 3 3 3 3 1 2 2 4 3 4 4 3 4 3 3 4 3 3 3 1 2 4 3 2 4 3 3 2 4 4 1 3 3 3 4 4 3 2 1 1…
W88_2G9	2	2 3 3 3 3 4 2 1 1 3 3 3 2 -9 4 4 3 -9 3 1 2 3 4 3 4 3 2 3 4 4 4 2 4 2 2 2 3 4 1 1 3 1 4 4 3 4 3 4 3 2 4 1 3 2 2 3 3 1 4 2 4 4 1 1 2 3 4 1 4 2 1 3 1 4 2 4 4 4 2 2 1 3 4 4 2 4 1 4 2 3 3 4 3 3 1 4 3 1 -9 2 3 4 2 4 4 2 2 3 4 -9 4 2 4 2 2 3 1 4 3 3 4 1 1 3 1 4 2 2 3 4 4 3 1 3 4 1 1 3 4 2 1 4 3 4 4 2 3 3 3 3 3 4 2 1 4 3 3 3 3 3 1 1 2 2 4 3 4 4 3 4 1 1 4 3 3 3 1 2 4 3 2 4 3 3 4 4 4 1 3 3 3 4 4 3 2 1 1 3…
W88_2G9	2	4 3 3 4 2 4 2 1 3 3 3 3 2 -9 4 4 3 -9 3 3 2 3 4 3 4 1 2 3 4 4 4 2 4 2 2 2 3 4 1 1 3 1 4 4 3 4 3 4 3 2 4 1 3 2 2 1 3 1 4 2 4 4 1 1 2 3 4 1 4 2 3 3 3 4 2 4 4 4 2 2 1 3 4 2 2 4 1 4 2 3 3 2 3 3 3 4 3 1 -9 2 3 4 1 4 4 2 2 3 4 -9 4 2 4 2 2 3 1 4 3 3 4 1 1 3 3 4 2 2 3 4 4 3 1 3 4 1 1 3 4 2 3 4 3 4 4 2 3 3 3 3 3 4 2 1 4 3 3 3 3 3 3 1 2 2 4 3 4 4 3 4 3 1 4 3 3 3 1 2 4 3 2 4 3 3 2 4 4 1 3 3 3 4 4 3 2 1 1 3…
B103_2H6	2	4 3 3 3 3 4 2 1 1 3 3 3 2 3 4 4 3 1 3 3 2 3 4 3 4 3 2 3 4 4 4 2 4 2 2 4 3 4 1 1 3 1 4 4 3 4 3 4 3 2 4 1 -9 4 2 1 3 1 4 2 4 4 1 1 2 3 4 3 4 2 1 3 1 4 -9 4 4 4 2 2 1 3 4 2 2 4 1 4 2 3 3 2 3 3 1 4 3 1 2 2 3 4 2 4 4 2 2 3 4 3 4 2 4 2 2 3 1 4 3 3 4 1 4 3 3 4 2 4 3 4 4 3 1 3 2 1 1 3 4 2 3 3 -9 4 2 2 3 3 3 3 3 4 2 1 4 4 3 3 1 3 3 1 2 2 4 2 4 4 3 4 3 3 4 3 1 3 2 2 4 3 2 4 3 3 4 4 2 1 3 1 3 4 4 3 2 -9 1 3…
B103_2H6	2	4 3 3 4 2 4 2 1 3 3 3 3 2 3 4 4 3 1 3 3 2 3 4 3 4 1 2 3 4 4 4 2 4 2 2 4 3 4 1 1 3 1 4 4 3 4 3 4 3 2 4 1 -9 2 2 1 3 1 4 2 4 4 1 1 2 3 4 1 4 2 3 3 3 4 -9 4 4 4 2 2 1 3 4 2 2 4 1 4 2 3 3 2 3 3 3 4 3 1 2 2 3 4 1 4 4 2 2 3 4 3 4 2 4 2 2 3 1 4 3 3 4 1 4 3 3 4 2 2 3 4 4 3 1 3 4 1 1 3 4 2 3 3 -9 4 4 2 3 3 3 3 3 4 2 1 4 4 3 3 3 3 3 1 2 2 4 3 4 4 3 4 3 3 4 3 3 3 1 2 4 3 2 4 3 3 2 4 2 1 3 3 3 4 4 3 2 -9 1 3…
W32_2H7	2	2 3 4 3 2 4 2 1 1 3 3 3 2 -9 4 2 -9 1 3 3 2 3 4 3 4 3 2 3 4 4 4 2 4 2 4 2 3 4 1 1 3 1 4 4 3 4 3 4 3 2 4 1 -9 2 2 1 3 1 4 2 4 2 1 1 2 3 4 1 4 2 1 3 3 4 1 4 4 4 2 2 1 3 4 2 -9 4 1 4 2 3 3 2 3 3 1 4 3 1 2 2 3 4 1 4 4 2 2 3 4 3 4 2 4 2 2 3 1 4 3 3 4 1 1 3 3 4 2 4 3 4 2 3 1 3 4 1 1 3 4 3 3 4 3 4 2 2 3 3 3 3 3 4 2 1 4 -9 3 3 3 3 3 1 2 2 4 3 4 4 3 4 3 1 4 3 3 3 1 2 4 3 2 2 3 3 4 4 2 -9 3 3 3 4 4 3 2 -9 …
W32_2H7	2	4 3 3 4 2 4 2 1 3 3 3 3 2 -9 4 4 -9 1 3 3 2 3 4 3 4 3 2 3 4 4 4 2 4 2 2 4 3 4 1 1 3 1 4 4 3 4 3 4 3 2 4 1 -9 2 2 1 3 1 4 2 4 4 1 1 2 3 4 1 4 2 3 3 3 4 2 4 4 4 2 2 1 3 4 2 -9 4 1 4 2 3 3 2 3 3 3 4 3 1 2 2 3 4 1 4 4 2 2 3 4 3 4 2 4 2 2 3 1 4 3 3 4 1 1 3 3 4 2 2 3 4 4 3 1 3 4 1 1 3 4 2 3 3 3 4 4 2 3 3 3 3 3 4 2 1 4 -9 3 3 3 3 3 1 2 2 4 3 4 4 3 4 3 3 4 3 3 3 1 2 4 3 2 4 3 3 2 4 4 -9 3 3 3 4 4 3 2 -9 …
W57_2H8	2	4 3 3 3 2 4 2 1 3 3 3 -9 2 3 4 4 3 -9 3 3 2 3 4 3 4 3 2 -9 4 1 4 2 4 2 2 2 3 4 1 1 3 1 4 4 3 4 3 4 3 2 4 1 -9 4 2 1 3 1 4 2 4 4 1 1 2 3 4 1 4 -9 1 3 1 4 -9 4 4 4 2 2 1 3 4 2 -9 4 1 4 2 3 3 4 3 4 3 4 3 1 2 2 3 4 1 4 4 2 2 3 4 3 4 2 4 2 2 3 1 4 3 3 4 1 4 3 3 1 2 4 3 4 4 3 1 3 4 1 1 3 4 2 3 4 3 4 2 2 -9 3 3 3 1 4 2 1 4 4 3 3 3 3 3 1 2 2 4 3 4 4 3 4 3 1 4 3 3 3 1 2 4 3 2 -9 3 3 4 4 4 1 3 3 3 4 4 3 2 …
W57_2H8	2	4 3 3 3 2 4 2 1 3 3 3 -9 2 3 4 4 3 -9 3 3 2 3 4 3 4 1 2 -9 4 4 4 2 4 2 2 4 3 4 1 1 3 1 4 4 3 4 3 4 3 2 4 1 -9 2 2 1 3 1 4 2 4 4 1 1 2 3 4 1 4 -9 3 3 3 4 -9 4 4 4 2 2 1 3 4 2 -9 4 1 4 2 3 3 2 3 3 3 4 3 1 2 2 3 4 1 4 4 2 2 3 4 3 4 2 4 2 2 3 1 4 3 3 4 1 4 3 3 4 2 4 3 4 4 3 1 3 4 1 1 3 4 2 3 4 3 4 4 2 -9 3 3 3 3 4 2 1 4 4 3 3 3 3 3 1 2 2 4 3 4 4 3 4 3 3 4 3 3 3 1 2 4 3 2 -9 3 3 2 4 4 1 3 3 3 4 4 3 2 …
W93_2H9	2	4 3 -9 3 2 4 4 1 3 3 3 3 2 -9 4 4 3 3 3 3 2 3 4 3 4 3 2 3 4 4 4 2 4 2 2 4 3 4 1 1 1 1 4 4 3 4 3 4 3 2 4 1 3 2 2 -9 3 1 4 2 4 4 1 1 2 3 4 1 4 2 3 3 1 4 2 4 4 4 2 2 1 3 4 2 -9 4 1 4 2 3 3 4 3 4 3 4 3 1 2 2 3 4 1 4 4 2 2 3 4 3 4 2 4 2 2 3 1 4 3 3 4 2 4 3 3 4 2 4 3 4 4 3 3 3 4 1 1 3 4 3 3 4 3 4 2 2 -9 3 3 3 3 4 2 1 4 3 1 3 1 3 3 1 2 4 4 3 4 4 3 4 3 3 4 3 1 3 1 2 4 3 -9 4 3 3 4 4 4 4 3 3 3 4 4 3 2 1 3…
W93_2H9	2	4 3 -9 4 2 4 2 1 3 3 3 3 2 -9 4 4 3 1 3 3 2 3 4 3 4 3 2 3 4 4 4 2 4 2 2 4 3 4 1 1 3 1 4 4 3 4 3 4 3 2 4 1 3 2 2 -9 3 1 4 2 4 4 1 1 2 3 4 1 4 2 3 3 3 4 2 4 4 4 2 2 1 3 4 2 -9 4 1 4 2 3 3 2 3 3 3 4 3 1 2 2 3 4 1 4 4 2 2 3 4 3 4 2 4 2 2 3 1 4 3 3 4 1 4 3 3 4 2 2 3 4 4 3 1 3 4 1 1 3 4 2 3 3 3 4 4 2 -9 3 3 3 3 4 2 1 4 4 3 3 3 3 3 1 2 2 4 3 4 4 3 4 3 3 4 3 3 3 1 2 4 3 -9 4 3 3 2 4 4 1 3 3 3 4 4 3 2 1 1…
Eddit_28_2A11	3	4 3 3 3 2 4 2 1 3 3 3 3 2 3 4 4 3 1 3 3 2 3 4 3 4 3 2 3 4 4 4 2 4 2 2 2 3 4 1 1 3 1 4 4 3 4 3 4 3 2 2 1 2 2 2 1 1 1 4 2 4 4 1 1 2 3 4 1 4 2 3 3 3 4 2 4 4 4 2 2 1 3 4 2 2 4 1 4 2 3 3 4 3 3 3 4 3 1 2 2 3 4 1 4 4 2 2 3 4 3 4 2 4 2 2 3 1 4 3 3 4 1 1 3 3 1 2 2 3 4 4 3 1 3 4 1 1 3 4 2 1 4 3 4 4 2 3 3 3 3 3 4 2 1 4 4 3 3 3 3 3 1 2 2 4 3 4 4 3 4 3 3 4 3 3 3 1 2 4 3 2 4 3 3 4 4 4 1 3 3 3 4 4 3 2 1 3 3 3 4…
Eddit_28_2A11	3	4 3 3 4 2 4 2 1 3 3 3 3 2 3 4 4 3 1 3 3 2 3 4 3 4 1 2 3 4 4 4 2 4 2 2 4 3 4 1 1 3 1 4 4 3 4 3 4 3 2 4 1 3 2 2 1 3 1 4 2 4 4 1 1 2 3 4 1 4 2 3 3 3 4 2 4 4 4 2 2 1 3 4 2 2 4 1 4 2 3 3 2 3 3 3 4 3 1 2 2 3 4 1 4 4 2 2 3 4 3 4 2 4 2 2 3 1 4 3 3 4 1 4 3 3 4 2 2 3 4 4 3 1 3 4 1 1 3 4 2 3 3 3 4 4 2 3 3 3 3 3 4 2 1 4 4 3 3 3 3 3 1 2 2 4 3 4 4 3 4 3 3 4 3 3 3 1 2 4 3 2 4 3 3 2 4 4 1 3 3 3 4 4 3 2 1 1 3 3 4…
Eddit_31_2B11	3	4 3 3 3 2 4 2 1 3 3 3 3 2 3 4 4 3 1 3 1 2 1 4 3 4 1 -9 3 4 4 4 2 4 2 2 2 3 4 3 1 1 1 4 4 3 4 3 4 3 2 4 1 2 2 2 1 3 1 4 2 4 4 1 1 2 3 4 1 4 2 1 3 1 4 2 4 4 4 2 2 4 3 4 4 2 4 1 4 2 3 3 4 3 3 1 4 3 1 2 4 3 4 1 4 4 2 2 3 4 3 4 2 4 2 2 3 1 4 3 3 4 1 4 3 3 4 1 2 3 4 4 3 1 3 4 1 1 3 4 2 3 4 3 4 4 2 3 3 3 3 3 4 2 1 4 -9 1 3 3 3 3 1 2 2 4 2 4 4 3 4 1 1 4 3 3 3 1 2 4 3 2 4 3 3 2 4 2 1 3 3 3 4 4 3 2 1 1 3 3…
Eddit_31_2B11	3	4 3 3 4 2 4 2 1 3 3 3 3 2 3 4 4 3 1 3 3 2 3 4 3 4 1 -9 3 4 4 4 2 4 2 2 4 3 4 1 1 3 1 4 4 3 4 3 4 3 2 4 1 3 2 2 1 3 1 4 2 4 4 1 1 2 3 4 1 4 2 3 3 1 4 2 4 4 4 2 2 1 3 4 2 2 4 1 4 2 3 3 4 3 3 3 4 3 1 2 2 3 4 1 4 4 2 2 3 4 3 4 2 4 2 2 3 1 4 3 3 4 1 4 3 3 4 2 2 3 4 4 3 1 3 4 1 1 3 4 2 3 3 3 4 4 2 3 3 3 3 3 4 2 1 4 -9 3 3 3 3 3 1 2 2 4 3 4 4 3 4 3 1 4 3 3 3 1 2 4 3 2 4 3 3 2 4 4 1 3 3 3 4 4 3 2 1 1 3 3…
Eddit_33_2C11	3	4 3 3 3 2 4 4 3 1 3 3 3 2 3 4 4 3 1 3 3 2 3 4 3 4 3 2 3 4 4 4 2 4 2 2 4 3 4 1 1 3 1 4 4 3 4 3 4 3 2 4 1 3 2 2 1 1 1 4 4 4 4 1 1 2 3 4 1 4 2 1 3 3 4 2 4 4 4 2 2 4 3 4 2 2 4 1 4 2 3 3 4 3 3 3 4 3 1 2 2 3 4 1 4 4 4 2 3 4 -9 4 2 4 2 2 3 1 4 3 3 4 1 1 3 3 4 -9 4 3 4 4 3 1 3 4 1 1 3 4 2 3 3 3 4 4 2 3 3 3 3 3 4 2 1 4 4 3 3 3 1 3 1 2 2 4 3 4 4 3 4 3 3 4 3 3 3 1 2 4 3 2 4 3 3 4 4 4 1 3 3 3 4 4 3 2 1 3 3 3…
Eddit_33_2C11	3	4 3 3 4 2 4 2 1 3 3 3 3 2 3 4 4 3 1 3 3 2 3 4 3 4 1 2 3 4 4 4 2 4 2 2 4 3 4 1 1 3 1 4 4 3 4 3 4 3 2 4 1 3 2 2 1 3 1 4 2 4 4 1 1 2 3 4 1 4 2 3 3 3 4 2 4 4 4 2 2 1 3 4 2 2 4 1 4 2 3 3 2 3 3 3 4 3 1 2 2 3 4 1 4 4 2 2 3 4 -9 4 2 4 2 2 3 1 4 3 3 4 1 4 3 3 4 -9 2 3 4 4 3 1 3 4 1 1 3 4 2 3 3 3 4 4 2 3 3 3 3 3 4 2 1 4 4 3 3 3 3 3 1 2 2 4 3 4 4 3 4 3 3 4 3 3 3 1 2 4 3 2 4 3 3 2 4 4 1 3 3 3 4 4 3 2 1 3 3 3…
Eddit_35_2D11	3	4 3 3 3 2 4 4 1 3 3 3 3 2 3 4 4 3 1 3 1 2 3 4 3 4 1 2 3 4 4 4 2 4 2 2 4 3 4 1 1 3 1 4 4 3 4 3 4 3 2 4 1 3 2 2 1 3 1 4 4 4 4 1 1 2 3 4 1 4 2 3 3 1 4 2 4 4 4 2 2 1 3 4 2 2 4 1 4 2 3 3 4 3 3 1 4 3 1 2 2 3 4 2 4 4 2 2 3 4 3 4 2 4 2 2 3 1 4 3 3 4 1 1 3 3 4 2 2 3 4 4 3 1 3 4 2 1 3 4 2 3 4 3 4 2 2 3 3 3 3 3 4 2 1 4 4 1 3 3 3 3 2 2 2 4 3 4 4 3 4 3 1 4 3 3 1 1 2 4 3 2 4 3 3 4 4 4 1 3 3 3 4 4 3 2 1 3 3 3 4…
Eddit_35_2D11	3	4 3 3 4 2 4 2 1 3 3 3 3 2 3 4 4 3 1 3 3 2 3 4 3 4 1 2 3 4 4 4 2 4 2 2 4 3 4 1 1 3 1 4 4 3 4 3 4 3 2 4 1 3 2 2 1 3 1 4 2 4 4 1 1 2 3 4 1 4 2 3 3 3 4 2 4 4 4 2 2 1 3 4 2 2 4 1 4 2 3 3 4 3 3 3 4 3 1 2 2 3 4 1 4 4 2 2 3 4 3 4 2 4 2 2 3 1 4 3 3 4 1 1 3 3 4 2 2 3 4 4 3 1 3 4 1 1 3 4 2 3 3 3 4 4 2 3 3 3 3 3 4 2 1 4 4 3 3 3 3 3 1 2 2 4 3 4 4 3 4 3 3 4 3 3 3 1 2 4 3 2 4 3 3 2 4 4 1 3 3 3 4 4 3 2 1 1 3 3 4…
Eddit_5_2E10	3	4 3 3 3 2 4 2 1 3 3 3 3 -9 3 4 4 3 1 3 -9 2 3 -9 3 4 3 2 3 4 1 4 2 4 2 2 2 3 4 1 1 1 1 4 4 3 4 3 4 3 2 4 1 3 2 2 1 3 1 4 2 4 4 1 1 2 3 4 1 4 -9 3 3 3 4 2 4 4 4 2 2 1 3 -9 2 2 4 1 4 2 3 3 4 3 3 3 4 3 1 2 2 1 2 1 4 4 2 2 3 4 3 4 2 4 2 2 3 1 4 3 3 4 1 1 3 1 4 2 4 3 4 4 3 3 3 4 1 1 -9 4 2 3 3 3 4 4 2 3 3 3 3 3 4 2 1 4 4 1 3 1 3 3 1 2 2 4 3 4 4 3 4 3 3 4 3 3 3 2 2 4 3 4 4 3 3 4 4 2 1 3 3 3 4 4 3 2 1 1…
Eddit_5_2E10	3	4 3 3 4 2 4 2 1 3 3 3 3 -9 3 4 4 3 1 3 -9 2 3 -9 3 4 1 2 3 4 4 4 2 4 2 2 4 3 4 1 1 3 1 4 4 3 4 3 4 3 2 4 1 3 2 2 1 3 1 4 2 4 4 1 1 2 3 4 1 4 -9 3 3 3 4 2 4 4 4 2 2 1 3 -9 2 2 4 1 4 2 3 3 2 3 3 3 4 3 1 2 2 3 4 1 4 4 2 2 3 4 3 4 2 4 2 2 3 1 4 3 3 4 1 1 3 3 4 2 2 3 4 4 3 1 3 4 1 1 -9 4 2 3 3 3 4 4 2 3 3 3 3 3 4 2 1 4 4 3 3 3 3 3 1 2 2 4 3 4 4 3 4 3 3 4 3 3 3 1 2 4 3 2 4 3 3 2 4 4 1 3 3 3 4 4 3 2 1 1…
Eddit_37_2E11	3	4 -9 3 3 2 4 2 1 3 3 -9 3 2 3 -9 4 3 1 -9 1 2 3 4 3 -9 3 -9 3 4 -9 4 2 -9 2 2 2 -9 2 1 -9 3 1 4 4 3 4 3 4 3 2 -9 -9 3 2 -9 1 3 1 4 2 4 4 1 1 2 3 4 1 -9 2 3 -9 -9 4 2 4 4 4 -9 2 1 -9 4 -9 -9 4 -9 4 -9 3 -9 2 -9 -9 -9 -9 -9 1 -9 -9 -9 4 2 4 4 -9 -9 -9 -9 -9 4 2 4 -9 -9 -9 1 4 3 3 -9 -9 1 3 -9 -9 -9 2 3 -9 -9 -9 -9 3 -9 1 -9 -9 -9 -9 -9 3 3 -9 -9 2 3 -9 3 -9 3 4 -9 -9 -9 -9 -9 -9 -9 -9 -9 -9 -9 -9 -…
Eddit_37_2E11	3	4 -9 3 4 2 4 2 1 3 3 -9 3 2 3 -9 4 3 1 -9 3 2 3 4 3 -9 3 -9 3 4 -9 4 2 -9 2 2 4 -9 4 1 -9 3 1 4 4 3 4 3 4 3 2 -9 -9 3 2 -9 1 3 1 4 2 4 4 1 1 2 3 4 1 -9 2 3 -9 -9 4 2 4 4 4 -9 2 1 -9 4 -9 -9 4 -9 4 -9 3 -9 2 -9 -9 -9 -9 -9 1 -9 -9 -9 4 2 4 4 -9 -9 -9 -9 -9 4 2 4 -9 -9 -9 1 4 3 3 -9 -9 4 3 -9 -9 -9 2 3 -9 -9 -9 -9 3 -9 1 -9 -9 -9 -9 -9 3 3 -9 -9 2 3 -9 3 -9 3 4 -9 -9 -9 -9 -9 -9 -9 -9 -9 -9 -9 -9 -…
Eddit_16_2F10	3	4 3 3 4 2 4 4 3 1 3 3 3 2 3 4 4 3 1 3 3 2 3 4 3 4 1 2 -9 4 4 4 2 4 2 2 4 3 4 1 1 3 1 4 4 3 4 3 4 2 2 4 1 -9 2 -9 1 3 1 4 2 4 4 1 1 2 -9 4 1 4 2 1 3 3 4 -9 4 4 4 2 4 1 3 4 2 2 4 1 4 4 3 3 2 3 3 1 4 3 1 2 2 3 4 1 4 4 2 2 3 4 3 4 2 4 2 2 3 1 4 3 3 4 1 4 3 3 4 2 4 3 -9 4 3 1 3 4 1 1 3 4 2 3 3 3 4 4 2 3 3 3 3 3 4 2 1 4 4 3 3 1 3 3 1 2 2 4 3 4 4 3 4 3 1 4 3 3 3 1 2 4 3 2 4 3 3 2 4 2 4 -9 -9 3 4 4 3 2 1…
Eddit_16_2F10	3	4 3 3 4 2 4 2 1 3 3 3 3 2 3 4 4 3 1 3 3 2 3 4 3 4 1 2 -9 4 4 4 2 4 2 2 4 3 4 1 1 3 1 4 4 3 4 3 4 3 2 4 1 -9 2 -9 1 3 1 4 2 4 4 1 1 2 -9 4 1 4 2 3 3 3 4 -9 4 4 4 2 2 1 3 4 2 2 4 1 4 2 3 3 2 3 3 3 4 3 1 2 2 3 4 1 4 4 2 2 3 4 3 4 2 4 2 2 3 1 4 3 3 4 1 4 3 3 4 2 2 3 -9 4 3 1 3 4 1 1 3 4 2 3 3 3 4 4 2 3 3 3 3 3 4 2 1 4 4 3 3 1 3 3 1 2 2 4 3 4 4 3 4 3 3 4 3 3 3 1 2 4 3 2 4 3 3 2 4 4 1 -9 -9 3 4 4 3 2 1…
Eddit_41_2F11	3	4 3 3 3 2 4 2 1 3 3 3 3 2 3 4 4 3 1 3 3 2 3 4 3 4 1 2 3 4 1 4 2 4 2 2 4 3 4 1 3 3 1 4 4 3 4 3 4 3 2 4 -9 3 2 2 1 3 1 4 2 4 4 1 1 2 3 4 1 4 2 3 2 1 4 2 4 4 4 2 2 1 3 -9 2 2 4 1 4 2 3 3 4 3 3 1 4 3 1 2 2 3 4 1 4 4 2 2 3 4 3 4 2 4 2 2 3 1 4 3 3 4 1 1 3 3 4 2 2 3 -9 4 1 3 3 4 1 1 3 4 2 3 3 3 4 4 2 3 3 3 3 3 4 2 1 4 4 1 3 1 1 3 1 2 2 4 3 4 4 3 4 3 3 4 3 3 3 1 2 4 3 2 4 3 3 4 4 -9 1 2 3 3 4 4 3 2 1 3 3…
Eddit_41_2F11	3	4 3 3 4 2 4 2 1 3 3 3 3 2 3 4 4 3 1 3 3 2 3 4 3 4 1 2 3 4 4 4 2 4 2 2 4 3 4 1 1 3 1 4 4 3 4 3 4 3 2 4 -9 3 2 2 1 3 1 4 2 4 4 1 1 2 3 4 1 4 2 3 3 3 4 2 4 4 4 2 2 1 3 -9 2 2 4 1 4 2 3 3 2 3 3 3 4 3 1 2 2 3 4 1 4 4 2 2 3 4 3 4 2 4 2 2 3 1 4 3 3 4 1 4 3 3 4 2 2 3 -9 4 3 1 3 4 1 1 3 4 2 3 3 3 4 4 2 3 3 3 3 3 4 2 1 4 4 3 3 3 3 3 1 2 2 4 3 4 4 3 4 3 3 4 3 3 3 1 2 4 3 2 4 3 3 2 4 -9 1 3 3 3 4 4 3 2 1 1 3…
Eddit_19_2G10	3	4 3 3 3 2 1 4 1 3 3 3 3 2 3 4 4 3 1 3 3 2 3 4 3 4 1 2 3 4 4 4 2 4 2 2 2 3 4 1 1 3 2 4 4 3 4 3 4 2 2 4 1 2 2 2 1 3 1 4 2 4 4 1 1 2 3 4 1 4 2 3 3 3 4 2 1 4 4 2 2 1 3 4 2 2 4 1 4 2 3 3 4 3 3 1 4 3 1 2 2 3 4 1 4 4 2 2 3 4 3 4 2 -9 2 2 3 1 4 3 3 4 1 4 3 3 4 2 4 3 4 4 3 1 3 4 1 1 3 4 2 3 3 3 4 4 2 3 3 3 3 3 4 2 1 4 3 3 3 1 3 3 1 2 2 4 3 4 4 3 4 3 1 4 3 3 3 2 2 4 3 2 4 3 3 4 4 2 4 3 3 3 4 4 3 2 1 1 3 3 …
Eddit_19_2G10	3	4 3 3 4 2 4 2 1 3 3 3 3 2 3 4 4 3 1 3 3 2 3 4 3 4 1 2 3 4 4 4 2 4 2 2 4 3 4 1 1 3 1 4 4 3 4 3 4 3 2 4 1 3 2 2 1 3 1 4 2 4 4 1 1 2 3 4 1 4 2 3 3 3 4 2 4 4 4 2 2 1 3 4 2 2 4 1 4 2 3 3 2 3 3 3 4 3 1 2 2 3 4 1 4 4 2 2 3 4 3 4 2 -9 2 2 3 1 4 3 3 4 1 4 3 3 4 2 4 3 4 4 3 1 3 4 1 1 3 4 2 3 3 3 4 4 2 3 3 3 3 3 4 2 1 4 4 3 3 3 3 3 1 2 2 4 3 4 4 3 4 3 3 4 3 3 3 1 2 4 3 2 4 3 3 2 4 4 1 3 3 3 4 4 3 2 1 1 3 3 …
Eddit_59_2G11	3	-9 3 3 -9 -9 4 4 1 3 3 -9 3 -9 3 4 4 3 1 3 3 2 3 4 3 -9 1 2 3 -9 4 4 -9 -9 2 2 2 -9 4 1 1 3 1 4 4 3 4 3 4 3 2 4 -9 3 4 2 1 3 1 -9 2 4 4 -9 1 -9 3 4 -9 -9 2 3 3 -9 -9 2 -9 -9 -9 2 2 1 -9 -9 -9 -9 4 1 4 -9 3 -9 -9 3 -9 -9 -9 -9 -9 2 -9 3 4 -9 -9 4 2 -9 3 -9 -9 4 2 4 2 2 -9 1 -9 -9 3 4 1 4 3 -9 -9 2 4 3 -9 -9 3 1 -9 -9 1 1 -9 4 2 3 3 3 -9 4 2 3 3 -9 3 -9 -9 2 -9 -9 4 -9 -9 3 3 -9 1 2 2 -9 -9 -9 4 -9…
Eddit_59_2G11	3	-9 3 3 -9 -9 4 2 1 3 3 -9 3 -9 3 4 4 3 1 3 3 2 3 4 3 -9 1 2 3 -9 4 4 -9 -9 2 2 2 -9 4 1 1 3 1 4 4 3 4 3 4 3 2 4 -9 3 2 2 1 3 1 -9 2 4 4 -9 1 -9 3 4 -9 -9 2 3 3 -9 -9 2 -9 -9 -9 2 2 1 -9 -9 -9 -9 4 1 4 -9 3 -9 -9 3 -9 -9 -9 -9 -9 2 -9 3 4 -9 -9 4 2 -9 3 -9 -9 4 2 4 2 2 -9 1 -9 -9 3 4 1 4 3 -9 -9 2 2 3 -9 -9 3 1 -9 -9 1 1 -9 4 2 3 3 3 -9 4 2 3 3 -9 3 -9 -9 2 -9 -9 4 -9 -9 3 3 -9 1 2 2 -9 -9 -9 4 -9…
Eddit_26_2H10	3	4 3 3 4 2 4 4 1 3 3 3 3 2 3 4 4 3 1 3 3 2 3 4 3 4 1 2 3 4 1 4 4 4 2 2 4 3 4 1 1 3 1 4 4 3 4 3 4 3 2 4 1 3 2 2 1 1 1 4 2 4 4 1 1 2 -9 1 3 4 2 1 3 1 4 2 4 4 4 2 2 4 3 4 2 2 4 1 4 2 3 3 4 3 3 1 4 3 1 2 2 3 4 2 4 4 2 2 3 4 3 4 2 4 2 2 3 1 4 3 3 4 1 4 3 3 4 2 4 3 4 4 3 3 2 4 2 1 3 4 2 1 3 3 4 4 2 3 3 3 3 3 4 2 1 4 3 3 3 3 3 1 1 2 2 4 3 4 4 3 4 3 3 4 3 3 3 1 2 4 3 2 4 3 3 4 4 4 1 3 3 3 4 4 3 2 1 3 3 3 …
Eddit_26_2H10	3	4 3 3 4 2 4 2 1 3 3 3 3 2 3 4 4 3 1 3 3 2 3 4 3 4 1 2 3 4 4 4 4 4 2 2 4 3 4 1 1 3 1 4 4 3 4 3 4 3 2 4 1 3 2 2 1 3 1 4 2 4 4 1 1 2 -9 4 1 4 2 3 3 1 4 2 4 4 4 2 2 1 3 4 2 2 4 1 4 2 3 3 2 3 3 1 4 3 1 2 2 3 4 1 4 4 2 2 3 4 3 4 2 4 2 2 3 1 4 3 3 4 1 4 3 3 4 2 2 3 4 4 3 1 3 4 1 1 3 4 2 3 3 3 4 4 2 3 3 3 3 3 4 2 1 4 3 3 3 3 3 3 1 2 2 4 3 4 4 3 4 3 3 4 3 3 3 1 2 4 3 2 4 3 3 2 4 4 1 3 3 3 4 4 3 2 1 3 3 3 …
Eddit_2_3A1	3	4 3 3 3 2 4 4 -9 1 -9 3 3 2 3 4 4 3 1 -9 3 2 3 4 3 -9 3 2 -9 4 1 4 2 4 2 2 4 3 4 1 1 1 1 4 4 3 4 3 4 3 2 4 -9 3 2 2 1 3 1 4 2 4 4 1 1 2 3 4 1 4 2 3 3 3 4 2 4 4 4 2 2 1 3 4 2 2 4 1 4 2 3 3 4 3 3 1 4 3 1 2 2 3 4 -9 4 4 2 2 3 4 3 4 2 4 -9 2 3 1 4 -9 3 4 2 1 3 3 4 2 2 3 4 4 3 3 3 4 1 1 3 -9 2 3 3 3 4 4 2 -9 3 3 3 3 4 2 1 4 -9 3 3 1 3 1 1 2 2 4 3 4 4 3 4 1 1 4 3 3 3 2 2 4 3 2 4 3 3 2 4 4 -9 3 3 3 -9 4…
Eddit_2_3A1	3	4 3 3 4 2 4 2 -9 3 -9 3 3 2 3 4 4 3 1 -9 3 2 3 4 3 -9 1 2 -9 4 4 4 2 4 2 2 4 3 4 1 1 3 1 4 4 3 4 3 4 3 2 4 -9 3 2 2 1 3 1 4 2 4 4 1 1 2 3 4 1 4 2 3 3 3 4 2 4 4 4 2 2 1 3 4 2 2 4 1 4 2 3 3 2 3 3 1 4 3 1 2 2 3 4 -9 4 4 2 2 3 4 3 4 2 4 -9 2 3 1 4 -9 3 4 1 1 3 3 4 2 2 3 4 4 3 3 3 4 1 1 3 -9 2 3 3 3 4 4 2 -9 3 3 3 3 4 2 1 4 -9 3 3 3 3 3 1 2 2 4 3 4 4 3 4 3 1 4 3 3 3 1 2 4 3 2 4 3 3 2 4 4 -9 3 3 3 -9 4…
Eddit_14_3A2	3	-9 3 3 4 2 4 2 1 3 -9 -9 3 -9 3 4 4 3 1 3 3 2 3 4 -9 -9 3 2 3 -9 4 4 2 -9 2 -9 2 -9 4 1 1 3 1 4 4 3 4 3 4 3 2 4 -9 3 2 2 -9 3 1 4 2 4 -9 1 1 2 3 4 1 4 2 1 3 1 4 -9 4 4 4 2 2 1 3 -9 4 2 4 1 4 2 3 3 4 3 3 1 4 3 1 2 2 3 2 -9 4 4 2 2 3 4 3 4 2 4 -9 2 3 1 4 3 3 4 1 4 3 1 4 2 2 3 4 4 3 -9 3 4 1 1 3 -9 2 3 3 3 4 4 2 -9 3 3 3 3 4 2 -9 4 4 3 3 -9 3 3 1 2 2 4 3 4 4 3 4 3 1 4 3 3 3 2 2 4 3 4 4 3 3 4 4 2 1 3…
Eddit_14_3A2	3	-9 3 3 4 2 4 2 1 3 -9 -9 3 -9 3 4 4 3 1 3 3 2 3 4 -9 -9 1 2 3 -9 4 4 2 -9 2 -9 4 -9 4 1 1 3 1 4 4 3 4 3 4 3 2 4 -9 3 2 2 -9 3 1 4 2 4 -9 1 1 2 3 4 1 4 2 3 3 3 4 -9 4 4 4 2 2 1 3 -9 2 2 4 1 4 2 3 3 4 3 3 1 4 3 1 2 2 3 4 -9 4 4 2 2 3 4 3 4 2 4 -9 2 3 1 4 3 3 4 1 4 3 3 4 2 2 3 4 4 3 -9 3 4 1 1 3 -9 2 3 3 3 4 4 2 -9 3 3 3 3 4 2 -9 4 4 3 3 -9 3 3 1 2 2 4 3 4 4 3 4 3 3 4 3 3 3 1 2 4 3 2 4 3 3 2 4 4 1 3…
Eddit_24_3A3	3	4 3 3 4 2 4 4 -9 3 3 3 3 2 3 4 4 3 1 3 3 2 3 4 3 4 1 -9 -9 4 4 4 2 4 2 2 -9 3 4 3 1 3 1 4 4 3 4 3 4 3 2 4 1 2 2 2 1 1 1 4 2 4 4 1 1 2 3 4 1 4 2 1 -9 1 4 2 4 4 4 2 2 1 3 4 2 2 4 1 4 2 3 3 4 -9 3 1 4 3 1 2 4 3 4 -9 4 4 2 2 3 4 3 4 2 4 2 2 3 1 4 3 3 4 1 4 3 3 -9 2 4 3 4 4 3 1 3 4 1 1 3 4 2 3 4 3 4 4 2 -9 3 3 3 3 4 2 1 4 3 3 1 -9 3 3 1 2 2 4 3 4 4 3 4 1 1 4 3 3 3 1 2 4 3 2 4 3 1 2 4 2 1 3 3 3 4 4 3 2…
Eddit_24_3A3	3	4 3 3 4 2 4 4 -9 3 3 3 3 2 3 4 4 3 1 3 3 2 3 4 3 4 1 -9 -9 4 4 4 2 4 2 2 -9 3 4 1 1 3 1 4 4 3 4 3 4 3 2 4 1 3 2 2 1 3 1 4 2 4 4 1 1 2 3 4 1 4 2 1 -9 3 4 2 4 4 4 2 2 1 3 4 2 2 4 1 4 2 3 3 4 -9 3 3 4 3 1 2 2 3 4 -9 4 4 2 2 3 4 3 4 2 4 2 2 3 1 4 3 3 4 1 4 3 3 -9 2 2 3 4 4 3 1 3 4 1 1 3 4 2 3 3 3 4 4 2 -9 3 3 3 3 4 2 1 4 4 3 3 -9 3 3 1 2 2 4 3 4 4 3 4 3 1 4 3 3 3 1 2 4 3 2 4 3 3 2 4 2 1 3 3 3 4 4 3 2…
Eddit_38_3A4	3	4 3 3 3 2 4 4 1 1 -9 3 3 2 3 4 4 3 1 -9 3 2 3 4 3 4 1 -9 3 4 4 4 4 4 2 4 4 3 4 1 1 3 1 4 4 3 4 3 4 -9 2 4 1 3 2 2 1 3 1 4 2 4 4 1 1 2 3 4 1 4 2 1 3 1 4 2 4 4 4 2 2 1 3 4 2 2 4 1 4 2 3 3 4 3 3 1 4 3 1 2 2 3 4 1 4 4 2 2 3 4 3 4 2 4 2 2 3 1 4 -9 3 4 1 1 3 3 4 2 4 3 4 2 3 1 3 4 1 1 3 4 2 3 3 3 4 4 2 -9 -9 3 3 3 4 2 1 4 4 3 3 3 3 1 1 2 2 4 3 4 4 3 4 3 3 4 3 3 3 2 2 4 3 2 4 3 1 4 4 2 4 3 3 3 4 4 3 2 1 …
Eddit_38_3A4	3	4 3 3 4 2 4 2 1 3 -9 3 3 2 3 4 4 3 1 -9 3 2 3 4 3 4 1 -9 3 4 4 4 2 4 2 4 4 3 4 1 1 3 1 4 4 3 4 3 4 -9 2 4 1 3 2 2 1 3 1 4 2 4 4 1 1 2 3 4 1 4 2 3 3 3 4 2 4 4 4 2 2 1 3 4 2 2 4 1 4 2 3 3 2 3 3 3 4 3 1 2 2 3 4 1 4 4 2 2 3 4 3 4 2 4 2 2 3 1 4 -9 3 4 1 1 3 3 4 2 4 3 4 4 3 1 3 4 1 1 3 4 2 3 3 3 4 4 2 -9 -9 3 3 3 4 2 1 4 4 3 3 3 3 3 1 2 2 4 3 4 4 3 4 3 3 4 3 3 3 1 2 4 3 2 4 3 3 2 4 4 4 3 3 3 4 4 3 2 1 …
Eddit_53_3A5	3	4 3 3 4 2 4 4 1 3 3 3 3 2 3 4 4 3 1 3 3 2 3 4 3 4 3 2 3 4 4 4 2 4 2 2 4 3 2 1 1 1 1 4 4 3 4 3 4 2 2 4 1 3 2 2 1 3 1 4 2 4 4 1 1 2 3 4 1 4 2 1 3 1 4 2 1 4 4 2 2 1 3 4 2 2 4 1 4 2 3 3 4 3 3 3 4 3 1 2 2 3 4 1 4 4 2 2 3 4 3 4 2 -9 2 2 3 1 4 3 3 4 1 1 3 3 4 2 2 3 4 4 3 1 3 4 1 1 3 4 2 3 4 3 4 4 2 3 3 3 3 1 4 4 1 4 4 3 3 3 1 3 1 2 2 4 3 4 4 3 4 1 3 4 3 3 3 1 2 4 3 2 4 3 1 4 4 4 -9 3 3 3 4 4 3 2 1 3 3 3…
Eddit_53_3A5	3	4 3 3 4 2 4 4 1 3 3 3 3 2 3 4 4 3 1 3 3 2 3 4 3 4 1 2 3 4 4 4 2 4 2 2 4 3 4 1 1 1 1 4 4 3 4 3 4 3 2 4 1 3 2 2 1 3 1 4 2 4 4 1 1 2 3 4 1 4 2 3 3 3 4 2 4 4 4 2 2 1 3 4 2 2 4 1 4 2 3 3 2 3 3 3 4 3 1 2 2 3 4 1 4 4 2 2 3 4 3 4 2 -9 2 2 3 1 4 3 3 4 1 4 3 3 4 2 2 3 4 4 3 1 3 4 1 1 3 4 2 3 3 3 4 4 2 3 3 3 3 3 4 2 1 4 4 3 3 3 3 3 1 2 2 4 3 4 4 3 4 3 3 4 3 3 3 1 2 4 3 2 4 3 3 2 4 4 -9 3 3 3 4 4 3 2 1 1 3 3…
Eddit_3_3B1	3	4 3 3 3 2 4 2 1 3 -9 -9 3 2 3 4 4 -9 1 3 3 2 3 4 3 -9 1 -9 -9 4 4 4 2 4 2 2 4 3 4 1 1 1 1 4 4 3 4 3 4 3 2 4 1 3 2 2 1 3 1 2 2 4 -9 1 1 2 3 4 1 4 2 3 3 1 4 2 4 4 4 2 2 1 3 4 2 2 4 1 4 2 3 3 -9 3 3 1 4 3 1 2 2 3 4 1 4 4 2 2 3 4 3 4 2 4 2 2 3 1 4 3 3 4 1 4 3 3 4 2 4 3 4 4 1 1 3 4 1 1 3 4 2 3 3 3 4 4 2 3 3 3 3 3 4 2 -9 4 4 1 3 3 3 3 2 1 2 4 3 4 4 3 4 1 3 4 3 3 3 1 2 2 3 2 4 3 3 4 4 4 1 3 3 3 4 4 3 2 …
Eddit_3_3B1	3	4 3 3 4 2 4 2 1 3 -9 -9 3 2 3 4 4 -9 1 3 3 2 3 4 3 -9 1 -9 -9 4 4 4 2 4 2 2 4 3 4 1 1 1 1 4 4 3 4 3 4 3 2 4 1 3 2 2 1 3 1 4 2 4 -9 1 1 2 3 4 1 4 2 3 3 1 4 2 4 4 4 2 2 1 3 4 2 2 4 1 4 2 3 3 -9 3 3 1 4 3 1 2 2 3 4 1 4 4 2 2 3 4 3 4 2 4 2 2 3 1 4 3 3 4 1 4 3 3 4 2 2 3 4 4 3 1 3 4 1 1 3 4 2 3 3 3 4 4 2 3 3 3 3 3 4 2 -9 4 4 3 3 3 3 3 1 2 2 4 3 4 4 3 4 3 3 4 3 3 3 1 2 4 3 2 4 3 3 2 4 4 1 3 3 3 4 4 3 2 …
Eddit_15_3B2	3	4 3 3 3 2 4 4 1 3 -9 -9 3 -9 3 4 4 3 3 -9 3 2 1 4 3 4 1 2 3 4 4 4 2 -9 2 2 2 3 4 1 1 3 1 2 4 3 -9 3 4 3 2 4 -9 3 2 2 1 1 1 4 2 4 -9 1 1 2 -9 4 1 4 2 3 3 1 4 2 4 4 4 1 2 4 3 -9 2 2 4 1 4 2 3 3 2 3 3 1 4 3 1 2 2 3 4 -9 4 4 2 2 3 4 3 4 2 4 2 2 3 1 4 3 3 -9 1 1 3 -9 4 2 4 3 4 4 3 1 3 4 2 1 3 -9 3 3 3 3 4 4 2 3 3 3 3 3 4 2 -9 4 -9 3 3 3 3 3 2 2 2 4 3 4 4 3 2 3 3 4 3 3 3 1 2 4 3 2 4 3 3 2 4 2 1 3 3 3 4…
Eddit_15_3B2	3	4 3 3 4 2 4 2 1 3 -9 -9 3 -9 3 4 4 3 1 -9 3 2 3 4 3 4 1 2 3 4 4 4 2 -9 2 2 4 3 4 1 1 3 1 4 4 3 -9 3 4 3 2 4 -9 3 2 2 1 3 1 4 2 4 -9 1 1 2 -9 4 1 4 2 3 3 3 4 2 4 4 4 2 2 1 3 -9 2 2 4 1 4 2 3 3 2 3 3 3 4 3 1 2 2 3 4 -9 4 4 2 2 3 4 3 4 2 4 2 2 3 1 4 3 3 -9 1 4 3 -9 4 2 4 3 4 4 3 1 3 4 2 1 3 -9 2 3 3 3 4 4 2 3 3 3 3 3 4 2 -9 4 -9 3 3 3 3 3 1 2 2 4 3 4 4 3 4 3 3 4 3 3 3 1 2 4 3 2 4 3 3 2 4 4 1 3 3 3 4…
Eddit_25_3B3	3	4 3 3 3 2 4 2 1 3 -9 -9 3 2 3 -9 4 -9 1 -9 -9 2 3 -9 3 4 3 -9 3 4 4 4 2 4 2 2 2 3 4 1 1 -9 1 -9 4 3 4 3 4 3 2 4 -9 3 2 2 -9 1 1 4 2 4 -9 1 1 2 3 4 1 4 2 3 -9 1 4 2 4 4 4 2 2 1 3 4 2 2 4 1 4 2 -9 3 -9 3 3 1 4 3 1 2 2 3 4 -9 4 4 2 2 3 4 3 4 2 4 2 2 3 1 4 3 3 4 1 1 3 -9 4 2 2 3 4 4 3 1 3 -9 2 1 3 4 2 3 3 3 4 4 2 3 -9 3 3 3 4 2 1 -9 4 3 3 1 3 1 1 2 2 4 3 4 4 3 2 1 3 4 3 3 3 1 2 4 3 2 4 3 3 2 4 4 -9 3…
Eddit_25_3B3	3	4 3 3 4 2 4 2 1 3 -9 -9 3 2 3 -9 4 -9 1 -9 -9 2 3 -9 3 4 1 -9 3 4 4 4 2 4 2 2 4 3 4 1 1 -9 1 -9 4 3 4 3 4 3 2 4 -9 3 2 2 -9 3 1 4 2 4 -9 1 1 2 3 4 1 4 2 3 -9 1 4 2 4 4 4 2 2 1 3 4 2 2 4 1 4 2 -9 3 -9 3 3 1 4 3 1 2 2 3 4 -9 4 4 2 2 3 4 3 4 2 4 2 2 3 1 4 3 3 4 1 4 3 -9 4 2 2 3 4 4 3 1 3 -9 1 1 3 4 2 3 3 3 4 4 2 3 -9 3 3 3 4 2 1 -9 4 3 3 3 3 3 1 2 2 4 3 4 4 3 4 3 3 4 3 3 3 1 2 4 3 2 4 3 3 2 4 4 -9 3…
Eddit_39_3B4	3	4 3 3 4 2 4 2 1 3 3 3 3 -9 3 4 4 3 1 -9 3 2 3 4 3 4 3 2 3 4 4 4 2 -9 2 2 4 3 4 1 1 3 2 4 4 3 4 3 4 -9 2 4 -9 3 2 2 1 3 1 4 2 4 4 1 1 2 3 4 1 4 2 3 3 1 4 -9 4 4 4 2 2 1 3 4 2 -9 4 1 4 2 3 3 4 3 3 1 4 3 1 2 4 3 2 1 4 4 2 2 3 4 3 4 2 4 -9 2 3 1 4 -9 3 4 1 4 3 3 4 2 4 -9 4 2 3 1 3 4 1 1 3 4 2 -9 3 3 4 4 2 3 3 3 3 3 4 2 -9 4 4 3 3 3 3 3 1 2 2 4 2 4 4 3 4 1 1 4 3 3 3 1 2 4 3 4 4 3 3 2 4 4 1 3 1 3 4 4 3…
Eddit_39_3B4	3	4 3 3 4 2 4 2 1 3 3 3 3 -9 3 4 4 3 1 -9 3 2 3 4 3 4 1 2 3 4 4 4 2 -9 2 2 4 3 4 1 1 3 1 4 4 3 4 3 4 -9 2 4 -9 3 2 2 1 3 1 4 2 4 4 1 1 2 3 4 1 4 2 3 3 3 4 -9 4 4 4 2 2 1 3 4 2 -9 4 1 4 2 3 3 4 3 3 1 4 3 1 2 2 3 4 1 4 4 2 2 3 4 3 4 2 4 -9 2 3 1 4 -9 3 4 1 4 3 3 4 2 4 -9 4 4 3 1 3 4 1 1 3 4 2 -9 3 3 4 4 2 3 3 3 3 3 4 2 -9 4 4 3 3 3 3 3 1 2 2 4 3 4 4 3 4 3 3 4 3 3 3 1 2 4 3 2 4 3 3 2 4 4 1 3 3 3 4 4 3…
Eddit_54_3B5	3	4 3 3 3 2 4 4 3 3 3 -9 3 2 3 4 4 3 1 3 3 2 -9 1 3 4 3 2 3 4 4 4 2 4 2 2 2 3 4 1 1 3 1 4 4 3 4 3 4 3 2 4 1 3 2 2 1 3 1 4 2 4 4 1 1 2 3 4 1 4 2 3 3 3 4 2 4 4 4 2 2 1 3 4 2 2 4 1 4 2 3 3 4 3 3 1 4 3 1 2 2 3 4 1 4 4 2 4 3 4 3 4 2 4 2 2 3 1 4 3 3 4 1 1 3 1 4 2 2 3 4 4 3 3 3 4 1 1 3 4 2 3 4 3 4 4 2 -9 3 3 3 3 4 2 -9 4 4 3 3 1 1 3 1 2 4 4 3 4 4 3 4 1 1 4 3 3 3 1 2 4 3 2 4 3 1 4 4 4 -9 3 3 3 4 4 3 2 1 3 …
Eddit_54_3B5	3	4 3 3 4 2 4 2 1 3 3 -9 3 2 3 4 4 3 1 3 3 2 -9 4 3 4 1 2 3 4 4 4 2 4 2 2 4 3 4 1 1 3 1 4 4 3 4 3 4 3 2 4 1 3 2 2 1 3 1 4 2 4 4 1 1 2 3 4 1 4 2 3 3 3 4 2 4 4 4 2 2 1 3 4 2 2 4 1 4 2 3 3 2 3 3 3 4 3 1 2 2 3 4 1 4 4 2 2 3 4 3 4 2 4 2 2 3 1 4 3 3 4 1 4 3 3 4 2 2 3 4 4 3 1 3 4 1 1 3 4 2 3 3 3 4 4 2 -9 3 3 3 3 4 2 -9 4 4 3 3 3 3 3 1 2 2 4 3 4 4 3 4 3 3 4 3 3 3 1 2 4 3 2 4 3 1 2 4 4 -9 3 3 3 4 4 3 2 1 1 …
Eddit_4_3C1	3	4 2 3 4 2 4 4 1 3 3 3 3 -9 3 4 4 3 1 -9 1 2 3 4 3 -9 1 2 3 4 4 4 2 4 2 2 4 -9 4 1 1 3 1 4 4 3 4 3 4 3 2 4 1 2 2 2 1 3 1 4 4 4 4 1 1 2 3 4 1 4 2 1 3 1 4 2 4 4 4 2 2 1 3 4 2 2 4 1 4 2 3 3 4 3 3 3 4 3 1 2 2 3 4 2 4 4 4 2 3 4 3 4 2 4 -9 2 3 1 4 3 3 4 1 4 3 1 4 2 2 3 4 4 3 -9 2 4 1 1 -9 4 2 3 4 3 4 4 2 -9 3 3 3 1 4 2 1 4 4 3 3 3 3 3 1 2 2 4 3 4 4 3 4 3 3 4 3 3 3 1 2 4 3 2 2 3 3 4 4 4 1 3 3 3 4 4 3 2 1…
Eddit_4_3C1	3	4 3 3 4 2 4 2 1 3 3 3 3 -9 3 4 4 3 1 -9 1 2 3 4 3 -9 1 2 3 4 4 4 2 4 2 2 4 -9 4 1 1 3 1 4 4 3 4 3 4 3 2 4 1 3 2 2 1 3 1 4 2 4 4 1 1 2 3 4 1 4 2 3 3 3 4 2 4 4 4 2 2 1 3 4 2 2 4 1 4 2 3 3 4 3 3 3 4 3 1 2 2 3 4 1 4 4 2 2 3 4 3 4 2 4 -9 2 3 1 4 3 3 4 1 4 3 3 4 2 2 3 4 4 3 -9 3 4 1 1 -9 4 2 3 3 3 4 4 2 -9 3 3 3 3 4 2 1 4 4 3 3 3 3 3 1 2 2 4 3 4 4 3 4 3 3 4 3 3 3 1 2 4 3 2 4 3 3 2 4 4 1 3 3 3 4 4 3 2 1…
Eddit_17_3C2	3	4 3 3 3 2 4 2 1 3 3 3 3 2 3 4 4 3 1 3 1 2 3 4 3 4 3 -9 3 4 1 4 2 -9 2 2 4 3 4 1 1 1 1 4 4 3 4 3 4 3 2 4 -9 3 2 2 1 3 1 4 2 4 -9 1 1 2 3 -9 1 4 2 3 3 3 4 2 4 4 4 2 4 1 3 4 2 2 4 1 4 2 3 3 2 3 3 3 4 3 1 2 2 3 4 1 4 4 2 2 3 4 3 4 2 4 2 2 3 1 4 3 3 4 1 1 3 -9 4 2 4 3 4 4 3 3 3 4 1 1 3 -9 2 3 4 3 4 4 2 3 3 3 3 3 4 2 -9 4 4 3 3 -9 3 3 1 2 2 4 3 4 4 3 4 1 3 4 3 3 3 1 2 4 3 2 4 3 3 2 4 4 1 3 3 3 4 4 3 2 …
Eddit_17_3C2	3	4 3 3 4 2 4 2 1 3 3 3 3 2 3 4 4 3 1 3 3 2 3 4 3 4 1 -9 3 4 4 4 2 -9 2 2 4 3 4 1 1 3 1 4 4 3 4 3 4 3 2 4 -9 3 2 2 1 3 1 4 2 4 -9 1 1 2 3 -9 1 4 2 3 3 3 4 2 4 4 4 2 2 1 3 4 2 2 4 1 4 2 3 3 2 3 3 3 4 3 1 2 2 3 4 1 4 4 2 2 3 4 3 4 2 4 2 2 3 1 4 3 3 4 1 1 3 -9 4 2 2 3 4 4 3 1 3 4 1 1 3 -9 2 3 3 3 4 4 2 3 3 3 3 3 4 2 -9 4 4 3 3 -9 3 3 1 2 2 4 3 4 4 3 4 3 3 4 3 3 3 1 2 4 3 2 4 3 3 2 4 4 1 3 3 3 4 4 3 2 …
Eddit_27_3C3	3	-9 3 3 3 2 4 2 3 3 3 -9 3 -9 3 4 4 3 1 -9 -9 2 1 4 3 4 1 -9 -9 4 4 4 2 -9 2 2 2 -9 4 1 1 3 1 4 4 3 4 3 4 -9 2 4 1 3 2 2 1 3 1 4 2 2 4 1 1 2 3 4 1 4 2 1 3 1 4 2 1 4 4 2 2 1 3 -9 2 2 4 1 4 2 3 -9 4 3 3 1 4 3 1 2 2 3 4 -9 4 4 2 2 3 4 -9 4 2 4 2 2 3 2 4 3 3 4 2 1 3 3 4 2 4 3 4 4 1 3 3 4 1 1 3 -9 2 3 3 3 4 4 2 -9 -9 3 3 3 4 2 -9 4 4 3 3 -9 3 -9 1 2 2 4 3 -9 4 -9 4 3 1 4 3 3 3 1 2 4 3 2 4 3 1 4 4 4 -9 …
Eddit_27_3C3	3	-9 3 3 3 2 4 2 1 3 3 -9 3 -9 3 4 4 3 1 -9 -9 2 3 4 3 4 1 -9 -9 4 4 4 2 -9 2 2 4 -9 4 1 1 3 1 4 4 3 4 3 4 -9 2 4 1 3 2 2 1 3 1 4 2 4 4 1 1 2 3 4 1 4 2 1 3 3 4 2 4 4 4 2 2 1 3 -9 2 2 4 1 4 2 3 -9 4 3 3 3 4 3 1 2 2 3 4 -9 4 4 2 2 3 4 -9 4 2 4 2 2 3 1 4 3 3 4 1 4 3 3 4 2 2 3 4 4 3 1 3 4 1 1 3 -9 2 3 3 3 4 4 2 -9 -9 3 3 3 4 2 -9 4 4 3 3 -9 3 -9 1 2 2 4 3 -9 4 -9 4 3 3 4 3 3 3 1 2 4 3 2 4 3 3 2 4 4 -9 …
Eddit_40_3C4	3	4 3 3 3 2 4 2 1 3 -9 3 3 2 3 -9 -9 3 1 3 3 2 3 4 3 4 1 2 3 -9 1 4 2 4 2 -9 4 3 4 1 3 3 1 4 4 3 4 3 4 3 2 4 1 3 2 2 1 3 1 4 2 4 4 1 1 2 3 4 1 4 2 3 2 1 4 2 4 4 4 2 2 1 3 -9 2 2 4 1 4 2 3 3 4 3 3 1 4 3 1 2 2 3 4 -9 4 4 2 2 3 4 3 4 2 4 2 2 3 1 4 3 3 4 1 1 3 -9 4 2 2 3 4 4 1 3 3 4 1 1 3 4 2 3 3 3 4 4 2 3 3 3 3 3 4 2 1 -9 4 1 3 1 1 3 1 2 2 4 3 4 4 -9 4 3 3 4 3 3 3 1 2 4 3 2 4 3 3 4 4 4 1 2 3 3 4 4 3 2…
Eddit_40_3C4	3	4 3 3 4 2 4 2 1 3 -9 3 3 2 3 -9 -9 3 1 3 3 2 3 4 3 4 1 2 3 -9 4 4 2 4 2 -9 4 3 4 1 1 3 1 4 4 3 4 3 4 3 2 4 1 3 2 2 1 3 1 4 2 4 4 1 1 2 3 4 1 4 2 3 3 3 4 2 4 4 4 2 2 1 3 -9 2 2 4 1 4 2 3 3 2 3 3 3 4 3 1 2 2 3 4 -9 4 4 2 2 3 4 3 4 2 4 2 2 3 1 4 3 3 4 1 4 3 -9 4 2 2 3 4 4 3 1 3 4 1 1 3 4 2 3 3 3 4 4 2 3 3 3 3 3 4 2 1 -9 4 3 3 3 3 3 1 2 2 4 3 4 4 -9 4 3 3 4 3 3 3 1 2 4 3 2 4 3 3 2 4 4 1 3 3 3 4 4 3 2…
Eddit_55_3C5	3	-9 3 3 4 2 4 2 1 3 -9 3 3 2 3 4 4 3 3 3 3 2 3 4 3 4 1 2 3 4 4 4 2 4 2 2 4 3 4 1 1 1 1 4 4 3 4 3 4 3 2 4 1 3 2 2 1 3 1 4 2 4 4 1 1 2 3 4 1 4 2 3 3 3 4 1 4 4 4 2 4 1 3 4 2 2 4 1 4 2 3 3 4 3 3 3 4 3 1 2 2 3 2 -9 4 4 2 2 3 1 3 4 2 4 2 2 3 1 4 3 3 4 1 4 3 3 4 2 4 3 -9 4 3 1 2 4 1 1 3 4 2 3 4 3 4 4 2 3 3 3 3 3 4 2 1 4 4 3 3 3 3 3 1 2 2 4 3 4 4 3 4 3 1 4 3 3 3 1 2 4 3 2 2 3 3 4 4 4 1 3 3 3 2 4 3 2 1 3 3…
Eddit_55_3C5	3	-9 3 3 4 2 4 2 1 3 -9 3 3 2 3 4 4 3 1 3 3 2 3 4 3 4 1 2 3 4 4 4 2 4 2 2 4 3 4 1 1 3 1 4 4 3 4 3 4 3 2 4 1 3 2 2 1 3 1 4 2 4 4 1 1 2 3 4 1 4 2 3 3 3 4 1 4 4 4 2 2 1 3 4 2 2 4 1 4 2 3 3 2 3 3 3 4 3 1 2 2 3 4 -9 4 4 2 2 3 4 3 4 2 4 2 2 3 1 4 3 3 4 1 4 3 3 4 2 4 3 -9 4 3 1 3 4 1 1 3 4 2 3 3 3 4 4 2 3 3 3 3 3 4 2 1 4 4 3 3 3 3 3 1 2 2 4 3 4 4 3 4 3 3 4 3 3 3 1 2 4 3 2 4 3 3 2 4 4 1 3 3 3 4 4 3 2 1 3 3…
Eddit_6_3D1	3	4 3 3 3 2 4 2 1 -9 -9 3 3 2 3 4 4 3 1 -9 1 2 3 4 3 4 1 2 -9 -9 4 4 2 -9 2 2 2 3 4 1 1 3 1 -9 4 3 4 3 4 3 2 4 1 3 2 2 1 3 1 4 2 4 4 1 1 2 3 -9 1 4 2 1 3 1 4 2 4 4 4 2 2 1 3 4 2 2 4 1 4 2 3 3 2 3 3 1 4 3 1 2 2 3 2 1 4 4 2 2 3 4 3 4 2 4 2 2 3 1 4 -9 3 4 1 4 3 -9 4 2 4 3 4 4 3 3 3 4 1 1 3 4 2 3 3 3 4 4 2 3 3 3 3 3 4 2 1 4 4 3 1 3 3 3 1 2 2 4 3 4 4 -9 4 3 1 4 3 3 3 1 2 4 3 4 4 3 3 2 4 2 1 3 1 3 4 4 3 …
Eddit_6_3D1	3	4 3 3 4 2 4 2 1 -9 -9 3 3 2 3 4 4 3 1 -9 3 2 3 4 3 4 1 2 -9 -9 4 4 2 -9 2 2 4 3 4 1 1 3 1 -9 4 3 4 3 4 3 2 4 1 3 2 2 1 3 1 4 2 4 4 1 1 2 3 -9 1 4 2 3 3 3 4 2 4 4 4 2 2 1 3 4 2 2 4 1 4 2 3 3 2 3 3 3 4 3 1 2 2 3 4 1 4 4 2 2 3 4 3 4 2 4 2 2 3 1 4 -9 3 4 1 4 3 -9 4 2 2 3 4 4 3 1 3 4 1 1 3 4 2 3 3 3 4 4 2 3 3 3 3 3 4 2 1 4 4 3 3 3 3 3 1 2 2 4 3 4 4 -9 4 3 1 4 3 3 3 1 2 4 3 2 4 3 3 2 4 4 1 3 3 3 4 4 3 …
Eddit_18_3D2	3	4 3 3 4 2 4 4 3 1 -9 3 3 -9 3 4 4 3 1 3 3 2 3 4 3 4 1 2 3 4 4 4 2 4 2 2 2 3 4 1 1 3 1 4 4 3 4 3 4 3 2 4 2 3 2 2 1 3 1 4 2 4 4 1 1 2 3 4 1 4 2 1 3 1 4 2 4 4 4 2 2 1 3 4 2 2 4 1 4 2 3 3 4 3 3 1 4 3 1 2 2 3 4 1 4 4 2 2 3 4 3 4 2 4 -9 2 3 1 4 3 3 4 2 4 1 3 4 2 2 3 4 4 3 1 3 4 1 1 3 4 2 3 3 3 4 4 2 3 3 3 3 3 4 4 1 4 4 3 3 3 3 3 1 2 2 4 3 4 4 3 2 3 3 4 3 3 3 2 2 4 3 2 4 3 3 4 4 2 1 -9 3 3 -9 4 3 2 1 3 …
Eddit_18_3D2	3	4 3 3 4 2 4 2 1 3 -9 3 3 -9 3 4 4 3 1 3 3 2 3 4 3 4 1 2 3 4 4 4 2 4 2 2 4 3 4 1 1 3 1 4 4 3 4 3 4 3 2 4 1 3 2 2 1 3 1 4 2 4 4 1 1 2 3 4 1 4 2 3 3 3 4 2 4 4 4 2 2 1 3 4 2 2 4 1 4 2 3 3 4 3 3 3 4 3 1 2 2 3 4 1 4 4 2 2 3 4 3 4 2 4 -9 2 3 1 4 3 3 4 1 4 3 3 4 2 2 3 4 4 3 1 3 4 1 1 3 4 2 3 3 3 4 4 2 3 3 3 3 3 4 2 1 4 4 3 3 3 3 3 1 2 2 4 3 4 4 3 4 3 3 4 3 3 3 1 2 4 3 2 4 3 3 2 4 4 1 -9 3 3 -9 4 3 2 1 3 …
Eddit_29_3D3	3	4 3 3 3 2 4 4 3 3 3 3 3 2 3 4 4 3 1 -9 3 2 1 4 3 4 1 2 3 4 4 4 2 4 2 2 4 -9 4 1 1 1 1 4 4 3 4 3 4 3 2 4 1 3 2 2 1 3 1 4 2 4 4 1 1 4 3 -9 1 4 2 3 3 1 4 1 4 4 4 2 2 1 3 -9 2 2 4 1 4 2 3 3 4 3 3 1 4 3 1 2 2 3 4 -9 4 4 2 2 3 1 3 4 2 4 2 2 3 1 4 3 3 4 1 4 3 3 4 2 2 3 -9 4 3 1 3 4 2 1 3 4 2 -9 4 3 4 4 2 3 -9 3 3 3 4 2 1 4 -9 1 3 1 3 3 1 2 -9 4 3 4 4 -9 4 1 1 4 3 3 3 1 2 4 3 2 4 3 1 4 4 2 1 3 3 3 4 4 3 …
Eddit_29_3D3	3	4 3 3 4 2 4 2 1 3 3 3 3 2 3 4 4 3 1 -9 3 2 3 4 3 4 1 2 3 4 4 4 2 4 2 2 4 -9 4 1 1 3 1 4 4 3 4 3 4 3 2 4 1 3 2 2 1 3 1 4 2 4 4 1 1 2 3 -9 1 4 2 3 3 3 4 2 4 4 4 2 2 1 3 -9 2 2 4 1 4 2 3 3 4 3 3 3 4 3 1 2 2 3 4 -9 4 4 2 2 3 4 3 4 2 4 2 2 3 1 4 3 3 4 1 4 3 3 4 2 2 3 -9 4 3 1 3 4 1 1 3 4 2 -9 3 3 4 4 2 3 -9 3 3 3 4 2 1 4 -9 3 3 3 3 3 1 2 -9 4 3 4 4 -9 4 3 3 4 3 3 3 1 2 4 3 2 4 3 3 2 4 4 1 3 3 3 4 4 3 …
Eddit_42_3D4	3	4 3 3 4 2 -9 2 1 3 -9 3 3 -9 3 4 4 3 1 3 3 2 3 4 3 -9 3 2 -9 4 4 4 2 4 2 -9 2 3 4 1 1 3 1 4 4 3 4 3 4 3 -9 4 1 3 2 2 1 3 1 4 4 4 4 1 1 2 3 4 3 4 2 1 3 1 4 -9 4 4 4 2 2 1 3 4 2 2 4 -9 4 2 3 3 4 3 3 1 4 3 1 2 2 3 4 -9 4 4 2 4 3 4 3 4 2 4 2 2 3 1 4 3 -9 4 1 1 3 3 4 2 2 3 4 4 3 1 3 4 1 1 3 4 2 -9 3 3 4 4 2 3 -9 3 3 1 4 2 -9 4 4 1 3 -9 1 3 1 2 2 4 3 4 4 3 4 1 3 4 3 3 3 1 2 4 3 2 4 3 3 4 4 2 1 3 3 3 4 …
Eddit_42_3D4	3	4 3 3 4 2 -9 2 1 3 -9 3 3 -9 3 4 4 3 1 3 3 2 3 4 3 -9 1 2 -9 4 4 4 2 4 2 -9 4 3 4 1 1 3 1 4 4 3 4 3 4 3 -9 4 1 3 2 2 1 3 1 4 2 4 4 1 1 2 3 4 1 4 2 1 3 3 4 -9 4 4 4 2 2 1 3 4 2 2 4 -9 4 2 3 3 2 3 3 3 4 3 1 2 2 3 4 -9 4 4 2 2 3 4 3 4 2 4 2 2 3 1 4 3 -9 4 1 4 3 3 4 2 2 3 4 4 3 1 3 4 1 1 3 4 2 -9 3 3 4 4 2 3 -9 3 3 3 4 2 -9 4 4 1 3 -9 1 3 1 2 2 4 3 4 4 3 4 1 3 4 3 3 3 1 2 4 3 2 4 3 3 2 4 4 1 3 3 3 4 …
Eddit_56_3D5	3	-9 3 3 4 2 4 4 1 3 3 -9 3 -9 3 4 4 3 1 3 1 2 3 4 3 4 1 2 3 -9 4 4 2 -9 2 2 2 -9 4 1 1 3 2 4 4 3 4 3 4 3 2 4 -9 3 4 2 1 3 1 4 2 4 4 1 1 2 3 -9 1 4 2 3 3 3 4 2 4 4 4 2 2 1 3 4 2 3 4 1 4 2 3 3 4 -9 3 1 4 3 1 2 2 3 4 -9 4 4 4 2 3 4 3 4 2 4 2 2 3 1 4 3 3 4 1 1 3 3 4 2 2 3 4 2 3 1 3 -9 1 1 3 4 2 3 3 3 4 4 2 -9 3 3 3 3 4 2 -9 4 4 3 3 3 3 1 1 2 2 4 3 4 4 3 4 3 3 4 3 3 3 1 2 4 3 2 4 3 3 2 4 4 4 3 3 3 4 4 …
Eddit_56_3D5	3	-9 3 3 4 2 4 2 1 3 3 -9 3 -9 3 4 4 3 1 3 3 2 3 4 3 4 1 2 3 -9 4 4 2 -9 2 2 4 -9 4 1 1 3 1 4 4 3 4 3 4 3 2 4 -9 3 2 2 1 3 1 4 2 4 4 1 1 2 3 -9 1 4 2 3 3 3 4 2 4 4 4 2 2 1 3 4 2 2 4 1 4 2 3 3 2 -9 3 1 4 3 1 2 2 3 4 -9 4 4 2 2 3 4 3 4 2 4 2 2 3 1 4 3 3 4 1 4 3 3 4 2 2 3 4 4 3 1 3 -9 1 1 3 4 2 3 3 3 4 4 2 -9 3 3 3 3 4 2 -9 4 4 3 3 3 3 3 1 2 2 4 3 4 4 3 4 3 3 4 3 3 3 1 2 4 3 2 4 3 3 2 4 4 4 3 3 3 4 4 …
Eddit_7_3E1	3	4 3 3 3 2 4 2 -9 1 -9 -9 3 2 3 4 4 3 3 -9 3 2 3 4 3 -9 -9 -9 3 4 4 4 2 -9 2 2 2 3 2 1 1 3 1 4 4 3 4 3 4 3 2 4 -9 3 2 2 1 1 1 4 2 4 4 1 1 2 -9 1 1 4 2 1 3 1 4 2 4 4 4 2 2 1 3 4 2 -9 4 1 4 2 3 3 4 3 3 3 4 3 1 2 2 3 4 -9 4 4 2 2 3 4 3 4 2 4 -9 2 3 1 4 3 3 4 1 4 3 3 4 2 4 3 4 4 3 1 2 -9 2 1 3 -9 2 -9 3 3 4 4 2 3 4 -9 3 3 4 2 -9 4 -9 3 3 1 1 3 1 2 2 4 3 4 4 3 2 -9 1 4 3 3 3 1 2 4 3 2 4 3 3 2 4 4 1 3 3…
Eddit_7_3E1	3	4 3 3 4 2 4 2 -9 3 -9 -9 3 2 3 4 4 3 1 -9 3 2 3 4 3 -9 -9 -9 3 4 4 4 2 -9 2 2 4 3 4 1 1 3 1 4 4 3 4 3 4 3 2 4 -9 3 2 2 1 3 1 4 2 4 4 1 1 2 -9 4 1 4 2 1 3 1 4 2 4 4 4 2 2 1 3 4 2 -9 4 1 4 2 3 3 2 3 3 3 4 3 1 2 2 3 4 -9 4 4 2 2 3 4 3 4 2 4 -9 2 3 1 4 3 3 4 1 4 3 3 4 2 2 3 4 4 3 1 3 -9 1 1 3 -9 2 -9 3 3 4 4 2 3 3 -9 3 3 4 2 -9 4 -9 3 3 3 3 3 1 2 2 4 3 4 4 3 4 -9 3 4 3 3 3 1 2 4 3 2 4 3 3 2 4 4 1 3 3…
Eddit_20_3E2	3	-9 -9 3 4 2 4 2 1 3 3 -9 3 -9 3 4 4 3 1 -9 1 2 3 4 -9 4 1 2 3 -9 4 4 2 -9 2 -9 -9 -9 4 1 1 3 1 4 4 3 4 3 4 3 2 4 1 -9 2 2 1 3 1 4 2 4 4 1 1 2 3 -9 1 4 2 3 2 3 4 2 4 4 4 2 2 1 3 -9 2 2 4 1 4 2 -9 3 2 3 3 1 4 3 1 2 2 3 4 -9 4 4 -9 2 3 4 3 4 2 4 -9 2 3 1 4 3 3 4 1 4 -9 -9 4 2 4 3 4 4 3 1 3 4 1 1 3 -9 3 3 3 3 4 4 2 3 -9 3 3 3 4 2 1 2 4 3 3 1 3 -9 1 2 2 4 3 -9 4 -9 4 1 3 4 3 3 3 1 2 4 3 2 4 3 3 2 4 4 …
Eddit_20_3E2	3	-9 -9 3 4 2 4 2 1 3 3 -9 3 -9 3 4 4 3 1 -9 3 2 3 4 -9 4 1 2 3 -9 4 4 2 -9 2 -9 -9 -9 4 1 1 3 1 4 4 3 4 3 4 3 2 4 1 -9 2 2 1 3 1 4 2 4 4 1 1 2 3 -9 1 4 2 3 3 3 4 2 4 4 4 2 2 1 3 -9 2 2 4 1 4 2 -9 3 2 3 3 3 4 3 1 2 2 3 4 -9 4 4 -9 2 3 4 3 4 2 4 -9 2 3 1 4 3 3 4 1 4 -9 -9 4 2 4 3 4 4 3 1 3 4 1 1 3 -9 2 3 3 3 4 4 2 3 -9 3 3 3 4 2 1 4 4 3 3 3 3 -9 1 2 2 4 3 -9 4 -9 4 3 3 4 3 3 3 1 2 4 3 2 4 3 3 2 4 4 …
Eddit_30_3E3	3	4 3 3 3 2 4 2 1 3 -9 -9 3 -9 3 4 4 3 3 3 1 2 3 4 1 4 3 -9 3 -9 -9 4 4 4 2 -9 2 3 4 1 1 1 1 4 4 3 4 3 4 3 2 4 1 2 2 2 -9 1 1 -9 2 4 4 1 1 2 3 -9 1 4 2 1 -9 3 4 1 4 4 4 2 2 4 3 -9 2 2 4 1 4 2 -9 -9 4 3 3 1 4 3 1 2 2 3 4 1 4 4 2 2 3 4 3 4 2 4 2 2 3 2 4 3 -9 -9 1 1 -9 1 4 2 4 3 4 4 3 3 3 4 1 1 3 -9 2 3 4 3 4 4 2 3 3 3 3 3 4 2 1 4 -9 3 3 3 3 3 1 2 2 4 3 4 4 -9 4 3 1 4 3 3 3 1 2 4 3 2 4 3 3 4 4 2 1 3 1…
Eddit_30_3E3	3	4 3 3 4 2 4 2 1 3 -9 -9 3 -9 3 4 4 3 1 3 3 2 3 4 3 4 1 -9 3 -9 -9 4 2 4 2 -9 4 3 4 1 1 1 1 4 4 3 4 3 4 3 2 4 1 3 2 2 -9 3 1 -9 2 4 4 1 1 2 3 -9 1 4 2 3 -9 3 4 2 4 4 4 2 2 1 3 -9 2 2 4 1 4 2 -9 -9 2 3 3 1 4 3 1 2 2 3 4 1 4 4 2 2 3 4 3 4 2 4 2 2 3 1 4 3 -9 -9 1 4 -9 3 4 2 2 3 4 4 3 1 3 4 1 1 3 -9 2 3 3 3 4 4 2 3 3 3 3 3 4 2 1 4 -9 3 3 3 3 3 1 2 2 4 3 4 4 -9 4 3 3 4 3 3 3 1 2 4 3 2 4 3 3 2 4 4 1 3 3…
Eddit_43_3E4	3	-9 3 3 3 2 1 -9 1 3 -9 3 3 -9 3 4 4 3 1 3 -9 2 3 4 3 4 1 2 -9 4 4 4 2 -9 2 2 4 -9 4 1 1 -9 1 -9 4 3 4 3 4 3 2 4 -9 3 2 2 -9 1 1 -9 2 -9 4 1 1 2 3 4 1 4 2 1 3 1 4 2 4 4 4 2 2 1 3 4 2 2 4 1 4 2 3 3 2 3 3 1 4 3 1 2 2 3 4 1 4 4 2 2 3 -9 3 4 2 4 2 2 3 1 4 3 3 4 1 1 -9 1 4 2 4 3 4 2 3 1 3 4 1 1 1 -9 2 -9 3 1 4 4 2 3 3 3 3 3 4 2 -9 4 -9 3 3 3 3 3 2 2 2 4 3 4 4 3 2 1 1 4 3 3 3 1 2 4 3 2 4 3 3 4 4 4 4 3 3…
Eddit_43_3E4	3	-9 3 3 4 2 4 -9 1 3 -9 3 3 -9 3 4 4 3 1 3 -9 2 3 4 3 4 1 2 -9 4 4 4 2 -9 2 2 4 -9 4 1 1 -9 1 -9 4 3 4 3 4 3 2 4 -9 3 2 2 -9 3 1 -9 2 -9 4 1 1 2 3 4 1 4 2 3 3 3 4 2 4 4 4 2 2 1 3 4 2 2 4 1 4 2 3 3 2 3 3 3 4 3 1 2 2 3 4 1 4 4 2 2 3 -9 3 4 2 4 2 2 3 1 4 3 3 4 1 1 -9 3 4 2 2 3 4 4 3 1 3 4 1 1 3 -9 2 -9 3 3 4 4 2 3 3 3 3 3 4 2 -9 4 -9 3 3 3 3 3 1 2 2 4 3 4 4 3 4 3 3 4 3 3 3 1 2 4 3 2 4 3 3 2 4 4 1 3 3…
Eddit_57_3E5	3	4 3 3 4 2 4 4 3 3 3 3 3 2 3 4 4 3 1 3 3 2 3 4 3 4 3 2 3 4 4 4 2 4 2 2 2 -9 4 1 1 3 1 4 4 3 4 3 4 3 2 4 1 3 2 2 1 3 1 4 2 4 4 1 1 2 -9 4 1 4 2 1 3 1 4 2 4 4 4 2 2 1 3 4 2 2 4 1 4 2 3 3 4 3 3 1 4 3 1 2 2 3 4 -9 4 4 2 2 3 4 3 4 2 4 -9 2 3 1 4 -9 3 4 1 1 3 3 4 2 4 3 4 4 3 1 3 -9 1 1 1 4 2 3 3 3 4 4 2 3 3 -9 3 3 4 2 1 4 4 3 3 1 3 3 1 2 2 4 3 4 4 3 4 1 1 4 3 3 3 1 2 4 3 2 4 3 3 -9 4 2 1 3 3 3 4 4 3 2 1…
Eddit_57_3E5	3	4 3 3 4 2 4 2 1 3 3 3 3 2 3 4 4 3 1 3 3 2 3 4 3 4 1 2 3 4 4 4 2 4 2 2 4 -9 4 1 1 3 1 4 4 3 4 3 4 3 2 4 1 3 2 2 1 3 1 4 2 4 4 1 1 2 -9 4 1 4 2 3 3 1 4 2 4 4 4 2 2 1 3 4 2 2 4 1 4 2 3 3 2 3 3 1 4 3 1 2 2 3 4 -9 4 4 2 2 3 4 3 4 2 4 -9 2 3 1 4 -9 3 4 1 1 3 3 4 2 4 3 4 4 3 1 3 -9 1 1 3 4 2 3 3 3 4 4 2 3 3 -9 3 3 4 2 1 4 4 3 3 3 3 3 1 2 2 4 3 4 4 3 4 3 3 4 3 3 3 1 2 4 3 2 4 3 3 -9 4 4 1 3 3 3 4 4 3 2 1…
Eddit_9_3F1	3	4 3 3 3 2 4 -9 1 3 3 -9 3 -9 3 4 4 3 3 -9 -9 2 3 4 3 4 1 2 3 4 1 4 2 4 2 2 2 -9 4 1 1 3 1 4 4 3 4 3 4 3 2 4 1 -9 2 2 -9 3 1 -9 4 4 4 1 1 2 3 -9 1 4 2 1 3 1 4 2 4 4 4 2 2 1 3 -9 2 2 3 1 4 2 3 3 2 3 3 1 4 3 1 2 2 3 4 -9 4 -9 2 2 3 4 3 4 2 4 2 2 3 1 4 3 3 4 2 4 3 3 4 2 2 3 4 4 3 1 3 4 1 1 3 4 2 3 3 3 4 4 2 3 3 3 3 3 4 2 1 4 4 1 3 3 3 3 1 2 2 4 3 4 4 3 4 3 3 4 3 3 3 1 2 4 3 2 4 3 3 4 4 2 1 3 3 3 4 4 …
Eddit_9_3F1	3	4 3 3 4 2 4 -9 1 3 3 -9 3 -9 3 4 4 3 1 -9 -9 2 3 4 3 4 1 2 3 4 1 4 2 4 2 2 4 -9 4 1 1 3 1 4 4 3 4 3 4 3 2 4 1 -9 2 2 -9 3 1 -9 2 4 4 1 1 2 3 -9 1 4 2 3 3 3 4 2 4 4 4 2 2 1 3 -9 2 2 4 1 4 2 3 3 2 3 3 1 4 3 1 2 2 3 4 -9 4 -9 2 2 3 4 3 4 2 4 2 2 3 1 4 3 3 4 1 4 3 3 4 2 2 3 4 4 3 1 3 4 1 1 3 4 2 3 3 3 4 4 2 3 3 3 3 3 4 2 1 4 4 3 3 3 3 3 1 2 2 4 3 4 4 3 4 3 3 4 3 3 3 1 2 4 3 2 4 3 3 2 4 4 1 3 3 3 4 4 …
Eddit_21_3F2	3	-9 3 3 3 2 4 4 3 3 3 -9 3 2 3 4 4 3 3 -9 3 2 1 4 1 4 1 -9 -9 4 4 2 2 4 2 -9 2 3 4 3 -9 3 1 4 4 3 -9 3 4 3 2 2 1 2 4 2 1 3 1 4 2 4 4 1 1 2 3 1 1 4 2 1 3 1 4 2 4 4 4 2 2 1 3 4 2 -9 4 1 4 2 3 3 4 -9 3 3 4 3 1 2 2 3 4 -9 4 4 2 2 3 4 3 4 2 4 -9 2 3 1 4 -9 3 4 1 1 3 3 4 1 4 3 4 4 3 1 -9 -9 1 1 3 -9 2 3 3 3 4 4 2 3 -9 3 3 3 4 2 1 4 3 3 3 3 3 3 1 2 2 4 3 4 4 3 4 1 1 4 3 3 3 1 2 4 3 2 4 3 3 2 4 4 1 3 3 3 …
Eddit_21_3F2	3	-9 3 3 3 2 4 2 1 3 3 -9 3 2 3 4 4 3 1 -9 3 2 3 4 3 4 1 -9 -9 4 4 4 2 4 2 -9 4 3 4 1 -9 3 1 4 4 3 -9 3 4 3 2 4 1 3 2 2 1 3 1 4 2 4 4 1 1 2 3 4 1 4 2 1 3 3 4 2 4 4 4 2 2 1 3 4 2 -9 4 1 4 2 3 3 2 -9 3 3 4 3 1 2 2 3 4 -9 4 4 2 2 3 4 3 4 2 4 -9 2 3 1 4 -9 3 4 1 4 3 3 4 2 4 3 4 4 3 1 -9 -9 1 1 3 -9 2 3 3 3 4 4 2 3 -9 3 3 3 4 2 1 4 4 3 3 3 3 3 1 2 2 4 3 4 4 3 4 3 3 4 3 3 3 1 2 4 3 2 4 3 3 2 4 4 1 3 3 3 …
Eddit_32_3F3	3	4 3 3 4 2 4 4 1 3 -9 -9 3 -9 3 4 4 -9 1 -9 1 -9 3 -9 3 -9 1 -9 3 4 4 4 4 -9 2 2 4 -9 4 1 1 3 1 4 4 3 -9 3 -9 -9 2 4 1 3 2 2 1 3 1 -9 2 4 4 1 1 2 3 -9 1 4 2 1 3 3 4 2 -9 4 4 2 2 1 -9 4 2 2 4 1 4 2 3 3 4 -9 3 1 4 3 1 2 4 3 4 -9 4 -9 -9 2 3 4 3 4 2 4 -9 2 3 1 4 3 3 -9 1 4 3 -9 4 2 2 3 4 4 3 1 3 4 1 1 3 -9 2 -9 3 3 4 4 2 3 3 -9 3 3 4 2 -9 4 4 3 3 1 3 3 1 2 2 4 2 -9 4 3 4 3 1 4 3 3 3 -9 2 4 3 2 4 3 -9…
Eddit_32_3F3	3	4 3 3 4 2 4 2 1 3 -9 -9 3 -9 3 4 4 -9 1 -9 3 -9 3 -9 3 -9 1 -9 3 4 4 4 2 -9 2 2 4 -9 4 1 1 3 1 4 4 3 -9 3 -9 -9 2 4 1 3 2 2 1 3 1 -9 2 4 4 1 1 2 3 -9 1 4 2 3 3 3 4 2 -9 4 4 2 2 1 -9 4 2 2 4 1 4 2 3 3 4 -9 3 1 4 3 1 2 2 3 4 -9 4 -9 -9 2 3 4 3 4 2 4 -9 2 3 1 4 3 3 -9 1 4 3 -9 4 2 2 3 4 4 3 1 3 4 1 1 3 -9 2 -9 3 3 4 4 2 3 3 -9 3 3 4 2 -9 4 4 3 3 1 3 3 1 2 2 4 3 -9 4 3 4 3 3 4 3 3 3 -9 2 4 3 2 4 3 -9…
Eddit_44_3F4	3	-9 3 3 3 2 4 -9 3 3 -9 -9 3 2 3 4 4 3 3 -9 3 2 3 4 -9 -9 1 -9 -9 4 4 4 2 -9 2 2 4 -9 4 1 1 3 1 4 4 3 4 3 4 3 2 4 1 3 2 2 1 3 1 4 2 4 4 1 1 2 3 -9 1 4 2 3 3 3 4 2 1 4 4 2 2 1 3 -9 2 2 4 1 4 2 3 3 4 3 -9 -9 4 3 1 2 2 1 4 -9 4 4 2 2 3 4 -9 4 2 4 -9 2 3 1 4 3 3 4 1 1 3 -9 1 2 2 3 4 4 3 3 3 4 1 1 3 4 2 -9 3 3 4 4 2 3 3 3 3 3 4 2 -9 2 4 1 3 3 3 3 1 2 2 4 3 4 4 -9 2 3 3 4 3 3 3 1 2 4 3 2 4 3 3 4 4 4 1 3…
Eddit_44_3F4	3	-9 3 3 4 2 4 -9 1 3 -9 -9 3 2 3 4 4 3 1 -9 3 2 3 4 -9 -9 1 -9 -9 4 4 4 2 -9 2 2 4 -9 4 1 1 3 1 4 4 3 4 3 4 3 2 4 1 3 2 2 1 3 1 4 2 4 4 1 1 2 3 -9 1 4 2 3 3 3 4 2 4 4 4 2 2 1 3 -9 2 2 4 1 4 2 3 3 2 3 -9 -9 4 3 1 2 2 3 4 -9 4 4 2 2 3 4 -9 4 2 4 -9 2 3 1 4 3 3 4 1 1 3 -9 4 2 2 3 4 4 3 1 3 4 1 1 3 4 2 -9 3 3 4 4 2 3 3 3 3 3 4 2 -9 4 4 3 3 3 3 3 1 2 2 4 3 4 4 -9 4 3 3 4 3 3 3 1 2 4 3 2 4 3 3 2 4 4 1 3…
Eddit_58_3F5	3	4 3 3 3 2 4 2 1 3 3 3 3 -9 3 4 4 3 1 3 3 2 3 4 -9 4 1 -9 -9 4 4 4 2 -9 2 2 4 3 4 1 1 3 1 4 4 3 4 3 4 3 2 4 1 3 2 2 1 3 1 4 2 4 4 1 1 2 3 -9 1 4 2 1 3 3 4 2 4 4 4 2 2 1 3 4 2 2 4 1 4 2 3 3 4 3 3 3 4 3 1 2 4 3 4 -9 4 4 2 2 3 4 3 4 2 4 2 2 3 1 4 -9 3 4 1 4 3 1 4 1 4 3 4 -9 3 1 3 4 2 1 3 -9 2 -9 4 3 4 4 2 -9 3 3 3 3 4 2 -9 4 4 3 3 3 1 1 1 2 2 4 3 4 4 3 4 3 1 4 3 3 3 1 2 4 3 2 4 3 3 4 4 4 1 3 3 3 4 4 …
Eddit_58_3F5	3	4 3 3 4 2 4 2 1 3 3 3 3 -9 3 4 4 3 1 3 3 2 3 4 -9 4 1 -9 -9 4 4 4 2 -9 2 2 4 3 4 1 1 3 1 4 4 3 4 3 4 3 2 4 1 3 2 2 1 3 1 4 2 4 4 1 1 2 3 -9 1 4 2 3 3 3 4 2 4 4 4 2 2 1 3 4 2 2 4 1 4 2 3 3 4 3 3 3 4 3 1 2 2 3 4 -9 4 4 2 2 3 4 3 4 2 4 2 2 3 1 4 -9 3 4 1 4 3 3 4 2 2 3 4 -9 3 1 3 4 1 1 3 -9 2 -9 3 3 4 4 2 -9 3 3 3 3 4 2 -9 4 4 3 3 3 3 3 1 2 2 4 3 4 4 3 4 3 3 4 3 3 3 1 2 4 3 2 4 3 3 2 4 4 1 3 3 3 4 4 …
Eddit_12_3G1	3	4 3 3 3 2 4 2 -9 3 -9 3 3 2 3 4 4 3 1 -9 1 2 3 4 3 4 1 -9 -9 -9 4 4 2 4 2 -9 4 -9 4 1 1 1 1 4 4 3 4 3 4 3 2 4 -9 3 2 2 1 3 1 4 2 4 4 1 1 2 3 -9 1 4 2 3 3 3 4 2 4 4 4 2 2 1 3 4 2 2 4 1 4 2 3 3 2 -9 3 3 4 3 1 2 2 3 2 -9 4 4 2 4 3 4 3 4 2 4 2 2 3 1 4 -9 3 4 1 1 3 3 4 -9 2 3 4 4 -9 1 2 -9 1 1 3 4 2 3 3 3 4 2 2 3 3 3 3 3 4 2 1 4 3 3 3 3 3 3 2 2 -9 4 3 4 4 -9 2 3 1 4 3 3 3 2 2 4 3 2 4 3 3 2 4 2 1 3 3 3…
Eddit_12_3G1	3	4 3 3 4 2 4 2 -9 3 -9 3 3 2 3 4 4 3 1 -9 1 2 3 4 3 4 1 -9 -9 -9 4 4 2 4 2 -9 4 -9 4 1 1 3 1 4 4 3 4 3 4 3 2 4 -9 3 2 2 1 3 1 4 2 4 4 1 1 2 3 -9 1 4 2 3 3 3 4 2 4 4 4 2 2 1 3 4 2 2 4 1 4 2 3 3 2 -9 3 3 4 3 1 2 2 3 4 -9 4 4 2 2 3 4 3 4 2 4 2 2 3 1 4 -9 3 4 1 4 3 3 4 -9 2 3 4 4 -9 1 3 -9 1 1 3 4 2 3 3 3 4 4 2 3 3 3 3 3 4 2 1 4 4 3 3 3 3 3 1 2 -9 4 3 4 4 -9 4 3 3 4 3 3 3 1 2 4 3 2 4 3 3 2 4 4 1 3 3 3…
Eddit_22_3G2	3	4 3 3 3 2 4 2 1 1 3 -9 3 -9 3 4 4 3 1 -9 1 2 1 4 3 4 3 -9 3 4 4 4 2 -9 2 -9 2 3 4 1 1 3 1 4 4 3 4 3 4 -9 2 4 1 3 2 2 1 3 1 -9 2 4 -9 1 1 2 3 -9 1 4 2 1 2 1 4 2 4 4 4 2 2 1 3 4 2 2 4 1 4 2 3 3 4 3 3 1 4 3 1 2 2 3 4 -9 4 4 2 2 3 4 3 4 2 2 2 2 3 1 4 -9 3 4 2 1 1 -9 4 2 4 3 4 4 3 1 -9 4 1 1 3 4 2 -9 3 3 4 4 2 3 3 3 3 3 4 2 3 4 3 3 3 3 3 3 1 2 -9 4 3 4 4 -9 2 -9 3 4 3 3 3 1 2 4 3 2 4 3 3 4 4 2 1 3 1 3…
Eddit_22_3G2	3	4 3 3 4 2 4 2 1 3 3 -9 3 -9 3 4 4 3 1 -9 3 2 3 4 3 4 3 -9 3 4 4 4 2 -9 2 -9 4 3 4 1 1 3 1 4 4 3 4 3 4 -9 2 4 1 3 2 2 1 3 1 -9 2 4 -9 1 1 2 3 -9 1 4 2 3 3 3 4 2 4 4 4 2 2 1 3 4 2 2 4 1 4 2 3 3 4 3 3 1 4 3 1 2 2 3 4 -9 4 4 2 2 3 4 3 4 2 4 2 2 3 1 4 -9 3 4 1 1 3 -9 4 2 2 3 4 4 3 1 -9 4 1 1 3 4 2 -9 3 3 4 4 2 3 3 3 3 3 4 2 1 4 4 3 3 3 3 3 1 2 -9 4 3 4 4 -9 4 -9 3 4 3 3 3 1 2 4 3 2 4 3 3 2 4 4 1 3 3 3…
Eddit_34_3G3	3	-9 3 3 3 2 4 4 1 3 -9 -9 3 -9 3 4 -9 -9 3 3 -9 -9 3 -9 3 -9 1 -9 3 -9 4 4 4 -9 2 -9 4 3 4 1 1 3 1 4 4 3 -9 3 4 -9 -9 4 1 3 -9 2 1 -9 1 2 2 4 -9 1 1 2 3 -9 -9 -9 -9 3 2 1 -9 2 4 4 4 -9 2 1 3 -9 -9 2 4 1 4 2 3 3 4 -9 -9 -9 4 3 1 2 2 3 2 -9 4 -9 2 2 3 4 -9 4 2 4 -9 2 3 1 2 -9 -9 -9 1 4 -9 3 4 2 4 -9 -9 -9 -9 -9 3 -9 2 1 -9 -9 2 -9 -9 3 -9 4 2 -9 3 3 3 3 4 2 -9 4 4 3 -9 -9 -9 -9 1 2 -9 -9 3 4 -9 -9 2…
Eddit_34_3G3	3	-9 3 3 3 2 4 4 1 3 -9 -9 3 -9 3 4 -9 -9 3 3 -9 -9 3 -9 3 -9 1 -9 3 -9 4 4 4 -9 2 -9 4 3 4 1 1 3 1 4 4 3 -9 3 4 -9 -9 4 1 3 -9 2 1 -9 1 2 2 4 -9 1 1 2 3 -9 -9 -9 -9 3 2 3 -9 2 4 4 4 -9 2 1 3 -9 -9 2 4 1 4 2 3 3 2 -9 -9 -9 4 3 1 2 2 3 4 -9 4 -9 2 2 3 4 -9 4 2 4 -9 2 3 1 4 -9 -9 -9 1 4 -9 3 4 2 2 -9 -9 -9 -9 -9 3 -9 2 1 -9 -9 2 -9 -9 3 -9 4 2 -9 3 3 3 3 4 2 -9 4 4 3 -9 -9 -9 -9 1 2 -9 -9 3 4 -9 -9 2…
Eddit_45_3G4	3	4 3 3 4 2 4 2 -9 3 -9 3 3 -9 3 4 4 3 -9 3 3 2 3 4 3 4 -9 2 3 4 4 4 2 -9 2 -9 2 -9 4 1 1 3 1 4 4 1 -9 3 4 -9 2 4 1 3 2 2 1 3 1 -9 2 4 4 1 1 2 3 4 1 4 -9 3 3 3 4 2 4 4 4 2 2 1 3 4 2 2 4 1 4 2 3 3 4 3 3 1 4 3 1 2 4 3 4 -9 4 4 2 2 3 4 3 4 2 4 2 2 3 1 4 3 3 4 1 4 3 3 4 2 4 3 4 2 3 1 -9 4 1 1 3 -9 2 3 3 3 4 4 2 3 3 3 3 3 4 2 1 4 3 3 3 -9 3 3 1 2 2 4 3 4 4 3 4 3 1 4 3 3 3 1 2 4 3 4 4 3 3 2 4 2 1 3 3 3 4…
Eddit_45_3G4	3	4 3 3 4 2 4 2 -9 3 -9 3 3 -9 3 4 4 3 -9 3 3 2 3 4 3 4 -9 2 3 4 4 4 2 -9 2 -9 4 -9 4 1 1 3 1 4 4 3 -9 3 4 -9 2 4 1 3 2 2 1 3 1 -9 2 4 4 1 1 2 3 4 1 4 -9 3 3 3 4 2 4 4 4 2 2 1 3 4 2 2 4 1 4 2 3 3 4 3 3 3 4 3 1 2 2 3 4 -9 4 4 2 2 3 4 3 4 2 4 2 2 3 1 4 3 3 4 1 4 3 3 4 2 4 3 4 4 3 1 -9 4 1 1 3 -9 2 3 3 3 4 4 2 3 3 3 3 3 4 2 1 4 3 3 3 -9 3 3 1 2 2 4 3 4 4 3 4 3 1 4 3 3 3 1 2 4 3 2 4 3 3 2 4 4 1 3 3 3 4…
Eddit_60_3G5	3	4 3 3 3 2 4 4 1 3 -9 3 3 2 3 4 4 3 3 3 3 2 3 4 3 4 3 -9 3 4 4 4 2 4 2 2 4 3 4 1 1 3 1 4 4 3 4 3 4 2 2 4 1 3 2 2 1 1 1 4 2 4 4 1 1 2 3 -9 1 4 2 1 3 3 4 2 4 4 4 2 2 1 3 4 4 2 4 1 4 2 3 3 2 -9 3 1 4 3 1 2 2 3 2 1 4 4 2 2 3 -9 3 4 2 4 2 2 3 1 4 3 3 4 1 1 3 3 4 2 4 3 4 2 3 -9 3 4 2 1 -9 4 2 3 3 3 4 4 2 3 3 3 3 3 4 2 1 4 4 3 3 3 3 1 1 2 2 4 3 4 4 3 4 1 3 4 3 3 3 1 2 4 3 2 4 3 3 4 4 4 4 3 3 3 4 4 3 2 1 …
Eddit_60_3G5	3	4 3 3 4 2 4 2 1 3 -9 3 3 2 3 4 4 3 1 3 3 2 3 4 3 4 1 -9 3 4 4 4 2 4 2 2 4 3 4 1 1 3 1 4 4 3 4 3 4 3 2 4 1 3 2 2 1 3 1 4 2 4 4 1 1 2 3 -9 1 4 2 3 3 3 4 2 4 4 4 2 2 1 3 4 2 2 4 1 4 2 3 3 2 -9 3 3 4 3 1 2 2 3 4 1 4 4 2 2 3 -9 3 4 2 4 2 2 3 1 4 3 3 4 1 4 3 3 4 2 2 3 4 4 3 -9 3 4 2 1 -9 4 2 3 3 3 4 4 2 3 3 3 3 3 4 2 1 4 4 3 3 3 3 3 1 2 2 4 3 4 4 3 4 3 3 4 3 3 3 1 2 4 3 2 4 3 3 2 4 4 1 3 3 3 4 4 3 2 1 …
Eddit_13_3H1	3	4 3 3 3 2 4 2 1 1 -9 3 3 2 3 4 4 3 1 3 1 2 3 4 3 -9 1 2 3 -9 4 4 2 4 2 2 4 3 4 1 1 3 1 4 4 3 -9 3 4 3 2 4 1 3 2 2 1 3 1 4 2 4 4 1 1 2 3 4 3 4 2 1 3 3 4 2 4 4 4 2 2 1 3 4 -9 2 4 1 4 2 3 3 2 3 3 3 4 3 1 2 2 3 4 -9 4 4 2 2 3 4 3 4 2 4 -9 2 3 -9 4 -9 3 4 1 1 3 3 4 -9 4 3 4 4 3 3 3 -9 1 1 3 4 2 -9 3 3 4 4 2 -9 3 -9 3 1 4 2 -9 4 3 3 3 3 3 3 1 2 2 4 2 4 4 3 4 1 3 4 3 3 3 1 2 4 3 2 4 3 3 4 4 4 1 3 1 3 -9…
Eddit_13_3H1	3	4 3 3 4 2 4 2 1 3 -9 3 3 2 3 4 4 3 1 3 3 2 3 4 3 -9 1 2 3 -9 4 4 2 4 2 2 4 3 4 1 1 3 1 4 4 3 -9 3 4 3 2 4 1 3 2 2 1 3 1 4 2 4 4 1 1 2 3 4 1 4 2 3 3 3 4 2 4 4 4 2 2 1 3 4 -9 2 4 1 4 2 3 3 2 3 3 3 4 3 1 2 2 3 4 -9 4 4 2 2 3 4 3 4 2 4 -9 2 3 -9 4 -9 3 4 1 4 3 3 4 -9 2 3 4 4 3 1 3 -9 1 1 3 4 2 -9 3 3 4 4 2 -9 3 -9 3 3 4 2 -9 4 3 3 3 3 3 3 1 2 2 4 3 4 4 3 4 3 3 4 3 3 3 1 2 4 3 2 4 3 3 2 4 4 1 3 3 3 -9…
Eddit_23_3H2	3	4 3 3 4 2 4 2 -9 3 -9 -9 3 2 3 4 4 3 1 -9 3 2 3 4 3 4 1 2 3 -9 4 4 2 -9 2 2 2 3 4 1 1 3 1 4 4 3 -9 3 4 -9 2 4 1 -9 2 2 1 3 1 4 2 4 4 1 1 2 -9 -9 -9 4 2 1 2 1 -9 -9 1 4 4 2 2 1 3 -9 4 2 4 1 2 2 3 3 4 -9 3 1 4 3 1 2 -9 3 4 -9 4 4 2 2 -9 4 3 4 2 4 2 2 3 -9 4 -9 3 4 1 4 -9 3 1 2 2 3 -9 4 3 1 3 -9 1 1 3 -9 2 3 3 3 4 2 2 3 3 3 3 3 4 4 -9 4 3 1 3 -9 3 3 1 2 -9 4 3 4 4 -9 4 3 1 4 3 3 3 1 2 4 3 2 4 3 3 2 …
Eddit_23_3H2	3	4 3 3 4 2 4 2 -9 3 -9 -9 3 2 3 4 4 3 1 -9 3 2 3 4 3 4 1 2 3 -9 4 4 2 -9 2 2 4 3 4 1 1 3 1 4 4 3 -9 3 4 -9 2 4 1 -9 2 2 1 3 1 4 2 4 4 1 1 2 -9 -9 -9 4 2 1 2 3 -9 -9 4 4 4 2 2 1 3 -9 4 2 4 1 4 2 3 3 2 -9 3 1 4 3 1 2 -9 3 4 -9 4 4 2 2 -9 4 3 4 2 4 2 2 3 -9 4 -9 3 4 1 4 -9 3 4 2 2 3 -9 4 3 1 3 -9 1 1 3 -9 2 3 3 3 4 4 2 3 3 3 3 3 4 2 -9 4 4 1 3 -9 3 3 1 2 -9 4 3 4 4 -9 4 3 3 4 3 3 3 1 2 4 3 2 4 3 3 2 …
Eddit_36_3H3	3	4 3 3 3 2 4 -9 1 -9 -9 -9 3 2 1 4 4 3 1 3 3 2 3 4 3 4 1 -9 3 4 1 4 2 4 2 -9 4 3 2 1 1 1 1 4 4 3 -9 3 4 2 2 4 1 3 4 2 1 3 1 4 2 4 4 1 1 2 3 -9 1 4 2 1 3 3 4 2 4 4 4 2 2 1 3 4 4 2 4 1 4 2 3 3 4 3 3 1 4 2 1 2 2 -9 4 -9 4 4 -9 2 3 4 3 4 2 4 3 2 3 1 4 -9 3 4 1 1 3 -9 4 2 4 3 4 4 3 3 3 4 1 1 3 4 2 3 3 3 4 2 2 3 3 3 3 1 4 2 -9 4 -9 3 3 3 1 3 1 2 2 4 3 4 4 3 4 3 3 4 3 3 3 1 2 4 3 2 4 3 3 2 4 2 1 3 3 3 4 …
Eddit_36_3H3	3	4 3 3 4 2 4 -9 1 -9 -9 -9 3 2 3 4 4 3 1 3 3 2 3 4 3 4 1 -9 3 4 4 4 2 4 2 -9 4 3 4 1 1 3 1 4 4 3 -9 3 4 3 2 4 1 3 2 2 1 3 1 4 2 4 4 1 1 2 3 -9 1 4 2 3 3 3 4 2 4 4 4 2 2 1 3 4 2 2 4 1 4 2 3 3 2 3 3 3 4 3 1 2 2 -9 4 -9 4 4 -9 2 3 4 3 4 2 4 2 2 3 1 4 -9 3 4 1 4 3 -9 4 2 2 3 4 4 3 1 3 4 1 1 3 4 2 3 3 3 4 4 2 3 3 3 3 3 4 2 -9 4 -9 3 3 3 3 3 1 2 2 4 3 4 4 3 4 3 3 4 3 3 3 1 2 4 3 2 4 3 3 2 4 4 1 3 3 3 4 …
Eddit_50_3H4	3	4 3 3 3 2 4 4 3 3 3 -9 3 2 3 4 4 3 1 3 3 2 3 1 3 4 3 2 -9 -9 4 4 2 4 2 2 2 3 4 1 1 3 1 4 4 3 4 3 4 3 2 4 -9 3 2 2 1 3 1 4 2 4 4 1 1 2 3 -9 1 4 2 3 3 3 4 2 4 4 4 2 2 1 3 4 2 2 4 1 4 2 3 3 4 3 3 1 4 3 1 2 2 3 4 1 4 4 2 4 -9 -9 3 4 2 4 -9 2 3 1 4 -9 3 4 1 1 3 1 4 2 2 3 4 4 3 3 3 -9 1 1 3 4 2 3 4 3 4 4 2 3 3 3 3 3 4 2 -9 4 4 3 3 1 1 3 1 2 4 4 3 4 4 3 4 1 1 4 3 3 3 1 2 4 3 2 4 3 1 4 4 4 -9 -9 3 3 4 4 …
Eddit_50_3H4	3	4 3 3 4 2 4 2 1 3 3 -9 3 2 3 4 4 3 1 3 3 2 3 4 3 4 1 2 -9 -9 4 4 2 4 2 2 4 3 4 1 1 3 1 4 4 3 4 3 4 3 2 4 -9 3 2 2 1 3 1 4 2 4 4 1 1 2 3 -9 1 4 2 3 3 3 4 2 4 4 4 2 2 1 3 4 2 2 4 1 4 2 3 3 2 3 3 3 4 3 1 2 2 3 4 1 4 4 2 2 -9 -9 3 4 2 4 -9 2 3 1 4 -9 3 4 1 4 3 3 4 2 2 3 4 4 3 1 3 -9 1 1 3 4 2 3 3 3 4 4 2 3 3 3 3 3 4 2 -9 4 4 3 3 3 3 3 1 2 2 4 3 4 4 3 4 3 3 4 3 3 3 1 2 4 3 2 4 3 1 2 4 4 -9 -9 3 3 4 4 …
Bramston_13_2A12	4	4 3 3 3 2 4 4 1 3 3 3 3 2 3 4 4 3 1 3 3 2 3 4 3 4 3 2 3 4 4 4 4 4 2 2 2 3 4 1 1 1 1 4 4 3 4 3 4 2 2 4 1 3 2 2 -9 3 1 4 2 4 4 1 1 2 3 4 1 4 2 1 3 1 4 2 1 4 4 2 2 1 3 4 2 2 4 1 4 2 3 3 -9 3 3 1 4 3 1 2 2 3 4 1 -9 4 4 2 3 4 3 4 2 4 2 2 3 1 4 3 3 4 1 4 3 3 4 2 4 3 4 4 3 3 3 4 2 1 1 4 2 3 3 3 -9 4 2 -9 -9 3 3 1 4 2 -9 4 4 3 3 1 3 3 1 2 2 4 3 4 4 3 4 3 3 4 3 3 3 2 2 4 3 2 4 3 1 2 4 4 1 -9 3 3 4 4 3 -9 …
Bramston_13_2A12	4	4 3 3 4 2 4 2 1 3 3 3 3 2 3 4 4 3 1 3 3 2 3 4 3 4 3 2 3 4 4 4 2 4 2 2 4 3 4 1 1 1 1 4 4 3 4 3 4 3 2 4 1 3 2 2 -9 3 1 4 2 4 4 1 1 2 3 4 1 4 2 1 3 1 4 2 4 4 4 2 2 1 3 4 2 2 4 1 4 2 3 3 -9 3 3 3 4 3 1 2 2 3 4 1 -9 4 2 2 3 4 3 4 2 4 2 2 3 1 4 3 3 4 1 4 3 3 4 2 4 3 4 4 3 1 3 4 1 1 3 4 2 3 3 3 -9 4 2 -9 -9 3 3 3 4 2 -9 4 4 3 3 3 3 3 1 2 2 4 3 4 4 3 4 3 3 4 3 3 3 1 2 4 3 2 4 3 3 2 4 4 1 -9 3 3 4 4 3 -9 …
Bramston_23_2B12	4	4 3 3 3 2 4 2 1 3 3 3 3 2 3 4 4 3 1 3 3 2 3 4 3 4 1 2 3 4 4 4 2 4 2 2 4 3 4 1 1 3 1 4 4 3 4 3 4 3 2 4 1 3 2 2 1 3 1 4 2 4 4 1 1 2 3 4 1 4 2 1 3 1 4 2 4 4 4 2 2 1 3 4 4 2 4 1 4 2 3 3 4 3 3 3 4 3 1 2 2 3 4 1 4 4 2 2 3 4 3 2 2 4 2 2 3 1 4 3 3 4 1 4 3 3 4 2 4 3 4 2 3 3 3 4 2 1 3 4 2 3 4 3 4 4 2 3 3 3 3 1 4 2 1 4 4 3 3 1 3 3 1 2 2 4 3 4 4 3 4 3 3 4 3 3 3 1 2 4 3 2 4 3 3 2 4 4 1 -9 3 3 4 4 3 2 1 3 3 3 …
Bramston_23_2B12	4	4 3 3 4 2 4 2 1 3 3 3 3 2 3 4 4 3 1 3 3 2 3 4 3 4 1 2 3 4 4 4 2 4 2 2 4 3 4 1 1 3 1 4 4 3 4 3 4 3 2 4 1 3 2 2 1 3 1 4 2 4 4 1 1 2 3 4 1 4 2 3 3 3 4 2 4 4 4 2 2 1 3 4 2 2 4 1 4 2 3 3 2 3 3 3 4 3 1 2 2 3 4 1 4 4 2 2 3 4 3 4 2 4 2 2 3 1 4 3 3 4 1 4 3 3 4 2 2 3 4 4 3 3 3 4 1 1 3 4 2 3 3 3 4 4 2 3 3 3 3 3 4 2 1 4 4 3 3 3 3 3 1 2 2 4 3 4 4 3 4 3 3 4 3 3 3 1 2 4 3 2 4 3 3 2 4 4 1 -9 3 3 4 4 3 2 1 1 3 3 …
Bramston_34_2C12	4	4 3 3 4 2 4 4 1 3 3 3 3 2 3 4 4 3 1 3 3 2 3 1 3 4 -9 2 3 4 4 4 4 4 2 2 2 -9 4 1 1 3 1 4 4 3 4 3 4 3 2 4 1 3 2 2 1 3 1 4 2 4 4 1 1 2 -9 4 1 4 2 1 3 3 4 -9 4 4 4 2 2 4 3 4 2 2 4 1 4 2 3 -9 2 3 3 3 4 3 1 2 4 3 4 -9 4 4 2 2 3 4 3 4 2 4 2 2 3 1 4 3 3 4 1 4 3 3 4 2 4 3 4 4 3 1 3 4 1 1 3 4 2 3 3 1 4 4 2 3 -9 3 3 3 4 2 1 4 3 3 3 3 3 3 1 2 2 4 3 4 4 3 4 3 1 4 3 3 3 2 2 4 3 2 4 3 3 2 4 4 -9 3 3 3 4 4 3 2 1…
Bramston_34_2C12	4	4 3 3 4 2 4 2 1 3 3 3 3 2 3 4 4 3 1 3 3 2 3 4 3 4 -9 2 3 4 4 4 2 4 2 2 4 -9 4 1 1 3 1 4 4 3 4 3 4 3 2 4 1 3 2 2 1 3 1 4 2 4 4 1 1 2 -9 4 1 4 2 3 3 3 4 -9 4 4 4 2 2 1 3 4 2 2 4 1 4 2 3 -9 2 3 3 3 4 3 1 2 2 3 4 -9 4 4 2 2 3 4 3 4 2 4 2 2 3 1 4 3 3 4 1 4 3 3 4 2 2 3 4 4 3 1 3 4 1 1 3 4 2 3 3 3 4 4 2 3 -9 3 3 3 4 2 1 4 3 3 3 3 3 3 1 2 2 4 3 4 4 3 4 3 3 4 3 3 3 1 2 4 3 2 4 3 3 2 4 4 -9 3 3 3 4 4 3 2 1…
Bramston_35_2D12	4	4 3 3 4 2 4 4 1 1 3 3 3 2 3 4 4 3 1 3 -9 2 3 4 3 4 1 2 3 4 4 4 2 4 2 2 4 3 4 1 1 1 1 4 4 3 4 3 4 3 2 4 1 3 2 2 1 1 1 4 2 4 4 1 1 2 3 4 1 4 2 1 3 1 4 2 4 4 4 2 2 1 3 4 2 2 4 1 4 2 3 3 4 3 3 3 4 3 1 2 4 3 4 1 4 4 2 2 3 4 3 4 2 4 2 2 3 1 2 3 3 4 1 4 3 1 4 2 4 3 4 4 3 1 3 4 1 1 3 4 2 3 3 3 4 4 2 3 3 3 3 3 4 2 1 4 3 3 3 3 3 1 1 2 2 4 3 4 4 3 4 3 1 4 3 3 3 1 2 4 3 2 4 3 3 2 4 4 1 3 3 3 4 4 3 2 1 1 3 3 …
Bramston_35_2D12	4	4 3 3 4 2 4 2 1 3 3 3 3 2 3 4 4 3 1 3 -9 2 3 4 3 4 1 2 3 4 4 4 2 4 2 2 4 3 4 1 1 3 1 4 4 3 4 3 4 3 2 4 1 3 2 2 1 3 1 4 2 4 4 1 1 2 3 4 1 4 2 3 3 3 4 2 4 4 4 2 2 1 3 4 2 2 4 1 4 2 3 3 2 3 3 3 4 3 1 2 2 3 4 1 4 4 2 2 3 4 3 4 2 4 2 2 3 1 4 3 3 4 1 4 3 3 4 2 2 3 4 4 3 1 3 4 1 1 3 4 2 3 3 3 4 4 2 3 3 3 3 3 4 2 1 4 4 3 3 3 3 3 1 2 2 4 3 4 4 3 4 3 3 4 3 3 3 1 2 4 3 2 4 3 3 2 4 4 1 3 3 3 4 4 3 2 1 1 3 3 …
Bramston_36_2E12	4	4 3 3 4 2 4 2 1 3 3 3 3 2 3 4 4 -9 3 3 3 2 3 4 3 4 1 2 3 4 4 4 2 4 2 2 4 3 4 1 1 1 1 4 4 3 4 3 4 3 2 4 1 3 2 2 1 3 1 4 2 4 4 1 1 2 3 4 1 4 2 1 2 3 4 2 4 4 4 2 2 1 3 4 2 2 4 1 4 2 3 3 4 3 3 1 4 3 1 2 2 3 4 1 4 4 2 2 3 4 3 4 2 4 2 2 3 1 4 3 3 4 1 4 3 3 4 2 4 3 4 4 3 1 3 4 1 1 3 4 2 3 4 3 4 4 2 3 3 3 3 3 4 2 1 4 4 3 3 1 3 3 2 2 2 4 3 4 4 3 4 3 1 4 3 3 3 1 2 4 3 2 4 3 3 2 4 2 4 -9 3 3 4 4 3 2 1 3 3 3…
Bramston_36_2E12	4	4 3 3 4 2 4 2 1 3 3 3 3 2 3 4 4 -9 1 3 3 2 3 4 3 4 1 2 3 4 4 4 2 4 2 2 4 3 4 1 1 3 1 4 4 3 4 3 4 3 2 4 1 3 2 2 1 3 1 4 2 4 4 1 1 2 3 4 1 4 2 1 2 3 4 2 4 4 4 2 2 1 3 4 2 2 4 1 4 2 3 3 4 3 3 3 4 3 1 2 2 3 4 1 4 4 2 2 3 4 3 4 2 4 2 2 3 1 4 3 3 4 1 4 3 3 4 2 2 3 4 4 3 1 3 4 1 1 3 4 2 3 3 3 4 4 2 3 3 3 3 3 4 2 1 4 4 3 3 3 3 3 1 2 2 4 3 4 4 3 4 3 1 4 3 3 3 1 2 4 3 2 4 3 3 2 4 4 1 -9 3 3 4 4 3 2 1 1 3 3…
Bramston_41_2F12	4	4 3 3 4 2 4 2 1 1 3 3 3 4 3 4 4 3 1 3 3 2 3 4 3 4 1 2 3 4 4 4 2 4 2 2 4 -9 4 1 1 3 1 4 4 3 4 3 4 2 2 4 1 3 2 2 1 3 1 4 2 4 4 1 1 2 3 4 1 4 2 1 3 3 4 2 1 4 4 2 2 1 3 4 4 2 4 1 4 2 3 3 4 3 3 1 4 3 1 2 2 3 4 1 4 4 2 2 3 4 3 4 2 4 2 2 3 1 4 3 3 4 1 1 3 3 4 2 2 3 4 4 3 3 3 4 1 1 3 4 2 3 4 3 4 4 2 3 -9 3 3 1 4 2 1 4 3 3 3 3 3 3 1 2 2 4 3 4 4 3 4 3 1 4 3 3 3 1 2 4 3 2 4 3 3 2 4 2 1 3 3 3 4 4 3 2 1 -9 3 …
Bramston_41_2F12	4	4 3 3 4 2 4 2 1 3 3 3 3 2 3 4 4 3 1 3 3 2 3 4 3 4 1 2 3 4 4 4 2 4 2 2 4 -9 4 1 1 3 1 4 4 3 4 3 4 3 2 4 1 3 2 2 1 3 1 4 2 4 4 1 1 2 3 4 1 4 2 3 3 3 4 2 4 4 4 2 2 1 3 4 2 2 4 1 4 2 3 3 2 3 3 3 4 3 1 2 2 3 4 1 4 4 2 2 3 4 3 4 2 4 2 2 3 1 4 3 3 4 1 4 3 3 4 2 2 3 4 4 3 1 3 4 1 1 3 4 2 3 3 3 4 4 2 3 -9 3 3 1 4 2 1 4 4 3 3 3 3 3 1 2 2 4 3 4 4 3 4 3 3 4 3 3 3 1 2 4 3 2 4 3 3 2 4 4 1 3 3 3 4 4 3 2 1 -9 3 …
Bramston_9_2H11	4	4 3 3 3 2 4 2 1 3 3 3 3 2 3 4 4 3 1 3 3 2 3 4 3 -9 1 2 3 4 4 4 2 4 2 2 2 3 4 1 1 1 1 4 4 3 4 3 4 3 2 4 1 3 2 2 1 3 1 4 2 4 -9 1 1 2 3 4 1 4 2 1 3 1 4 2 4 4 4 2 2 1 3 -9 2 2 4 1 4 2 3 3 2 3 3 1 4 3 1 2 2 3 4 1 4 4 2 2 3 4 3 2 2 4 2 2 3 1 4 3 3 4 1 4 3 3 4 2 2 3 -9 4 3 1 3 4 1 1 3 4 3 3 4 3 -9 4 2 3 3 3 3 3 4 2 1 4 4 3 3 3 3 3 1 2 2 4 3 4 4 3 4 1 1 4 3 3 3 1 2 4 3 2 4 3 3 2 4 2 1 3 3 3 4 4 3 2 1 -9…
Bramston_9_2H11	4	4 3 3 4 2 4 2 1 3 3 3 3 2 3 4 4 3 1 3 3 2 3 4 3 -9 1 2 3 4 4 4 2 4 2 2 4 3 4 1 1 3 1 4 4 3 4 3 4 3 2 4 1 3 2 2 1 3 1 4 2 4 -9 1 1 2 3 4 1 4 2 3 3 3 4 2 4 4 4 2 2 1 3 -9 2 2 4 1 4 2 3 3 2 3 3 3 4 3 1 2 2 3 4 1 4 4 2 2 3 4 3 4 2 4 2 2 3 1 4 3 3 4 1 4 3 3 4 2 2 3 -9 4 3 1 3 4 1 1 3 4 2 3 3 3 -9 4 2 3 3 3 3 3 4 2 1 4 4 3 3 3 3 3 1 2 2 4 3 4 4 3 4 3 3 4 3 3 3 1 2 4 3 2 4 3 3 2 4 4 1 3 3 3 4 4 3 2 1 -9…
Bramston_50_3A1	4	4 3 3 3 2 4 4 1 3 3 3 3 2 3 4 4 3 1 -9 3 2 3 4 3 4 1 -9 3 4 4 4 4 4 2 2 4 3 4 -9 3 1 1 4 4 3 4 3 4 3 2 4 1 3 2 2 1 3 1 4 2 4 4 1 1 2 3 1 1 4 2 3 3 1 4 2 4 4 4 2 2 1 3 4 2 2 4 1 4 2 3 3 4 3 3 3 4 3 1 2 2 3 4 1 4 4 2 2 3 4 3 4 2 4 2 2 3 1 4 3 3 4 1 4 3 3 1 2 4 3 4 4 3 3 3 4 2 1 3 4 2 3 4 3 4 2 2 3 3 3 3 3 4 2 1 4 3 3 1 1 3 3 1 2 2 4 3 4 4 3 4 1 3 4 3 3 3 2 2 4 3 2 4 3 3 4 4 4 1 3 3 3 4 4 3 2 1 3 3 …
Bramston_50_3A1	4	4 3 3 3 2 4 2 1 3 3 3 3 2 3 4 4 3 1 -9 3 2 3 4 3 4 1 -9 3 4 4 4 2 4 2 2 4 3 4 -9 1 3 1 4 4 3 4 3 4 3 2 4 1 3 2 2 1 3 1 4 2 4 4 1 1 2 3 4 1 4 2 3 3 1 4 2 4 4 4 2 2 1 3 4 2 2 4 1 4 2 3 3 2 3 3 3 4 3 1 2 2 3 4 1 4 4 2 2 3 4 3 4 2 4 2 2 3 1 4 3 3 4 1 4 3 3 4 2 4 3 4 4 3 3 3 4 1 1 3 4 2 3 3 3 4 4 2 3 3 3 3 3 4 2 1 4 4 3 3 3 3 3 1 2 2 4 3 4 4 3 4 3 3 4 3 3 3 2 2 4 3 2 4 3 3 2 4 4 1 3 3 3 4 4 3 2 1 3 3 …
180_3A1	4	4 3 3 3 2 4 2 1 3 3 -9 3 -9 3 4 4 3 -9 -9 3 2 3 4 -9 -9 1 -9 3 4 4 4 2 -9 2 2 4 3 4 3 1 1 1 4 4 3 4 3 4 3 2 4 1 3 2 2 1 3 1 -9 2 4 4 1 1 2 3 4 1 4 2 1 3 1 4 2 4 4 4 2 2 1 3 4 4 2 4 1 4 2 3 3 4 3 3 1 4 3 1 2 2 3 4 1 4 4 -9 2 3 4 3 4 2 4 2 2 3 1 4 3 3 4 1 1 3 -9 4 2 4 3 4 4 3 3 3 4 1 1 3 -9 2 3 3 3 4 4 2 3 -9 3 3 3 4 2 -9 4 3 1 3 -9 3 3 1 2 2 4 3 4 4 3 4 1 1 4 3 3 3 1 2 4 3 2 4 3 3 2 4 4 1 3 3 -9 4…
180_3A1	4	4 3 3 4 2 4 2 1 3 3 -9 3 -9 3 4 4 3 -9 -9 3 2 3 4 -9 -9 1 -9 3 4 4 4 2 -9 2 2 4 3 4 1 1 1 1 4 4 3 4 3 4 3 2 4 1 3 2 2 1 3 1 -9 2 4 4 1 1 2 3 4 1 4 2 3 3 1 4 2 4 4 4 2 2 1 3 4 2 2 4 1 4 2 3 3 2 3 3 1 4 3 1 2 2 3 4 1 4 4 -9 2 3 4 3 4 2 4 2 2 3 1 4 3 3 4 1 4 3 -9 4 2 2 3 4 4 3 1 3 4 1 1 3 -9 2 3 3 3 4 4 2 3 -9 3 3 3 4 2 -9 4 4 3 3 -9 3 3 1 2 2 4 3 4 4 3 4 3 1 4 3 3 3 1 2 4 3 2 4 3 3 2 4 4 1 3 3 -9 4…
174_3A1	4	4 -9 3 3 2 4 4 1 -9 3 3 3 2 3 4 4 3 1 3 3 2 3 4 -9 4 1 2 3 4 4 4 2 4 2 2 2 3 4 -9 1 3 1 4 4 3 4 3 4 2 2 4 -9 3 2 2 1 1 1 -9 2 4 -9 1 1 2 3 4 3 4 -9 3 3 3 4 2 4 4 4 2 2 1 3 -9 2 2 4 1 4 2 3 3 4 3 3 3 4 3 1 2 2 3 4 1 4 4 2 2 3 4 -9 4 2 4 2 2 3 1 4 3 3 4 1 1 -9 3 4 2 4 3 4 2 3 -9 3 4 1 1 3 4 2 3 -9 1 4 4 2 3 3 3 3 3 4 2 1 4 3 3 3 1 -9 3 1 2 2 4 3 4 4 3 2 3 1 4 3 3 3 2 2 4 3 2 4 3 3 2 4 4 1 3 3 3 4 4…
174_3A1	4	4 -9 3 4 2 4 2 1 -9 3 3 3 2 3 4 4 3 1 3 3 2 3 4 -9 4 1 2 3 4 4 4 2 4 2 2 4 3 4 -9 1 3 1 4 4 3 4 3 4 3 2 4 -9 3 2 2 1 3 1 -9 2 4 -9 1 1 2 3 4 1 4 -9 3 3 3 4 2 4 4 4 2 2 1 3 -9 2 2 4 1 4 2 3 3 4 3 3 3 4 3 1 2 2 3 4 1 4 4 2 2 3 4 -9 4 2 4 2 2 3 1 4 3 3 4 1 4 -9 3 4 2 4 3 4 4 3 -9 3 4 1 1 3 4 2 3 -9 3 4 4 2 3 3 3 3 3 4 2 1 4 3 3 3 3 -9 3 1 2 2 4 3 4 4 3 4 3 3 4 3 3 3 1 2 4 3 2 4 3 3 2 4 4 1 3 3 3 4 4…
Bramston_3_3A6	4	4 3 3 3 2 4 2 3 3 3 3 3 2 3 4 4 3 1 3 -9 2 3 4 3 4 1 2 3 4 4 4 2 4 2 2 4 3 4 1 1 1 1 4 4 3 4 3 4 3 2 2 1 2 2 2 1 3 1 4 2 4 4 1 1 2 3 1 1 4 2 3 3 1 4 2 4 4 4 2 2 1 3 4 2 2 4 1 4 2 3 3 2 3 3 3 4 3 1 2 2 3 4 1 4 4 2 2 3 4 3 4 2 4 2 2 3 1 4 3 3 4 1 1 1 3 4 2 4 3 4 2 3 1 3 4 1 1 3 4 2 3 4 3 4 4 2 3 3 3 3 3 4 2 1 4 3 1 3 3 3 3 1 2 2 4 3 4 4 3 4 1 1 4 3 3 3 2 2 4 3 2 4 3 1 4 4 4 -9 3 1 3 4 4 3 2 1 1 3 3…
Bramston_3_3A6	4	4 3 3 4 2 4 2 1 3 3 3 3 2 3 4 4 3 1 3 -9 2 3 4 3 4 1 2 3 4 4 4 2 4 2 2 4 3 4 1 1 3 1 4 4 3 4 3 4 3 2 4 1 3 2 2 1 3 1 4 2 4 4 1 1 2 3 4 1 4 2 3 3 3 4 2 4 4 4 2 2 1 3 4 2 2 4 1 4 2 3 3 2 3 3 3 4 3 1 2 2 3 4 1 4 4 2 2 3 4 3 4 2 4 2 2 3 1 4 3 3 4 1 4 3 3 4 2 2 3 4 4 3 1 3 4 1 1 3 4 2 3 3 3 4 4 2 3 3 3 3 3 4 2 1 4 3 3 3 3 3 3 1 2 2 4 3 4 4 3 4 1 3 4 3 3 3 2 2 4 3 2 4 3 3 2 4 4 -9 3 1 3 4 4 3 2 1 1 3 3…
Bramston_15_3A7	4	4 3 3 4 2 -9 2 -9 1 -9 3 3 2 3 4 4 3 1 3 3 2 3 4 3 4 3 2 3 4 4 4 2 -9 2 2 2 3 4 1 1 3 1 4 4 3 4 3 4 3 2 4 1 3 2 2 1 3 1 4 2 4 4 1 1 2 3 -9 1 4 2 3 3 1 4 2 4 4 4 2 2 1 3 4 2 2 4 1 4 2 3 3 -9 3 3 1 4 3 1 2 2 3 4 1 2 4 4 2 3 4 3 4 2 4 2 2 3 1 4 3 3 4 1 4 3 3 4 2 4 3 4 4 3 1 3 4 1 1 3 4 2 3 4 3 4 4 2 3 -9 3 3 3 4 2 -9 4 3 1 3 3 3 3 2 2 2 4 3 4 4 3 4 1 1 4 3 3 3 1 2 4 3 2 4 3 3 4 4 2 -9 3 3 3 4 4 3 2 …
Bramston_15_3A7	4	4 3 3 4 2 -9 2 -9 3 -9 3 3 2 3 4 4 3 1 3 3 2 3 4 3 4 1 2 3 4 4 4 2 -9 2 2 4 3 4 1 1 3 1 4 4 3 4 3 4 3 2 4 1 3 2 2 1 3 1 4 2 4 4 1 1 2 3 -9 1 4 2 3 3 1 4 2 4 4 4 2 2 1 3 4 2 2 4 1 4 2 3 3 -9 3 3 3 4 3 1 2 2 3 4 1 4 4 2 2 3 4 3 4 2 4 2 2 3 1 4 3 3 4 1 4 3 3 4 2 2 3 4 4 3 1 3 4 1 1 3 4 2 3 3 3 4 4 2 3 -9 3 3 3 4 2 -9 4 4 3 3 3 3 3 1 2 2 4 3 4 4 3 4 3 3 4 3 3 3 1 2 4 3 2 4 3 3 2 4 4 -9 3 3 3 4 4 3 2 …
Bramston_25_3A8	4	4 3 3 4 2 4 2 1 3 3 3 3 -9 3 4 4 -9 1 3 3 2 3 4 3 4 3 2 3 4 4 4 2 4 2 2 2 3 4 1 1 3 1 4 4 3 4 3 4 3 2 4 1 3 2 2 1 3 1 4 2 4 4 1 1 2 3 4 1 4 2 3 3 3 4 2 4 4 4 2 4 1 3 -9 2 3 4 1 4 2 3 3 4 3 3 1 4 3 1 2 2 3 4 -9 4 4 4 2 3 4 3 4 2 2 2 2 3 1 4 3 3 4 1 1 3 3 4 2 4 3 4 2 3 3 -9 4 2 1 3 4 2 3 3 3 4 2 2 3 -9 3 3 1 4 2 1 4 4 3 3 3 3 3 1 2 2 4 3 4 4 3 4 1 3 4 3 3 3 1 2 4 3 2 4 3 3 2 4 4 1 3 3 3 4 4 3 2 1 3…
Bramston_25_3A8	4	4 3 3 4 2 4 2 1 3 3 3 3 -9 3 4 4 -9 1 3 3 2 3 4 3 4 1 2 3 4 4 4 2 4 2 2 4 3 4 1 1 3 1 4 4 3 4 3 4 3 2 4 1 3 2 2 1 3 1 4 2 4 4 1 1 2 3 4 1 4 2 3 3 3 4 2 4 4 4 2 2 1 3 -9 2 2 4 1 4 2 3 3 2 3 3 3 4 3 1 2 2 3 4 -9 4 4 2 2 3 4 3 4 2 4 2 2 3 1 4 3 3 4 1 4 3 3 4 2 2 3 4 4 3 1 -9 4 1 1 3 4 2 3 3 3 4 4 2 3 -9 3 3 3 4 2 1 4 4 3 3 3 3 3 1 2 2 4 3 4 4 3 4 1 3 4 3 3 3 1 2 4 3 2 4 3 3 2 4 4 1 3 3 3 4 4 3 2 1 1…
Bramston_33_3A9	4	4 3 3 4 2 4 2 1 3 -9 3 3 2 3 4 4 3 3 3 3 2 3 4 3 4 1 -9 -9 4 4 4 2 4 2 2 2 -9 4 1 1 1 2 4 4 3 -9 3 4 3 2 4 1 3 2 2 1 3 1 4 2 4 4 1 1 2 3 4 1 4 2 3 3 1 4 2 4 4 4 2 2 4 3 4 2 2 4 1 4 2 3 3 4 -9 3 -9 4 3 1 2 4 3 4 1 4 4 2 2 3 4 3 4 2 4 -9 2 3 1 4 3 3 4 1 4 3 3 4 2 4 3 4 2 3 1 2 -9 1 1 3 -9 3 3 3 3 4 4 2 3 -9 3 3 3 4 2 1 4 4 3 3 3 3 3 1 2 2 4 2 4 4 3 4 1 3 4 3 3 3 1 2 4 3 2 4 3 1 2 4 4 1 3 3 3 4 4 3 …
Bramston_33_3A9	4	4 3 3 4 2 4 2 1 3 -9 3 3 2 3 4 4 3 1 3 3 2 3 4 3 4 1 -9 -9 4 4 4 2 4 2 2 2 -9 4 1 1 3 1 4 4 3 -9 3 4 3 2 4 1 3 2 2 1 3 1 4 2 4 4 1 1 2 3 4 1 4 2 3 3 1 4 2 4 4 4 2 2 1 3 4 2 2 4 1 4 2 3 3 2 -9 3 -9 4 3 1 2 2 3 4 1 4 4 2 2 3 4 3 4 2 4 -9 2 3 1 4 3 3 4 1 4 3 3 4 2 2 3 4 4 3 1 3 -9 1 1 3 -9 2 3 3 3 4 4 2 3 -9 3 3 3 4 2 1 4 4 3 3 3 3 3 1 2 2 4 2 4 4 3 4 3 3 4 3 3 3 1 2 4 3 2 4 3 3 2 4 4 1 3 3 3 4 4 3 …
163_3B1	4	4 3 3 4 2 4 2 1 1 -9 3 3 2 3 4 4 3 1 3 3 2 3 4 3 4 3 2 -9 4 4 4 2 4 2 2 4 3 4 1 1 3 1 4 4 3 4 3 4 3 2 4 1 3 2 2 1 1 1 4 2 4 4 1 1 2 3 4 1 4 2 1 3 3 4 -9 4 4 4 2 2 1 3 4 4 2 4 1 4 2 3 3 -9 -9 3 1 4 3 1 2 2 3 4 1 4 4 2 2 3 4 3 4 2 4 2 2 3 1 4 3 3 4 1 1 3 3 4 2 4 2 4 4 3 1 3 4 1 1 3 -9 2 3 4 3 4 4 2 3 -9 3 3 3 4 2 1 4 4 3 3 -9 3 3 1 2 2 4 3 4 4 3 4 1 3 4 3 3 3 1 1 4 3 2 2 3 3 4 4 4 1 3 1 3 4 4 3 2 1…
163_3B1	4	4 3 3 4 2 4 2 1 3 -9 3 3 2 3 4 4 3 1 3 3 2 3 4 3 4 1 2 -9 4 4 4 2 4 2 2 4 3 4 1 1 3 1 4 4 3 4 3 4 3 2 4 1 3 2 2 1 3 1 4 2 4 4 1 1 2 3 4 1 4 2 3 3 3 4 -9 4 4 4 2 2 1 3 4 2 2 4 1 4 2 3 3 -9 -9 3 3 4 3 1 2 2 3 4 1 4 4 2 2 3 4 3 4 2 4 2 2 3 1 4 3 3 4 1 1 3 3 4 2 2 3 4 4 3 1 3 4 1 1 3 -9 2 3 3 3 4 4 2 3 -9 3 3 3 4 2 1 4 4 3 3 -9 3 3 1 2 2 4 3 4 4 3 4 3 3 4 3 3 3 1 2 4 3 2 4 3 3 2 4 4 1 3 3 3 4 4 3 2 1…
181_3B1	4	4 3 3 3 2 4 4 -9 3 3 3 3 2 3 4 4 3 -9 3 3 2 3 4 3 4 3 -9 3 4 4 4 2 4 2 2 2 3 4 -9 1 1 1 4 4 3 4 3 4 3 2 4 1 3 2 2 1 3 1 -9 2 4 4 1 1 2 3 4 1 4 2 -9 3 1 4 2 4 4 4 2 4 1 3 4 -9 2 4 1 4 2 3 3 4 3 3 3 4 3 1 2 2 3 4 -9 4 4 2 2 3 1 3 4 2 4 -9 1 3 1 4 3 3 4 2 1 3 3 4 2 4 3 4 4 3 3 3 4 1 1 -9 4 2 3 3 3 4 4 2 3 -9 -9 3 3 4 2 -9 4 3 3 3 3 3 3 1 2 2 4 3 4 4 3 4 3 1 4 3 3 3 -9 2 4 3 2 4 3 3 4 4 4 4 3 3 3 4 4…
181_3B1	4	4 3 3 4 2 4 4 -9 3 3 3 3 2 3 4 4 3 -9 3 3 2 3 4 3 4 3 -9 3 4 4 4 2 4 2 2 4 3 4 -9 1 3 1 4 4 3 4 3 4 3 2 4 1 3 2 2 1 3 1 -9 2 4 4 1 1 2 3 4 1 4 2 -9 3 3 4 2 4 4 4 2 2 1 3 4 -9 2 4 1 4 2 3 3 2 3 3 3 4 3 1 2 2 3 4 -9 4 4 2 2 3 4 3 4 2 4 -9 2 3 1 4 3 3 4 1 4 3 3 4 2 4 3 4 4 3 1 3 4 1 1 -9 4 2 3 3 3 4 4 2 3 -9 -9 3 3 4 2 -9 4 3 3 3 3 3 3 1 2 2 4 3 4 4 3 4 3 1 4 3 3 3 -9 2 4 3 2 4 3 3 2 4 4 1 3 3 3 4 4…
176_3B1	4	4 3 3 3 2 4 4 3 1 3 3 3 2 3 4 4 3 1 3 3 2 3 4 3 4 3 2 3 4 4 4 2 4 2 2 2 3 2 1 1 1 1 4 4 3 4 3 4 2 2 4 1 2 2 2 1 3 1 4 2 4 4 1 1 2 3 4 1 4 -9 1 3 1 4 -9 4 4 4 2 2 1 3 -9 2 2 4 1 4 2 3 3 4 3 3 1 4 3 1 2 4 3 2 1 4 4 4 2 3 4 3 4 2 4 2 2 3 1 4 3 3 4 1 1 3 1 4 2 4 3 4 4 3 1 3 4 1 1 3 4 2 3 3 3 4 4 2 3 3 3 3 3 4 2 -9 4 4 1 3 3 3 3 1 2 2 4 3 4 4 3 4 1 3 4 3 3 3 1 2 4 3 2 4 3 3 2 4 2 1 3 3 3 4 4 3 2 1 3 3…
176_3B1	4	4 3 3 4 2 4 2 1 3 3 3 3 2 3 4 4 3 1 3 3 2 3 4 3 4 1 2 3 4 4 4 2 4 2 2 4 3 4 1 1 3 1 4 4 3 4 3 4 3 2 4 1 3 2 2 1 3 1 4 2 4 4 1 1 2 3 4 1 4 -9 3 3 3 4 -9 4 4 4 2 2 1 3 -9 2 2 4 1 4 2 3 3 2 3 3 3 4 3 1 2 2 3 4 1 4 4 2 2 3 4 3 4 2 4 2 2 3 1 4 3 3 4 1 4 3 3 4 2 4 3 4 4 3 1 3 4 1 1 3 4 2 3 3 3 4 4 2 3 3 3 3 3 4 2 -9 4 4 3 3 3 3 3 1 2 2 4 3 4 4 3 4 3 3 4 3 3 3 1 2 4 3 2 4 3 3 2 4 4 1 3 3 3 4 4 3 2 1 3 3…
Bramston_4_3B6	4	4 3 3 3 2 4 2 1 3 3 3 3 4 3 4 4 3 1 3 1 2 3 4 3 4 1 2 3 4 4 4 2 4 2 2 2 3 4 1 1 3 1 4 4 3 4 3 4 3 2 4 -9 3 2 2 1 3 1 4 2 4 4 1 1 2 3 4 3 4 2 1 3 1 4 2 4 4 4 2 2 1 3 4 2 2 4 1 4 2 3 3 4 3 3 1 4 3 1 2 4 3 4 1 4 4 -9 2 3 4 3 4 2 4 2 2 3 1 4 3 3 4 1 4 3 1 4 2 4 3 4 4 3 1 3 4 1 1 3 4 2 3 4 3 4 4 2 3 3 3 3 1 4 2 1 4 -9 3 3 3 3 3 1 2 4 4 3 4 4 3 4 3 3 4 3 3 3 1 2 4 3 2 4 3 3 4 4 2 1 3 1 3 4 4 3 2 1 1 3 …
Bramston_4_3B6	4	4 3 3 4 2 4 2 1 3 3 3 3 4 3 4 4 3 1 3 1 2 3 4 3 4 1 2 3 4 4 4 2 4 2 2 4 3 4 1 1 3 1 4 4 3 4 3 4 3 2 4 -9 3 2 2 1 3 1 4 2 4 4 1 1 2 3 4 1 4 2 3 3 3 4 2 4 4 4 2 2 1 3 4 2 2 4 1 4 2 3 3 4 3 3 1 4 3 1 2 2 3 4 1 4 4 -9 2 3 4 3 4 2 4 2 2 3 1 4 3 3 4 1 4 3 3 4 2 4 3 4 4 3 1 3 4 1 1 3 4 2 3 3 3 4 4 2 3 3 3 3 3 4 2 1 4 -9 3 3 3 3 3 1 2 2 4 3 4 4 3 4 3 3 4 3 3 3 1 2 4 3 2 4 3 3 2 4 4 1 3 3 3 4 4 3 2 1 1 3 …
Bramston_16_3B7	4	4 3 3 3 2 4 2 1 3 3 -9 3 -9 3 4 4 3 3 3 3 2 1 4 3 4 1 -9 -9 -9 4 4 2 4 2 2 4 3 4 -9 1 3 1 4 4 3 4 3 4 3 2 4 1 -9 2 2 1 3 1 4 2 4 4 1 1 2 3 1 1 4 2 3 3 3 4 2 4 4 4 2 2 1 3 4 2 -9 4 1 4 2 3 3 4 3 3 3 4 3 1 2 2 3 2 1 4 4 -9 2 3 4 3 2 2 4 -9 2 3 1 4 3 3 4 1 1 3 3 4 2 4 3 4 2 3 1 3 4 -9 1 3 4 2 3 4 3 4 4 2 3 -9 3 3 3 4 2 1 4 3 3 3 3 3 3 1 2 2 4 3 4 4 3 4 1 1 4 3 3 3 1 2 4 3 4 4 2 3 2 4 2 1 3 3 3 4 4 3…
Bramston_16_3B7	4	4 3 3 4 2 4 2 1 3 3 -9 3 -9 3 4 4 3 1 3 3 2 3 4 3 4 1 -9 -9 -9 4 4 2 4 2 2 4 3 4 -9 1 3 1 4 4 3 4 3 4 3 2 4 1 -9 2 2 1 3 1 4 2 4 4 1 1 2 3 4 1 4 2 3 3 3 4 2 4 4 4 2 2 1 3 4 2 -9 4 1 4 2 3 3 2 3 3 3 4 3 1 2 2 3 4 1 4 4 -9 2 3 4 3 4 2 4 -9 2 3 1 4 3 3 4 1 4 3 3 4 2 4 3 4 4 3 1 3 4 -9 1 3 4 2 3 3 3 4 4 2 3 -9 3 3 3 4 2 1 4 4 3 3 3 3 3 1 2 2 4 3 4 4 3 4 1 3 4 3 3 3 1 2 4 3 4 4 3 3 2 4 4 1 3 3 3 4 4 3…
Bramston_26_3B8	4	4 3 3 4 2 4 4 1 3 3 3 3 2 3 4 4 3 1 -9 3 2 3 4 3 4 1 2 -9 -9 4 4 4 -9 2 4 2 -9 4 1 1 3 1 4 4 3 4 3 4 3 2 4 1 2 2 2 -9 3 1 4 2 4 4 1 1 2 3 4 1 4 2 3 3 1 4 2 4 4 4 2 2 1 3 4 4 2 4 2 4 2 3 3 2 3 3 3 4 3 1 2 -9 3 4 -9 4 4 2 4 3 4 3 4 2 2 -9 2 3 1 4 3 3 4 1 1 3 3 4 2 4 3 4 4 3 1 3 4 1 1 3 4 2 3 3 3 4 4 2 3 3 3 3 1 4 2 1 4 -9 1 3 1 1 3 1 2 2 4 3 4 4 3 4 3 1 4 3 3 3 1 2 4 3 2 4 3 3 2 4 2 1 3 3 3 4 4 3 2…
Bramston_26_3B8	4	4 3 3 4 2 4 2 1 3 3 3 3 2 3 4 4 3 1 -9 3 2 3 4 3 4 1 2 -9 -9 4 4 2 -9 2 2 4 -9 4 1 1 3 1 4 4 3 4 3 4 3 2 4 1 3 2 2 -9 3 1 4 2 4 4 1 1 2 3 4 1 4 2 3 3 1 4 2 4 4 4 2 2 1 3 4 2 2 4 1 4 2 3 3 2 3 3 3 4 3 1 2 -9 3 4 -9 4 4 2 2 3 4 3 4 2 4 -9 2 3 1 4 3 3 4 1 1 3 3 4 2 4 3 4 4 3 1 3 4 1 1 3 4 2 3 3 3 4 4 2 3 3 3 3 3 4 2 1 4 -9 3 3 1 3 3 1 2 2 4 3 4 4 3 4 3 1 4 3 3 3 1 2 4 3 2 4 3 3 2 4 4 1 3 3 3 4 4 3 2…
Bramston_40_3B9	4	4 3 3 3 2 4 4 3 1 3 3 3 -9 3 4 4 3 1 3 -9 2 3 4 3 4 1 2 3 4 1 4 2 4 2 2 4 -9 4 1 1 3 1 4 4 3 4 3 4 3 2 2 1 3 2 2 1 3 1 4 2 4 4 1 1 2 3 4 1 4 2 3 3 1 4 2 4 4 4 2 2 1 3 4 2 2 4 1 4 2 3 3 4 3 3 -9 4 3 1 2 2 3 4 1 4 4 2 2 3 4 3 4 2 4 2 2 3 1 4 3 3 4 1 1 3 3 4 2 4 3 4 4 3 -9 3 4 1 1 3 -9 2 3 3 3 4 4 2 3 3 3 3 3 4 2 1 4 4 3 3 3 3 3 1 2 2 4 3 4 4 3 4 3 1 4 3 3 3 1 2 4 3 2 4 3 3 4 4 4 1 3 3 3 4 4 3 2 1 3…
Bramston_40_3B9	4	4 3 3 4 2 4 4 1 3 3 3 3 -9 3 4 4 3 1 3 -9 2 3 4 3 4 1 2 3 4 4 4 2 4 2 2 4 -9 4 1 1 3 1 4 4 3 4 3 4 3 2 4 1 3 2 2 1 3 1 4 2 4 4 1 1 2 3 4 1 4 2 3 3 1 4 2 4 4 4 2 2 1 3 4 2 2 4 1 4 2 3 3 2 3 3 -9 4 3 1 2 2 3 4 1 4 4 2 2 3 4 3 4 2 4 2 2 3 1 4 3 3 4 1 4 3 3 4 2 2 3 4 4 3 -9 3 4 1 1 3 -9 2 3 3 3 4 4 2 3 3 3 3 3 4 2 1 4 4 3 3 3 3 3 1 2 2 4 3 4 4 3 4 3 3 4 3 3 3 1 2 4 3 2 4 3 3 2 4 4 1 3 3 3 4 4 3 2 1 3…
164_3C1	4	4 -9 3 3 2 4 4 1 3 -9 -9 3 2 3 4 4 3 1 -9 1 2 3 4 3 4 1 2 -9 4 4 4 2 -9 2 -9 4 3 4 1 1 1 1 4 4 3 4 3 4 3 2 4 -9 3 2 2 1 3 1 -9 4 4 4 1 1 2 3 4 1 4 2 3 3 3 4 2 4 4 4 2 4 1 3 -9 4 2 4 2 4 2 3 3 4 3 3 3 4 3 1 2 2 3 4 1 4 4 2 2 3 4 3 4 2 4 2 2 3 1 4 3 3 4 1 1 3 3 4 2 4 3 4 4 3 3 3 4 1 1 3 4 2 3 3 3 4 4 2 3 3 3 3 3 4 2 1 4 3 3 3 -9 1 3 1 2 2 4 3 4 4 3 4 3 1 4 3 3 3 1 2 4 3 2 4 3 3 2 4 4 1 3 3 3 4 4 3 …
164_3C1	4	4 -9 3 4 2 4 2 1 3 -9 -9 3 2 3 4 4 3 1 -9 3 2 3 4 3 4 1 2 -9 4 4 4 2 -9 2 -9 4 3 4 1 1 3 1 4 4 3 4 3 4 3 2 4 -9 3 2 2 1 3 1 -9 2 4 4 1 1 2 3 4 1 4 2 3 3 3 4 2 4 4 4 2 2 1 3 -9 2 2 4 1 4 2 3 3 2 3 3 3 4 3 1 2 2 3 4 1 4 4 2 2 3 4 3 4 2 4 2 2 3 1 4 3 3 4 1 4 3 3 4 2 2 3 4 4 3 1 3 4 1 1 3 4 2 3 3 3 4 4 2 3 3 3 3 3 4 2 1 4 3 3 3 -9 3 3 1 2 2 4 3 4 4 3 4 3 1 4 3 3 3 1 2 4 3 2 4 3 3 2 4 4 1 3 3 3 4 4 3 …
182_3C1	4	4 3 3 3 2 4 4 3 3 -9 3 3 -9 3 4 4 3 1 3 3 2 3 4 3 4 -9 2 -9 4 4 4 -9 -9 2 2 2 3 4 1 1 1 1 4 4 3 4 3 4 3 2 4 -9 3 2 2 1 3 1 4 2 4 4 1 1 2 -9 4 1 4 2 3 3 1 4 2 4 4 4 2 2 1 3 -9 2 2 4 1 4 2 3 3 4 3 3 3 4 3 1 2 2 3 4 1 4 4 2 2 3 4 3 4 2 4 3 2 3 1 4 3 3 4 1 1 3 -9 4 2 2 3 4 4 3 1 3 4 1 1 3 4 2 3 4 3 4 4 2 3 3 3 3 3 4 2 -9 4 4 3 3 3 3 3 1 2 2 4 3 4 4 3 4 1 1 4 3 3 3 1 2 4 4 2 4 3 3 2 4 4 -9 3 3 3 4 4 3…
182_3C1	4	4 3 3 3 2 4 2 1 3 -9 3 3 -9 3 4 4 3 1 3 3 2 3 4 3 4 -9 2 -9 4 4 4 -9 -9 2 2 4 3 4 1 1 3 1 4 4 3 4 3 4 3 2 4 -9 3 2 2 1 3 1 4 2 4 4 1 1 2 -9 4 1 4 2 3 3 1 4 2 4 4 4 2 2 1 3 -9 2 2 4 1 4 2 3 3 2 3 3 3 4 3 1 2 2 3 4 1 4 4 2 2 3 4 3 4 2 4 2 2 3 1 4 3 3 4 1 4 3 -9 4 2 2 3 4 4 3 1 3 4 1 1 3 4 2 3 3 3 4 4 2 3 3 3 3 3 4 2 -9 4 4 3 3 3 3 3 1 2 2 4 3 4 4 3 4 3 3 4 3 3 3 1 2 4 3 2 4 3 3 2 4 4 -9 3 3 3 4 4 3…
178_3C1	4	4 3 3 3 2 4 2 3 3 3 3 3 -9 3 4 -9 3 1 3 3 2 3 4 -9 4 -9 2 -9 4 4 4 2 -9 2 2 2 3 4 1 1 3 1 4 4 3 4 3 4 3 -9 2 1 2 2 2 1 3 1 4 2 4 4 1 1 2 3 4 1 4 2 1 3 3 4 -9 4 4 4 2 2 1 3 4 2 3 4 1 4 2 3 3 4 3 3 1 4 3 1 2 2 3 4 1 4 4 2 2 3 4 -9 4 2 4 -9 2 3 1 4 3 3 4 1 1 3 1 4 2 4 3 4 2 3 1 3 4 1 1 3 4 2 1 3 3 4 4 2 3 3 3 3 3 4 2 1 4 3 3 3 3 1 3 1 2 2 4 3 4 4 3 4 1 3 4 3 3 3 1 2 4 3 2 -9 3 3 4 4 2 1 3 3 3 4 4 3 …
178_3C1	4	4 3 3 4 2 4 2 1 3 3 3 3 -9 3 4 -9 3 1 3 3 2 3 4 -9 4 -9 2 -9 4 4 4 2 -9 2 2 4 3 4 1 1 3 1 4 4 3 4 3 4 3 -9 4 1 3 2 2 1 3 1 4 2 4 4 1 1 2 3 4 1 4 2 3 3 3 4 -9 4 4 4 2 2 1 3 4 2 2 4 1 4 2 3 3 2 3 3 3 4 3 1 2 2 3 4 1 4 4 2 2 3 4 -9 4 2 4 -9 2 3 1 4 3 3 4 1 4 3 3 4 2 2 3 4 2 3 1 3 4 1 1 3 4 2 3 3 3 4 4 2 3 3 3 3 3 4 2 1 4 4 3 3 3 3 3 1 2 2 4 3 4 4 3 4 3 3 4 3 3 3 1 2 4 3 2 -9 3 3 2 4 4 1 3 3 3 4 4 3 …
Bramston_5_3C6	4	-9 3 3 3 3 4 2 1 3 3 3 3 2 3 -9 4 3 3 3 3 2 1 4 3 -9 1 2 -9 4 4 4 2 4 2 -9 4 3 4 1 1 3 1 4 4 3 4 3 4 3 2 4 1 2 2 2 1 3 1 4 2 4 4 1 1 2 3 1 1 4 2 1 3 1 4 2 4 4 4 2 2 1 3 4 4 2 4 -9 4 2 3 3 2 3 3 1 4 3 1 2 2 3 4 -9 4 4 2 2 3 4 3 4 2 4 2 2 3 1 4 3 3 4 1 4 3 3 4 2 2 3 4 4 1 1 2 4 1 1 3 4 2 1 3 3 4 4 2 3 3 3 3 3 4 2 1 4 4 3 3 3 3 3 2 2 2 4 3 -9 4 3 4 3 1 4 3 3 3 1 2 4 3 2 4 3 3 4 4 2 1 3 3 3 4 4 3 2 1…
Bramston_5_3C6	4	-9 3 3 4 2 4 2 1 3 3 3 3 2 3 -9 4 3 1 3 3 2 3 4 3 -9 1 2 -9 4 4 4 2 4 2 -9 4 3 4 1 1 3 1 4 4 3 4 3 4 3 2 4 1 3 2 2 1 3 1 4 2 4 4 1 1 2 3 4 1 4 2 3 3 3 4 2 4 4 4 2 2 1 3 4 2 2 4 -9 4 2 3 3 2 3 3 3 4 3 1 2 2 3 4 -9 4 4 2 2 3 4 3 4 2 4 2 2 3 1 4 3 3 4 1 4 3 3 4 2 2 3 4 4 3 1 3 4 1 1 3 4 2 3 3 3 4 4 2 3 3 3 3 3 4 2 1 4 4 3 3 3 3 3 1 2 2 4 3 -9 4 3 4 3 1 4 3 3 3 1 2 4 3 2 4 3 3 2 4 4 1 3 3 3 4 4 3 2 1…
Bramston_17_3C7	4	4 3 3 3 2 4 2 -9 3 3 3 3 2 -9 4 4 3 1 3 1 1 3 4 3 4 1 2 3 4 4 4 2 4 2 4 4 3 4 1 1 1 1 4 4 3 -9 3 4 3 2 4 1 3 4 2 1 1 1 -9 2 4 -9 1 1 2 3 1 1 4 2 1 3 3 4 2 4 4 4 2 2 1 3 4 4 2 4 1 4 2 3 3 2 3 3 1 4 3 1 2 2 3 4 1 4 4 2 2 3 4 3 4 2 4 2 2 3 1 4 3 3 4 1 1 3 3 4 -9 4 3 4 4 3 3 3 2 1 1 3 4 3 3 3 3 4 4 2 3 3 3 3 3 4 2 3 4 4 3 3 1 3 1 2 2 2 4 3 4 4 -9 4 3 1 4 3 3 3 1 -9 4 3 2 4 3 3 4 4 4 1 3 3 3 -9 4 3 2 …
Bramston_17_3C7	4	4 3 3 3 2 4 2 -9 3 3 3 3 2 -9 4 4 3 1 3 3 2 3 4 3 4 1 2 3 4 4 4 2 4 2 2 4 3 4 1 1 3 1 4 4 3 -9 3 4 3 2 4 1 3 2 2 1 3 1 -9 2 4 -9 1 1 2 3 4 1 4 2 3 3 3 4 2 4 4 4 2 2 1 3 4 2 2 4 1 4 2 3 3 2 3 3 1 4 3 1 2 2 3 4 1 4 4 2 2 3 4 3 4 2 4 2 2 3 1 4 3 3 4 1 4 3 3 4 -9 2 3 4 4 3 1 3 4 1 1 3 4 2 3 3 3 4 4 2 3 3 3 3 3 4 2 1 4 4 3 3 3 3 3 1 2 2 4 3 4 4 -9 4 3 1 4 3 3 3 1 -9 4 3 2 4 3 3 2 4 4 1 3 3 3 -9 4 3 2 …
Bramston_27_3C8	4	4 3 3 4 2 4 4 1 3 -9 3 3 2 3 4 4 -9 1 3 -9 2 3 4 -9 4 1 -9 3 4 4 4 4 4 2 2 2 3 2 1 1 1 1 4 4 3 4 3 4 3 2 4 1 3 2 2 1 3 1 4 2 4 4 1 1 2 3 4 3 4 -9 3 3 1 4 2 4 4 4 2 2 1 3 4 4 2 4 1 4 2 3 3 4 3 3 1 4 3 1 2 2 1 4 1 4 4 2 2 3 4 3 4 2 4 2 2 3 1 4 3 3 4 2 1 3 3 4 2 4 3 4 4 1 1 3 4 1 1 3 4 2 3 3 3 4 4 2 3 3 3 3 3 4 2 1 4 4 1 3 3 3 3 1 2 2 4 3 4 4 3 4 3 1 4 3 3 3 1 2 2 3 2 4 2 3 2 4 4 1 3 3 3 -9 4 3 2 1 …
Bramston_27_3C8	4	4 3 3 4 2 4 2 1 3 -9 3 3 2 3 4 4 -9 1 3 -9 2 3 4 -9 4 1 -9 3 4 4 4 2 4 2 2 4 3 4 1 1 3 1 4 4 3 4 3 4 3 2 4 1 3 2 2 1 3 1 4 2 4 4 1 1 2 3 4 1 4 -9 3 3 3 4 2 4 4 4 2 2 1 3 4 2 2 4 1 4 2 3 3 2 3 3 3 4 3 1 2 2 3 4 1 4 4 2 2 3 4 3 4 2 4 2 2 3 1 4 3 3 4 1 4 3 3 4 2 4 3 4 4 3 1 3 4 1 1 3 4 2 3 3 3 4 4 2 3 3 3 3 3 4 2 1 4 4 3 3 3 3 3 1 2 2 4 3 4 4 3 4 3 3 4 3 3 3 1 2 4 3 2 4 3 3 2 4 4 1 3 3 3 -9 4 3 2 1 …
Bramston_43_3C9	4	4 3 3 3 2 4 4 3 3 3 3 3 2 3 4 4 3 3 3 3 2 3 4 3 4 1 2 -9 4 4 4 2 -9 2 2 4 -9 4 1 1 3 1 4 4 3 -9 3 4 3 2 4 1 3 2 2 1 3 1 4 2 4 4 1 1 2 3 4 1 4 2 3 3 1 4 2 4 4 4 2 2 1 3 4 2 2 4 1 4 2 3 3 4 3 3 -9 4 3 1 2 2 3 4 1 4 4 2 2 3 4 3 4 2 4 -9 2 3 1 4 3 3 4 1 4 3 3 4 2 4 3 4 2 1 1 3 4 1 1 3 4 2 3 3 3 -9 4 2 3 3 3 3 3 4 2 1 4 -9 3 3 1 3 3 1 2 2 4 3 4 4 3 4 3 3 4 3 3 3 2 2 4 3 4 4 3 1 4 4 2 4 -9 3 3 4 4 3 2 …
Bramston_43_3C9	4	4 3 3 3 2 4 2 1 3 3 3 3 2 3 4 4 3 1 3 3 2 3 4 3 4 1 2 -9 4 4 4 2 -9 2 2 4 -9 4 1 1 3 1 4 4 3 -9 3 4 3 2 4 1 3 2 2 1 3 1 4 2 4 4 1 1 2 3 4 1 4 2 3 3 3 4 2 4 4 4 2 2 1 3 4 2 2 4 1 4 2 3 3 4 3 3 -9 4 3 1 2 2 3 4 1 4 4 2 2 3 4 3 4 2 4 -9 2 3 1 4 3 3 4 1 4 3 3 4 2 4 3 4 2 3 1 3 4 1 1 3 4 2 3 3 3 -9 4 2 3 3 3 3 3 4 2 1 4 -9 3 3 1 3 3 1 2 2 4 3 4 4 3 4 3 3 4 3 3 3 1 2 4 3 2 4 3 3 4 4 4 1 -9 3 3 4 4 3 2 …
169_3D1	4	4 3 3 4 2 4 4 1 1 -9 3 3 2 3 4 4 3 3 -9 1 2 3 4 3 4 1 2 3 4 1 4 4 4 2 2 -9 3 4 1 1 3 1 4 4 3 4 3 4 3 2 4 -9 2 2 2 1 3 1 4 2 4 4 1 1 2 3 4 1 4 2 3 3 1 4 2 4 4 4 2 2 1 3 4 4 2 4 1 4 2 3 3 4 3 3 1 4 3 1 2 2 3 4 2 4 4 2 2 3 4 3 4 2 4 2 2 3 1 4 3 -9 4 2 4 3 3 4 2 4 3 4 4 3 3 3 4 1 1 3 4 2 3 3 3 4 4 2 3 3 3 3 3 4 2 1 4 4 3 3 3 3 3 1 2 2 4 3 4 4 3 4 1 3 4 3 3 3 1 2 4 3 2 4 3 3 4 4 2 4 3 3 3 4 4 1 2 1 3 …
169_3D1	4	4 3 3 4 2 4 4 1 3 -9 3 3 2 3 4 4 3 1 -9 3 2 3 4 3 4 1 2 3 4 4 4 2 4 2 2 -9 3 4 1 1 3 1 4 4 3 4 3 4 3 2 4 -9 3 2 2 1 3 1 4 2 4 4 1 1 2 3 4 1 4 2 3 3 1 4 2 4 4 4 2 2 1 3 4 2 2 4 1 4 2 3 3 2 3 3 3 4 3 1 2 2 3 4 1 4 4 2 2 3 4 3 4 2 4 2 2 3 1 4 3 -9 4 1 4 3 3 4 2 4 3 4 4 3 3 3 4 1 1 3 4 2 3 3 3 4 4 2 3 3 3 3 3 4 2 1 4 4 3 3 3 3 3 1 2 2 4 3 4 4 3 4 3 3 4 3 3 3 1 2 4 3 2 4 3 3 2 4 4 1 3 3 3 4 4 3 2 1 1 …
184_3D1	4	4 3 3 3 2 4 4 1 3 3 3 3 2 3 4 4 3 1 3 3 2 3 4 3 4 1 2 3 4 4 4 2 4 2 2 2 3 4 1 1 1 1 4 4 3 4 1 4 3 2 4 1 2 2 2 1 3 1 4 2 4 4 1 1 2 3 -9 1 4 -9 1 3 1 4 2 4 4 4 2 2 1 3 4 2 2 4 2 4 2 3 3 4 3 3 3 4 3 1 2 2 3 2 1 4 4 2 2 3 1 3 4 2 4 -9 2 3 1 4 -9 3 4 1 1 3 3 4 2 4 3 4 4 1 1 3 2 1 1 3 4 2 3 4 3 4 4 2 3 3 3 3 3 4 2 1 4 4 1 3 3 3 1 2 2 2 4 3 4 4 3 4 3 1 4 3 3 3 1 2 4 3 4 4 3 3 2 4 4 1 3 3 3 4 4 3 2 1 1 3…
184_3D1	4	4 3 3 4 2 4 2 1 3 3 3 3 2 3 4 4 3 1 3 3 2 3 4 3 4 1 2 3 4 4 4 2 4 2 2 2 3 4 1 1 3 1 4 4 3 4 3 4 3 2 4 1 3 2 2 1 3 1 4 2 4 4 1 1 2 3 -9 1 4 -9 3 3 3 4 2 4 4 4 2 2 1 3 4 2 2 4 1 4 2 3 3 2 3 3 3 4 3 1 2 2 3 4 1 4 4 2 2 3 4 3 4 2 4 -9 2 3 1 4 -9 3 4 1 4 3 3 4 2 2 3 4 4 3 1 3 4 1 1 3 4 2 3 3 3 4 4 2 3 3 3 3 3 4 2 1 4 4 1 3 3 3 3 1 2 2 4 3 4 4 3 4 3 3 4 3 3 3 1 2 4 3 4 4 3 3 2 4 4 1 3 3 3 4 4 3 2 1 1 3…
183_3D1	4	4 3 3 4 2 4 4 1 3 3 3 3 2 3 4 4 3 3 3 3 2 3 4 -9 -9 1 2 3 4 4 4 2 4 2 2 2 3 4 1 3 1 1 4 4 3 4 3 4 3 2 4 1 3 2 2 1 1 1 4 2 4 4 1 1 2 3 4 1 4 2 3 3 3 4 2 4 4 4 2 2 1 3 4 4 2 4 1 4 2 3 3 2 3 3 1 4 3 1 2 2 3 4 1 4 4 2 2 3 4 3 4 2 4 2 2 3 1 4 3 3 4 1 1 3 1 4 2 4 3 4 4 3 1 3 4 1 1 3 4 2 1 3 3 4 4 2 3 3 3 3 3 4 2 3 4 4 3 3 1 3 3 1 2 2 4 3 4 4 3 2 3 3 4 3 3 3 1 2 4 3 2 4 2 3 2 4 2 1 3 3 3 4 4 3 2 1 3 3 3…
183_3D1	4	4 3 3 4 2 4 2 1 3 3 3 3 2 3 4 4 3 1 3 3 2 3 4 -9 -9 1 2 3 4 4 4 2 4 2 2 4 3 4 1 1 3 1 4 4 3 4 3 4 3 2 4 1 3 2 2 1 3 1 4 2 4 4 1 1 2 3 4 1 4 2 3 3 3 4 2 4 4 4 2 2 1 3 4 2 2 4 1 4 2 3 3 2 3 3 3 4 3 1 2 2 3 4 1 4 4 2 2 3 4 3 4 2 4 2 2 3 1 4 3 3 4 1 1 3 3 4 2 2 3 4 4 3 1 3 4 1 1 3 4 2 3 3 3 4 4 2 3 3 3 3 3 4 2 1 4 4 3 3 3 3 3 1 2 2 4 3 4 4 3 4 3 3 4 3 3 3 1 2 4 3 2 4 3 3 2 4 4 1 3 3 3 4 4 3 2 1 3 3 3…
Bramston_7_3D6	4	4 3 3 4 2 4 2 1 3 3 3 3 2 3 4 4 3 1 3 3 2 3 4 3 4 1 -9 3 4 1 4 4 4 2 2 2 3 4 1 1 1 1 4 4 3 4 3 4 3 2 4 1 3 2 2 1 3 1 4 2 4 4 1 1 2 3 4 1 4 2 1 3 1 4 2 4 4 4 2 2 1 3 4 2 2 4 1 4 2 3 3 4 3 3 1 4 3 1 2 2 3 4 1 4 4 2 2 3 4 3 4 2 4 2 2 3 1 4 3 3 4 2 1 3 1 4 2 4 3 4 2 3 1 3 4 1 1 3 4 2 3 3 3 4 4 2 3 3 3 3 3 4 2 3 4 3 1 3 1 3 3 1 1 2 4 3 4 4 3 4 3 1 4 3 3 3 1 2 4 3 2 4 3 3 2 4 2 1 3 3 3 4 4 3 2 1 3 3 3 …
Bramston_7_3D6	4	4 3 3 4 2 4 2 1 3 3 3 3 2 3 4 4 3 1 3 3 2 3 4 3 4 1 -9 3 4 4 4 2 4 2 2 4 3 4 1 1 3 1 4 4 3 4 3 4 3 2 4 1 3 2 2 1 3 1 4 2 4 4 1 1 2 3 4 1 4 2 3 3 1 4 2 4 4 4 2 2 1 3 4 2 2 4 1 4 2 3 3 4 3 3 1 4 3 1 2 2 3 4 1 4 4 2 2 3 4 3 4 2 4 2 2 3 1 4 3 3 4 1 4 3 3 4 2 4 3 4 4 3 1 3 4 1 1 3 4 2 3 3 3 4 4 2 3 3 3 3 3 4 2 1 4 3 3 3 3 3 3 1 2 2 4 3 4 4 3 4 3 3 4 3 3 3 1 2 4 3 2 4 3 3 2 4 4 1 3 3 3 4 4 3 2 1 1 3 3 …
Bramston_18_3D7	4	-9 3 3 3 2 4 2 1 3 3 3 3 2 3 -9 4 3 3 -9 3 2 3 4 3 4 1 2 3 4 4 4 2 -9 2 2 4 3 4 -9 1 3 1 -9 4 3 -9 3 4 3 2 4 1 3 2 2 -9 3 1 4 2 4 4 1 1 2 3 4 1 4 2 1 3 1 4 -9 4 4 4 2 2 1 3 -9 2 2 4 1 4 2 3 3 2 3 3 1 4 3 1 2 2 1 4 -9 4 -9 2 4 3 4 3 4 2 4 2 2 3 1 4 3 3 4 1 4 3 1 4 2 2 3 4 4 3 3 3 4 1 1 3 -9 2 1 4 3 4 4 2 3 3 3 3 3 4 2 1 4 3 3 3 3 1 3 1 2 2 4 2 4 4 3 4 1 3 4 3 3 3 1 -9 4 3 -9 4 3 3 4 4 4 1 3 3 3 4 …
Bramston_18_3D7	4	-9 3 3 4 2 4 2 1 3 3 3 3 2 3 -9 4 3 1 -9 3 2 3 4 3 4 1 2 3 4 4 4 2 -9 2 2 4 3 4 -9 1 3 1 -9 4 3 -9 3 4 3 2 4 1 3 2 2 -9 3 1 4 2 4 4 1 1 2 3 4 1 4 2 3 3 3 4 -9 4 4 4 2 2 1 3 -9 2 2 4 1 4 2 3 3 2 3 3 3 4 3 1 2 2 3 4 -9 4 -9 2 2 3 4 3 4 2 4 2 2 3 1 4 3 3 4 1 4 3 3 4 2 2 3 4 4 3 1 3 4 1 1 3 -9 2 3 3 3 4 4 2 3 3 3 3 3 4 2 1 4 4 3 3 3 3 3 1 2 2 4 3 4 4 3 4 3 3 4 3 3 3 1 -9 4 3 -9 4 3 3 2 4 4 1 3 3 3 4 …
Bramston_28_3D8	4	4 3 3 4 2 4 2 3 1 3 3 3 2 3 4 4 3 1 3 3 2 3 4 3 4 1 2 3 4 4 4 2 4 2 2 4 3 4 1 1 3 1 4 4 3 -9 3 4 3 2 4 1 2 2 2 -9 3 1 4 2 4 4 1 1 2 3 4 1 4 2 1 3 1 4 2 4 4 4 2 2 1 3 4 2 2 4 1 4 2 3 3 4 -9 3 1 4 -9 1 2 4 3 4 -9 4 4 -9 2 3 4 3 4 2 4 2 2 3 1 4 3 3 4 1 1 3 3 4 2 2 3 4 2 3 1 3 -9 1 1 3 -9 2 1 3 3 4 4 2 3 -9 3 3 3 4 2 1 4 4 1 3 3 1 3 1 2 -9 4 3 4 4 3 4 3 3 4 3 3 3 2 2 4 3 2 4 3 3 4 4 2 1 3 3 3 4 4 3 2…
Bramston_28_3D8	4	4 3 3 4 2 4 2 1 3 3 3 3 2 3 4 4 3 1 3 3 2 3 4 3 4 1 2 3 4 4 4 2 4 2 2 4 3 4 1 1 3 1 4 4 3 -9 3 4 3 2 4 1 3 2 2 -9 3 1 4 2 4 4 1 1 2 3 4 1 4 2 3 3 3 4 2 4 4 4 2 2 1 3 4 2 2 4 1 4 2 3 3 2 -9 3 1 4 -9 1 2 2 3 4 -9 4 4 -9 2 3 4 3 4 2 4 2 2 3 1 4 3 3 4 1 1 3 3 4 2 2 3 4 4 3 1 3 -9 1 1 3 -9 2 3 3 3 4 4 2 3 -9 3 3 3 4 2 1 4 4 3 3 3 3 3 1 2 -9 4 3 4 4 3 4 3 3 4 3 3 3 1 2 4 3 2 4 3 3 2 4 2 1 3 3 3 4 4 3 2…
Bramston_45_3D9	4	4 3 3 3 2 4 2 -9 1 -9 3 3 2 3 4 4 3 1 3 1 2 3 4 3 4 1 2 -9 4 4 4 4 1 2 2 4 3 4 1 1 3 1 4 4 3 4 3 4 3 2 4 1 3 2 2 1 3 1 4 2 2 4 1 1 2 3 4 1 4 2 3 3 1 4 2 4 4 4 2 2 4 3 4 2 2 4 1 4 2 3 3 4 3 3 1 4 3 1 2 4 3 4 1 4 4 2 2 3 4 3 4 2 4 2 2 3 1 4 3 3 4 1 4 1 3 4 2 4 3 4 4 3 3 3 4 1 1 3 -9 2 3 3 3 4 4 2 3 3 3 3 3 4 2 1 4 4 1 3 3 3 3 1 2 4 4 3 4 4 3 2 3 1 4 3 3 3 1 2 4 3 2 4 3 3 4 4 4 1 3 3 3 4 4 3 2 1 3 3…
Bramston_45_3D9	4	4 3 3 4 2 4 2 -9 3 -9 3 3 2 3 4 4 3 1 3 3 2 3 4 3 4 1 2 -9 4 4 4 4 4 2 2 4 3 4 1 1 3 1 4 4 3 4 3 4 3 2 4 1 3 2 2 1 3 1 4 2 4 4 1 1 2 3 4 1 4 2 3 3 3 4 2 4 4 4 2 2 1 3 4 2 2 4 1 4 2 3 3 2 3 3 3 4 3 1 2 2 3 4 1 4 4 2 2 3 4 3 4 2 4 2 2 3 1 4 3 3 4 1 4 3 3 4 2 2 3 4 4 3 1 3 4 1 1 3 -9 2 3 3 3 4 4 2 3 3 3 3 3 4 2 1 4 4 3 3 3 3 3 1 2 2 4 3 4 4 3 4 3 3 4 3 3 3 1 2 4 3 2 4 3 3 2 4 4 1 3 3 3 4 4 3 2 1 1 3…
173_3E1	4	4 3 3 4 2 4 2 1 3 -9 3 3 -9 3 4 4 3 1 3 3 2 3 4 3 -9 1 -9 -9 2 4 4 2 -9 2 2 2 3 4 1 1 3 1 4 4 3 -9 3 4 -9 2 4 1 3 2 2 1 3 1 4 2 4 4 1 1 2 3 4 1 4 2 3 3 1 4 2 4 4 4 2 2 1 1 -9 2 2 4 1 4 2 3 3 4 3 3 3 4 3 1 2 2 3 2 -9 4 4 2 2 3 4 3 4 2 4 2 2 3 1 2 3 3 4 1 1 3 1 4 2 4 3 4 2 3 3 3 -9 1 1 3 -9 2 3 3 3 4 4 2 3 3 3 3 3 4 2 1 4 3 1 3 3 1 3 2 2 2 4 3 4 4 3 4 3 1 4 3 3 3 1 2 4 3 2 2 3 3 4 4 2 1 3 3 3 4 4 3…
173_3E1	4	4 3 3 4 2 4 2 1 3 -9 3 3 -9 3 4 4 3 1 3 3 2 3 4 3 -9 1 -9 -9 4 4 4 2 -9 2 2 4 3 4 1 1 3 1 4 4 3 -9 3 4 -9 2 4 1 3 2 2 1 3 1 4 2 4 4 1 1 2 3 4 1 4 2 3 3 1 4 2 4 4 4 2 2 1 3 -9 2 2 4 1 4 2 3 3 2 3 3 3 4 3 1 2 2 3 4 -9 4 4 2 2 3 4 3 4 2 4 2 2 3 1 4 3 3 4 1 4 3 1 4 2 2 3 4 4 3 1 3 -9 1 1 3 -9 2 3 3 3 4 4 2 3 3 3 3 3 4 2 1 4 3 3 3 3 1 3 1 2 2 4 3 4 4 3 4 3 3 4 3 3 3 1 2 4 3 2 4 3 3 2 4 2 1 3 3 3 4 4 3…
185_3E1	4	4 3 3 3 -9 4 2 -9 3 -9 3 3 2 3 4 4 3 1 3 1 2 3 4 3 4 1 -9 3 4 4 4 2 4 2 2 2 -9 2 1 1 1 1 4 4 3 -9 3 4 3 2 4 1 -9 2 2 1 3 1 4 2 2 4 1 1 2 3 4 1 4 2 1 3 1 4 2 4 4 4 2 2 1 3 4 2 2 4 1 4 2 3 3 2 3 3 1 4 3 1 2 4 3 4 -9 4 4 2 2 3 4 3 4 2 4 2 2 3 1 4 -9 3 4 1 4 3 3 4 2 4 3 4 2 3 3 3 4 1 1 3 -9 2 -9 3 3 4 4 2 -9 3 3 3 3 4 2 -9 4 -9 1 3 1 3 3 1 2 2 4 3 4 4 3 4 3 3 4 3 3 3 1 2 4 3 2 4 3 1 4 4 2 1 3 3 3 4 4…
185_3E1	4	4 3 3 3 -9 4 2 -9 3 -9 3 3 2 3 4 4 3 1 3 3 2 3 4 3 4 1 -9 3 4 4 4 2 4 2 2 4 -9 4 1 1 1 1 4 4 3 -9 3 4 3 2 4 1 -9 2 2 1 3 1 4 2 4 4 1 1 2 3 4 1 4 2 3 3 3 4 2 4 4 4 2 2 1 3 4 2 2 4 1 4 2 3 3 2 3 3 1 4 3 1 2 2 3 4 -9 4 4 2 2 3 4 3 4 2 4 2 2 3 1 4 -9 3 4 1 4 3 3 4 2 4 3 4 4 3 1 3 4 1 1 3 -9 2 -9 3 3 4 4 2 -9 3 3 3 3 4 2 -9 4 -9 3 3 1 3 3 1 2 2 4 3 4 4 3 4 3 3 4 3 3 3 1 2 4 3 2 4 3 3 2 4 4 1 3 3 3 4 4…
Bramston_8_3E6	4	4 3 3 4 2 4 4 1 3 3 3 3 2 3 4 4 3 1 3 3 2 3 4 3 4 1 2 3 4 4 4 4 4 2 2 2 3 4 1 1 3 1 4 4 3 4 3 4 3 2 4 1 3 2 2 1 3 1 4 2 4 4 1 1 2 3 4 1 4 2 1 3 3 4 2 4 4 4 2 2 1 3 4 2 2 4 1 4 2 3 3 -9 3 3 1 4 3 1 2 2 3 4 2 4 4 2 4 3 4 3 4 2 2 2 2 3 1 4 3 3 4 1 4 3 3 4 2 2 3 4 4 3 1 3 4 1 1 3 4 2 3 3 3 4 4 2 3 -9 3 3 1 4 2 1 4 3 3 3 3 3 3 1 2 2 4 3 4 4 3 2 3 3 4 3 3 3 1 2 4 3 2 4 3 3 4 4 4 1 3 3 3 4 4 3 2 1 1 3 3…
Bramston_8_3E6	4	4 3 3 4 2 4 4 1 3 3 3 3 2 3 4 4 3 1 3 3 2 3 4 3 4 1 2 3 4 4 4 2 4 2 2 4 3 4 1 1 3 1 4 4 3 4 3 4 3 2 4 1 3 2 2 1 3 1 4 2 4 4 1 1 2 3 4 1 4 2 1 3 3 4 2 4 4 4 2 2 1 3 4 2 2 4 1 4 2 3 3 -9 3 3 3 4 3 1 2 2 3 4 1 4 4 2 2 3 4 3 4 2 4 2 2 3 1 4 3 3 4 1 4 3 3 4 2 2 3 4 4 3 1 3 4 1 1 3 4 2 3 3 3 4 4 2 3 -9 3 3 1 4 2 1 4 3 3 3 3 3 3 1 2 2 4 3 4 4 3 4 3 3 4 3 3 3 1 2 4 3 2 4 3 3 2 4 4 1 3 3 3 4 4 3 2 1 1 3 3…
Bramston_19_3E7	4	4 3 3 3 2 4 4 1 3 -9 -9 3 2 3 4 4 3 3 -9 3 2 3 4 3 4 3 -9 3 4 4 4 2 4 2 2 2 -9 2 1 1 3 1 4 4 3 -9 3 4 3 2 4 1 3 2 2 1 3 1 4 2 4 4 1 1 2 3 4 1 4 2 1 3 1 4 2 4 4 4 2 2 1 3 4 4 2 4 1 4 2 3 3 2 3 3 1 4 3 1 2 2 3 4 1 4 4 2 2 3 4 3 4 2 4 2 2 3 1 4 3 3 4 1 4 3 1 4 2 4 3 4 4 3 3 3 -9 2 1 3 -9 2 -9 3 3 4 4 2 3 3 3 3 3 4 2 1 4 -9 3 3 3 3 3 1 2 2 4 3 4 4 3 4 -9 1 4 3 3 3 2 2 4 3 2 4 3 3 4 4 4 1 3 1 -9 4 4 3…
Bramston_19_3E7	4	4 3 3 4 2 4 2 1 3 -9 -9 3 2 3 4 4 3 1 -9 3 2 3 4 3 4 1 -9 3 4 4 4 2 4 2 2 2 -9 4 1 1 3 1 4 4 3 -9 3 4 3 2 4 1 3 2 2 1 3 1 4 2 4 4 1 1 2 3 4 1 4 2 3 3 3 4 2 4 4 4 2 2 1 3 4 2 2 4 1 4 2 3 3 2 3 3 3 4 3 1 2 2 3 4 1 4 4 2 2 3 4 3 4 2 4 2 2 3 1 4 3 3 4 1 4 3 3 4 2 2 3 4 4 3 1 3 -9 1 1 3 -9 2 -9 3 3 4 4 2 3 3 3 3 3 4 2 1 4 -9 3 3 3 3 3 1 2 2 4 3 4 4 3 4 -9 3 4 3 3 3 1 2 4 3 2 4 3 3 2 4 4 1 3 3 -9 4 4 3…
Bramston_29_3E8	4	4 3 3 4 2 4 2 1 1 3 3 3 2 3 -9 4 3 1 3 3 2 3 4 3 4 3 2 3 4 4 4 4 4 2 2 2 3 4 -9 1 1 1 4 4 3 4 3 4 3 2 4 -9 2 2 2 1 1 1 4 2 4 -9 1 1 2 3 -9 1 4 2 3 3 1 4 1 1 4 4 2 2 1 3 4 2 2 4 1 4 2 3 3 2 3 3 1 4 3 1 2 2 3 2 -9 4 4 2 2 3 4 3 4 2 4 2 2 3 1 4 3 3 4 2 4 3 3 4 2 4 3 4 4 3 3 3 4 1 1 3 -9 2 3 3 3 4 4 2 3 -9 3 3 3 4 2 1 4 3 3 3 3 3 3 1 2 -9 4 3 4 4 3 2 1 3 4 3 3 3 1 2 2 3 2 4 3 3 4 4 2 1 3 3 3 -9 4 3 2…
Bramston_29_3E8	4	4 3 3 4 2 4 2 1 3 3 3 3 2 3 -9 4 3 1 3 3 2 3 4 3 4 1 2 3 4 4 4 2 4 2 2 2 3 4 -9 1 1 1 4 4 3 4 3 4 3 2 4 -9 3 2 2 1 3 1 4 2 4 -9 1 1 2 3 -9 1 4 2 3 3 3 4 2 4 4 4 2 2 1 3 4 2 2 4 1 4 2 3 3 2 3 3 3 4 3 1 2 2 3 4 -9 4 4 2 2 3 4 3 4 2 4 2 2 3 1 4 3 3 4 1 4 3 3 4 2 4 3 4 4 3 1 3 4 1 1 3 -9 2 3 3 3 4 4 2 3 -9 3 3 3 4 2 1 4 3 3 3 3 3 3 1 2 -9 4 3 4 4 3 4 3 3 4 3 3 3 1 2 4 3 2 4 3 3 2 4 4 1 3 3 3 -9 4 3 2…
Bramston_46_3E9	4	4 3 3 4 2 4 2 -9 3 3 3 3 -9 3 4 4 3 -9 3 3 2 3 4 3 4 1 4 3 4 4 4 2 4 2 2 4 3 4 1 1 3 1 4 4 3 4 3 4 3 2 4 -9 3 2 2 1 3 1 4 2 4 4 1 1 2 3 -9 1 4 2 3 3 3 4 2 4 4 4 2 2 1 3 4 2 2 4 1 4 2 3 3 -9 3 3 3 4 3 1 2 2 3 4 -9 4 4 2 2 3 4 3 4 2 4 2 2 3 1 4 -9 3 4 1 1 3 1 4 2 4 3 4 4 3 3 3 -9 1 1 3 -9 2 3 3 3 4 4 2 3 3 3 3 3 4 2 1 4 3 3 3 3 3 3 1 2 2 4 3 4 4 3 4 1 1 4 3 3 3 1 2 2 3 2 4 3 3 2 4 4 4 2 3 3 4 4 3 2…
Bramston_46_3E9	4	4 3 3 4 2 4 2 -9 3 3 3 3 -9 3 4 4 3 -9 3 3 2 3 4 3 4 1 2 3 4 4 4 2 4 2 2 4 3 4 1 1 3 1 4 4 3 4 3 4 3 2 4 -9 3 2 2 1 3 1 4 2 4 4 1 1 2 3 -9 1 4 2 3 3 3 4 2 4 4 4 2 2 1 3 4 2 2 4 1 4 2 3 3 -9 3 3 3 4 3 1 2 2 3 4 -9 4 4 2 2 3 4 3 4 2 4 2 2 3 1 4 -9 3 4 1 4 3 1 4 2 4 3 4 4 3 1 3 -9 1 1 3 -9 2 3 3 3 4 4 2 3 3 3 3 3 4 2 1 4 3 3 3 3 3 3 1 2 2 4 3 4 4 3 4 3 3 4 3 3 3 1 2 4 3 2 4 3 3 2 4 4 1 3 3 3 4 4 3 2…
175_3F1	4	4 3 3 3 2 4 2 1 1 3 3 3 2 3 4 4 -9 1 -9 1 2 3 4 3 4 3 -9 3 4 4 4 2 4 2 2 2 3 4 1 1 1 1 4 4 3 4 3 4 -9 2 4 1 3 2 2 1 3 1 4 2 4 4 1 1 2 3 4 1 4 2 3 2 1 4 2 4 4 4 2 2 1 3 4 2 2 4 1 4 2 3 3 4 -9 3 1 4 3 1 2 2 3 4 -9 4 4 2 2 3 1 3 4 2 4 2 2 3 1 4 3 3 4 2 1 3 3 4 2 4 3 4 4 3 1 3 -9 1 1 3 4 2 3 4 3 4 4 2 3 -9 3 3 3 4 4 1 4 3 1 3 1 3 1 1 2 2 4 3 4 4 3 4 3 1 4 3 3 3 1 2 4 3 2 2 3 3 2 4 2 4 3 3 3 4 4 3 2 1…
175_3F1	4	4 3 3 4 2 4 2 1 3 3 3 3 2 3 4 4 -9 1 -9 3 2 3 4 3 4 1 -9 3 4 4 4 2 4 2 2 2 3 4 1 1 1 1 4 4 3 4 3 4 -9 2 4 1 3 2 2 1 3 1 4 2 4 4 1 1 2 3 4 1 4 2 3 3 3 4 2 4 4 4 2 2 1 3 4 2 2 4 1 4 2 3 3 2 -9 3 1 4 3 1 2 2 3 4 -9 4 4 2 2 3 4 3 4 2 4 2 2 3 1 4 3 3 4 1 4 3 3 4 2 4 3 4 4 3 1 3 -9 1 1 3 4 2 3 3 3 4 4 2 3 -9 3 3 3 4 2 1 4 4 1 3 3 3 3 1 2 2 4 3 4 4 3 4 3 3 4 3 3 3 1 2 4 3 2 4 3 3 2 4 4 1 3 3 3 4 4 3 2 1…
186_3F1	4	-9 3 3 3 2 4 2 3 3 -9 3 3 -9 3 -9 4 3 1 -9 3 2 3 4 -9 4 3 -9 3 -9 1 4 2 -9 2 -9 2 3 4 1 1 1 1 4 4 3 -9 3 4 3 2 4 -9 -9 2 2 1 3 1 4 2 4 4 1 1 2 3 4 -9 4 -9 1 3 1 4 2 1 4 4 2 2 4 3 4 2 2 4 2 4 2 3 3 2 3 3 1 4 3 1 2 2 3 4 1 4 4 2 2 3 4 3 4 2 4 2 2 3 1 4 3 3 4 1 1 3 3 4 2 4 3 4 4 3 3 -9 4 1 1 3 4 2 -9 3 3 4 4 2 3 -9 3 3 3 4 2 1 4 4 3 3 3 3 3 1 2 2 4 3 4 4 3 4 1 1 4 3 3 3 1 2 4 3 2 4 3 3 4 4 2 1 3 3 3…
186_3F1	4	-9 3 3 4 2 4 2 1 3 -9 3 3 -9 3 -9 4 3 1 -9 3 2 3 4 -9 4 1 -9 3 -9 4 4 2 -9 2 -9 4 3 4 1 1 3 1 4 4 3 -9 3 4 3 2 4 -9 -9 2 2 1 3 1 4 2 4 4 1 1 2 3 4 -9 4 -9 3 3 1 4 2 4 4 4 2 2 1 3 4 2 2 4 1 4 2 3 3 2 3 3 3 4 3 1 2 2 3 4 1 4 4 2 2 3 4 3 4 2 4 2 2 3 1 4 3 3 4 1 4 3 3 4 2 4 3 4 4 3 3 -9 4 1 1 3 4 2 -9 3 3 4 4 2 3 -9 3 3 3 4 2 1 4 4 3 3 3 3 3 1 2 2 4 3 4 4 3 4 3 3 4 3 3 3 1 2 4 3 2 4 3 3 2 4 2 1 3 3 3…
Bramston_11_3F6	4	4 3 4 4 2 4 2 1 3 3 3 3 2 3 4 4 -9 3 -9 3 2 1 4 3 4 1 2 3 4 4 4 2 4 2 2 2 3 4 1 1 3 1 4 4 3 4 3 4 3 2 4 1 -9 2 2 1 1 1 4 2 4 4 1 1 2 3 4 3 4 2 3 3 3 4 2 4 4 4 2 2 1 3 4 2 2 4 1 4 2 3 3 2 3 3 3 4 3 1 2 2 3 4 1 4 4 4 2 3 4 3 4 2 4 2 2 3 1 4 3 3 4 1 1 3 3 4 2 2 3 4 2 3 1 3 4 1 1 3 4 2 3 3 3 4 4 2 3 3 3 3 3 4 2 1 4 3 -9 3 3 1 3 1 2 2 4 3 4 4 3 4 1 3 4 3 3 3 1 2 4 3 4 4 3 3 4 4 2 1 3 3 3 4 4 3 2 1 3 3…
Bramston_11_3F6	4	4 3 3 4 2 4 2 1 3 3 3 3 2 3 4 4 -9 1 -9 3 2 3 4 3 4 1 2 3 4 4 4 2 4 2 2 4 3 4 1 1 3 1 4 4 3 4 3 4 3 2 4 1 -9 2 2 1 3 1 4 2 4 4 1 1 2 3 4 1 4 2 3 3 3 4 2 4 4 4 2 2 1 3 4 2 2 4 1 4 2 3 3 2 3 3 3 4 3 1 2 2 3 4 1 4 4 2 2 3 4 3 4 2 4 2 2 3 1 4 3 3 4 1 4 3 3 4 2 2 3 4 4 3 1 3 4 1 1 3 4 2 3 3 3 4 4 2 3 3 3 3 3 4 2 1 4 4 -9 3 3 3 3 1 2 2 4 3 4 4 3 4 3 3 4 3 3 3 1 2 4 3 4 4 3 3 2 4 4 1 3 3 3 4 4 3 2 1 1 3…
Bramston_21_3F7	4	-9 3 3 3 2 4 4 1 -9 3 3 3 2 3 -9 4 3 1 3 3 2 3 -9 3 4 1 2 -9 -9 1 4 2 -9 2 2 4 3 4 1 1 1 1 4 4 3 4 3 4 3 2 4 1 -9 4 2 1 3 1 -9 2 4 -9 1 1 2 3 4 1 4 2 1 3 1 4 2 4 4 4 1 4 1 3 -9 2 2 4 1 4 2 3 3 4 3 3 3 4 3 1 2 2 3 4 1 4 4 2 2 3 4 3 4 2 4 2 2 3 1 4 -9 3 4 1 1 3 3 4 2 2 3 4 4 3 1 3 4 1 1 3 4 -9 3 4 3 4 4 2 3 -9 3 3 3 4 2 1 4 4 3 3 3 3 3 1 2 2 4 3 4 4 -9 4 1 3 4 3 3 3 1 2 4 3 2 4 3 3 4 4 2 1 3 -9 3 4…
Bramston_21_3F7	4	-9 3 3 4 2 4 2 1 -9 3 3 3 2 3 -9 4 3 1 3 3 2 3 -9 3 4 1 2 -9 -9 4 4 2 -9 2 2 4 3 4 1 1 3 1 4 4 3 4 3 4 3 2 4 1 -9 2 2 1 3 1 -9 2 4 -9 1 1 2 3 4 1 4 2 3 3 3 4 2 4 4 4 2 2 1 3 -9 2 2 4 1 4 2 3 3 4 3 3 3 4 3 1 2 2 3 4 1 4 4 2 2 3 4 3 4 2 4 2 2 3 1 4 -9 3 4 1 4 3 3 4 2 2 3 4 4 3 1 3 4 1 1 3 4 -9 3 4 3 4 4 2 3 -9 3 3 3 4 2 1 4 4 3 3 3 3 3 1 2 2 4 3 4 4 -9 4 3 3 4 3 3 3 1 2 4 3 2 4 3 3 4 4 4 1 3 -9 3 4…
Bramston_30_3F8	4	4 3 3 3 2 4 4 1 3 3 3 3 2 3 4 4 3 1 3 3 2 3 -9 3 4 1 2 -9 4 1 4 2 4 2 2 2 3 4 1 1 1 1 4 4 3 4 3 4 3 2 4 -9 3 2 2 1 3 1 4 2 4 4 1 4 2 3 4 1 4 2 3 3 3 4 2 4 4 4 2 2 1 3 4 2 2 4 1 4 2 3 3 4 3 3 1 4 3 1 2 2 3 2 1 4 4 2 2 3 4 3 4 2 4 2 2 3 -9 4 3 3 4 1 4 3 3 4 2 4 3 4 4 3 -9 3 4 1 1 3 -9 2 3 3 3 4 4 2 3 3 3 3 3 4 2 1 4 -9 1 3 3 1 3 1 2 2 4 3 4 4 -9 4 3 3 4 3 3 3 1 2 2 3 2 4 3 3 2 4 4 1 3 3 3 4 4 3 2 1…
Bramston_30_3F8	4	4 3 3 4 2 4 4 1 3 3 3 3 2 3 4 4 3 1 3 3 2 3 -9 3 4 1 2 -9 4 4 4 2 4 2 2 2 3 4 1 1 3 1 4 4 3 4 3 4 3 2 4 -9 3 2 2 1 3 1 4 2 4 4 1 1 2 3 4 1 4 2 3 3 3 4 2 4 4 4 2 2 1 3 4 2 2 4 1 4 2 3 3 2 3 3 3 4 3 1 2 2 3 4 1 4 4 2 2 3 4 3 4 2 4 2 2 3 -9 4 3 3 4 1 4 3 3 4 2 2 3 4 4 3 -9 3 4 1 1 3 -9 2 3 3 3 4 4 2 3 3 3 3 3 4 2 1 4 -9 3 3 3 3 3 1 2 2 4 3 4 4 -9 4 3 3 4 3 3 3 1 2 4 3 2 4 3 3 2 4 4 1 3 3 3 4 4 3 2 1…
Bramston_47_3F9	4	4 3 3 3 2 4 -9 1 3 3 3 3 -9 3 4 4 3 1 3 3 2 3 -9 3 4 1 -9 3 4 4 4 2 4 2 2 2 -9 4 1 1 3 1 4 4 3 4 3 4 3 4 4 1 2 2 2 1 3 1 4 2 4 4 1 4 2 3 4 1 4 2 1 3 3 4 2 4 4 4 2 2 1 3 4 4 2 4 1 4 2 3 3 2 3 3 3 4 3 1 2 4 3 4 1 4 4 2 2 3 4 3 4 2 4 2 2 3 1 4 3 3 4 1 1 3 3 4 2 4 3 4 2 3 1 3 4 1 1 3 -9 2 1 3 3 4 4 2 3 3 3 3 3 4 2 1 4 -9 3 3 3 3 3 1 2 2 4 3 4 4 3 4 3 3 4 3 3 3 1 2 4 3 2 4 3 3 4 4 2 1 3 3 3 4 4 3 2 1 …
Bramston_47_3F9	4	4 3 3 4 2 4 -9 1 3 3 3 3 -9 3 4 4 3 1 3 3 2 3 -9 3 4 1 -9 3 4 4 4 2 4 2 2 4 -9 4 1 1 3 1 4 4 3 4 3 4 3 2 4 1 3 2 2 1 3 1 4 2 4 4 1 1 2 3 4 1 4 2 3 3 3 4 2 4 4 4 2 2 1 3 4 2 2 4 1 4 2 3 3 2 3 3 3 4 3 1 2 2 3 4 1 4 4 2 2 3 4 3 4 2 4 2 2 3 1 4 3 3 4 1 1 3 3 4 2 2 3 4 4 3 1 3 4 1 1 3 -9 2 3 3 3 4 4 2 3 3 3 3 3 4 2 1 4 -9 3 3 3 3 3 1 2 2 4 3 4 4 3 4 3 3 4 3 3 3 1 2 4 3 2 4 3 3 4 4 4 1 3 3 3 4 4 3 2 1 …
177_3G1	4	4 3 3 4 2 4 2 1 3 3 3 3 2 3 -9 4 3 1 3 3 2 3 4 3 4 1 2 3 4 4 4 2 4 2 2 4 -9 4 3 1 3 1 4 4 3 4 3 4 3 2 4 1 2 2 2 1 3 1 4 2 4 4 1 1 2 3 -9 1 4 2 1 3 1 4 2 4 4 4 1 2 1 3 4 2 2 4 1 4 2 3 3 4 3 3 1 4 3 1 2 2 3 4 -9 4 4 2 2 3 4 3 4 2 4 2 2 3 1 4 3 3 4 1 4 3 3 4 2 4 3 4 4 3 3 3 4 1 1 3 4 2 3 4 3 4 4 2 3 3 3 3 1 4 2 1 4 3 3 3 -9 3 3 1 2 2 4 3 4 4 3 4 3 1 4 3 3 3 1 2 4 3 2 4 3 3 4 4 4 -9 3 3 3 4 4 3 2 1 3…
177_3G1	4	4 3 3 4 2 4 2 1 3 3 3 3 2 3 -9 4 3 1 3 3 2 3 4 3 4 1 2 3 4 4 4 2 4 2 2 4 -9 4 1 1 3 1 4 4 3 4 3 4 3 2 4 1 3 2 2 1 3 1 4 2 4 4 1 1 2 3 -9 1 4 2 3 3 1 4 2 4 4 4 2 2 1 3 4 2 2 4 1 4 2 3 3 2 3 3 3 4 3 1 2 2 3 4 -9 4 4 2 2 3 4 3 4 2 4 2 2 3 1 4 3 3 4 1 4 3 3 4 2 2 3 4 4 3 1 3 4 1 1 3 4 2 3 4 3 4 4 2 3 3 3 3 3 4 2 1 4 4 3 3 -9 3 3 1 2 2 4 3 4 4 3 4 3 1 4 3 3 3 1 2 4 3 2 4 3 3 2 4 4 -9 3 3 3 4 4 3 2 1 1…
188_3G1	4	4 3 3 3 2 4 2 3 3 3 -9 3 -9 3 4 4 3 1 -9 3 2 3 4 1 4 1 -9 3 4 4 4 4 -9 2 2 2 -9 4 1 1 3 1 4 4 3 4 3 4 -9 2 4 1 3 2 2 1 3 1 4 2 4 4 1 1 2 3 4 3 4 2 1 3 1 4 2 4 4 4 1 2 1 3 4 2 2 4 1 4 2 3 3 2 3 3 1 4 3 1 2 2 3 4 -9 4 4 -9 2 3 4 3 4 2 4 2 2 3 1 4 3 3 4 1 1 3 3 4 2 4 3 4 4 3 1 3 4 1 1 1 -9 2 3 3 3 4 4 2 3 3 3 3 3 4 2 1 4 -9 3 -9 3 1 3 1 2 2 4 3 4 4 3 4 3 3 4 3 3 3 1 2 4 3 4 4 3 3 2 4 2 1 3 3 3 4 4 3…
188_3G1	4	4 3 3 3 2 4 2 1 3 3 -9 3 -9 3 4 4 3 1 -9 3 2 3 4 3 4 1 -9 3 4 4 4 2 -9 2 2 4 -9 4 1 1 3 1 4 4 3 4 3 4 -9 2 4 1 3 2 2 1 3 1 4 2 4 4 1 1 2 3 4 1 4 2 3 3 3 4 2 4 4 4 2 2 1 3 4 2 2 4 1 4 2 3 3 2 3 3 3 4 3 1 2 2 3 4 -9 4 4 -9 2 3 4 3 4 2 4 2 2 3 1 4 3 3 4 1 1 3 3 4 2 2 3 4 4 3 1 3 4 1 1 3 -9 2 3 3 3 4 4 2 3 3 3 3 3 4 2 1 4 -9 3 -9 3 3 3 1 2 2 4 3 4 4 3 4 3 3 4 3 3 3 1 2 4 3 2 4 3 3 2 4 4 1 3 3 3 4 4 3…
Bramston_12_3G6	4	4 3 3 4 2 4 4 1 3 3 3 3 2 3 4 4 3 1 3 3 2 3 4 3 4 1 2 3 4 4 4 4 4 2 2 2 -9 4 1 1 3 1 4 4 3 4 3 4 3 2 4 1 3 2 2 1 3 1 4 2 4 4 1 1 2 3 4 1 4 2 3 2 3 4 2 4 4 4 2 2 1 3 4 2 2 4 2 4 2 3 3 4 3 3 3 4 3 1 2 2 3 4 -9 4 4 2 2 3 4 3 4 2 4 2 2 3 1 4 3 3 4 1 4 3 3 4 2 2 3 4 4 3 3 3 4 1 1 3 4 2 3 3 3 4 4 2 3 -9 3 3 3 4 4 1 4 4 3 3 3 3 3 1 2 2 4 3 4 4 3 4 1 3 4 3 3 3 1 2 4 3 2 4 3 3 4 4 2 1 3 3 3 4 4 3 2 1 1 3 …
Bramston_12_3G6	4	4 3 3 4 2 4 2 1 3 3 3 3 2 3 4 4 3 1 3 3 2 3 4 3 4 1 2 3 4 4 4 2 4 2 2 4 -9 4 1 1 3 1 4 4 3 4 3 4 3 2 4 1 3 2 2 1 3 1 4 2 4 4 1 1 2 3 4 1 4 2 3 3 3 4 2 4 4 4 2 2 1 3 4 2 2 4 1 4 2 3 3 2 3 3 3 4 3 1 2 2 3 4 -9 4 4 2 2 3 4 3 4 2 4 2 2 3 1 4 3 3 4 1 4 3 3 4 2 2 3 4 4 3 1 3 4 1 1 3 4 2 3 3 3 4 4 2 3 -9 3 3 3 4 2 1 4 4 3 3 3 3 3 1 2 2 4 3 4 4 3 4 3 3 4 3 3 3 1 2 4 3 2 4 3 3 2 4 2 1 3 3 3 4 4 3 2 1 1 3 …
Bramston_22_3G7	4	-9 3 3 4 -9 4 -9 -9 1 -9 3 3 -9 3 4 4 3 1 -9 -9 2 -9 4 -9 4 1 2 -9 -9 4 4 4 -9 2 -9 -9 3 4 1 1 1 -9 -9 4 3 4 3 4 2 2 4 1 -9 2 2 -9 3 1 4 2 4 -9 1 1 2 3 4 3 -9 -9 3 3 1 4 2 4 4 4 -9 2 1 3 -9 2 -9 4 -9 4 2 3 3 2 -9 3 3 4 3 1 2 2 3 4 -9 4 4 2 2 3 4 3 4 2 -9 -9 2 3 1 4 -9 3 -9 -9 1 3 -9 4 -9 4 -9 4 -9 3 -9 -9 4 1 1 3 -9 2 -9 3 3 2 4 2 3 -9 -9 3 3 4 -9 -9 -9 4 -9 3 3 3 -9 1 2 2 4 3 -9 4 -9 4 -9 3 4 3 …
Bramston_22_3G7	4	-9 3 3 4 -9 4 -9 -9 3 -9 3 3 -9 3 4 4 3 1 -9 -9 2 -9 4 -9 4 1 2 -9 -9 4 4 2 -9 2 -9 -9 3 4 1 1 1 -9 -9 4 3 4 3 4 2 2 4 1 -9 2 2 -9 3 1 4 2 4 -9 1 1 2 3 4 3 -9 -9 3 3 1 4 2 4 4 4 -9 2 1 3 -9 2 -9 4 -9 4 2 3 3 2 -9 3 3 4 3 1 2 2 3 4 -9 4 4 2 2 3 4 3 4 2 -9 -9 2 3 1 4 -9 3 -9 -9 4 3 -9 4 -9 2 -9 4 -9 3 -9 -9 4 1 1 3 -9 2 -9 3 3 4 4 2 3 -9 -9 3 3 4 -9 -9 -9 4 -9 3 3 3 -9 1 2 2 4 3 -9 4 -9 4 -9 3 4 3 …
Bramston_31_3G8	4	-9 3 3 4 2 4 2 1 3 3 -9 3 2 3 4 4 3 3 3 -9 -9 3 4 3 4 1 -9 3 -9 4 4 2 4 2 2 2 -9 4 1 1 1 1 4 4 3 -9 3 4 3 2 4 -9 -9 2 2 -9 3 1 -9 2 4 -9 1 1 4 3 4 1 4 2 1 3 1 4 2 4 4 4 2 2 1 3 -9 2 2 4 1 4 2 3 3 4 3 3 3 4 3 1 2 2 3 4 1 4 4 -9 2 3 4 3 4 2 4 2 2 3 1 2 -9 3 4 2 1 1 3 4 2 2 3 4 2 -9 1 3 -9 1 1 3 -9 2 3 3 3 4 2 2 -9 3 3 3 1 4 2 1 4 3 3 3 1 3 3 1 2 -9 4 3 4 4 3 4 3 3 4 3 3 3 1 2 4 3 2 4 3 3 2 4 2 1 3 …
Bramston_31_3G8	4	-9 3 3 4 2 4 2 1 3 3 -9 3 2 3 4 4 3 1 3 -9 -9 3 4 3 4 1 -9 3 -9 4 4 2 4 2 2 4 -9 4 1 1 1 1 4 4 3 -9 3 4 3 2 4 -9 -9 2 2 -9 3 1 -9 2 4 -9 1 1 2 3 4 1 4 2 3 3 1 4 2 4 4 4 2 2 1 3 -9 2 2 4 1 4 2 3 3 2 3 3 3 4 3 1 2 2 3 4 1 4 4 -9 2 3 4 3 4 2 4 2 2 3 1 4 -9 3 4 1 4 3 3 4 2 2 3 4 4 -9 1 3 -9 1 1 3 -9 2 3 3 3 4 4 2 -9 3 3 3 1 4 2 1 4 3 3 3 3 3 3 1 2 -9 4 3 4 4 3 4 3 3 4 3 3 3 1 2 4 3 2 4 3 3 2 4 4 1 3 …
Bramston_48_3G9	4	4 3 3 4 2 4 4 1 3 3 3 3 2 3 4 4 3 1 3 3 2 3 4 1 4 3 2 3 4 4 4 2 4 2 2 4 -9 2 -9 3 1 1 4 4 3 -9 3 4 3 2 4 -9 3 2 2 1 1 1 4 2 4 4 1 1 2 3 -9 1 4 2 3 3 3 4 2 4 4 4 2 2 1 3 4 4 2 4 1 4 2 3 3 4 3 3 1 4 3 1 2 2 3 2 2 4 4 2 2 3 4 2 4 2 4 -9 2 3 1 4 3 3 4 1 1 3 3 4 2 4 3 4 4 3 3 3 4 1 1 3 -9 2 3 3 3 4 4 2 3 -9 3 3 1 4 2 -9 4 4 3 3 3 3 3 1 2 4 4 3 4 4 3 4 3 1 4 3 3 3 2 2 4 3 2 4 3 3 4 4 4 1 3 3 3 4 4 3 2 …
Bramston_48_3G9	4	4 3 3 4 2 4 2 1 3 3 3 3 2 3 4 4 3 1 3 3 2 3 4 3 4 1 2 3 4 4 4 2 4 2 2 4 -9 4 -9 1 3 1 4 4 3 -9 3 4 3 2 4 -9 3 2 2 1 3 1 4 2 4 4 1 1 2 3 -9 1 4 2 3 3 3 4 2 4 4 4 2 2 1 3 4 2 2 4 1 4 2 3 3 2 3 3 3 4 3 1 2 2 3 4 2 4 4 2 2 3 4 2 4 2 4 -9 2 3 1 4 3 3 4 1 4 3 3 4 2 2 3 4 4 3 1 3 4 1 1 3 -9 2 3 3 3 4 4 2 3 -9 3 3 3 4 2 -9 4 4 3 3 3 3 3 1 2 2 4 3 4 4 3 4 3 3 4 3 3 3 1 2 4 3 2 4 3 3 4 4 4 1 3 3 3 4 4 3 2 …
179_3H1	4	4 3 3 4 2 1 4 1 3 -9 -9 3 2 3 4 4 3 3 3 1 2 3 4 3 4 1 -9 3 2 4 4 4 4 2 2 2 3 4 -9 3 3 1 4 4 3 4 3 4 3 2 4 1 3 2 2 1 -9 1 4 2 4 4 1 1 2 3 4 1 4 2 3 3 1 4 2 4 4 4 2 4 4 3 4 2 2 4 1 4 2 3 3 4 3 3 1 4 3 1 2 2 3 4 1 4 4 2 2 3 4 3 4 2 4 -9 2 3 1 4 3 3 4 2 4 3 3 4 2 4 3 4 4 3 1 3 2 2 1 -9 4 2 3 3 3 4 4 2 3 3 3 3 3 4 2 1 4 3 3 3 3 1 3 2 2 2 4 3 4 4 3 4 1 1 4 3 3 3 2 2 4 3 2 4 3 3 2 4 2 4 3 3 3 4 4 3 2 1 …
179_3H1	4	4 3 3 4 2 4 2 1 3 -9 -9 3 2 3 4 4 3 1 3 3 2 3 4 3 4 1 -9 3 4 4 4 2 4 2 2 4 3 4 -9 1 3 1 4 4 3 4 3 4 3 2 4 1 3 2 2 1 -9 1 4 2 4 4 1 1 2 3 4 1 4 2 3 3 3 4 2 4 4 4 2 2 1 3 4 2 2 4 1 4 2 3 3 2 3 3 3 4 3 1 2 2 3 4 1 4 4 2 2 3 4 3 4 2 4 -9 2 3 1 4 3 3 4 1 4 3 3 4 2 2 3 4 4 3 1 3 4 1 1 -9 4 2 3 3 3 4 4 2 3 3 3 3 3 4 2 1 4 4 3 3 3 3 3 1 2 2 4 3 4 4 3 4 1 3 4 3 3 3 1 2 4 3 2 4 3 3 2 4 4 1 3 3 3 4 4 3 2 1 …
190_3H1	4	4 3 3 3 2 4 4 1 3 -9 3 3 2 3 4 4 3 3 3 3 2 3 4 3 4 3 2 3 4 4 4 2 4 2 2 2 3 4 1 1 3 1 4 4 3 4 3 4 3 2 4 1 -9 2 2 1 3 1 4 2 4 4 1 1 2 3 4 3 4 2 1 3 1 4 1 1 4 4 2 4 1 3 4 4 2 4 1 4 2 3 3 4 3 3 1 4 3 1 2 2 3 2 1 4 4 4 2 3 4 3 4 2 2 2 2 3 1 4 3 3 4 1 1 3 3 4 2 4 3 4 4 3 1 3 4 1 1 -9 4 2 1 4 3 4 4 2 3 3 3 3 3 4 2 -9 4 3 3 3 3 3 3 1 2 2 4 3 4 4 3 4 3 1 4 3 3 3 1 2 4 3 4 4 3 3 2 4 2 1 3 3 3 4 4 3 2 1 3 3…
190_3H1	4	4 3 3 4 2 4 2 1 3 -9 3 3 2 3 4 4 3 1 3 3 2 3 4 3 4 1 2 3 4 4 4 2 4 2 2 4 3 4 1 1 3 1 4 4 3 4 3 4 3 2 4 1 -9 2 2 1 3 1 4 2 4 4 1 1 2 3 4 1 4 2 1 3 1 4 2 4 4 4 2 2 1 3 4 2 2 4 1 4 2 3 3 2 3 3 3 4 3 1 2 2 3 4 1 4 4 2 2 3 4 3 4 2 4 2 2 3 1 4 3 3 4 1 4 3 3 4 2 2 3 4 4 3 1 3 4 1 1 -9 4 2 3 3 3 4 4 2 3 3 3 3 3 4 2 -9 4 3 3 3 3 3 3 1 2 2 4 3 4 4 3 4 3 1 4 3 3 3 1 2 4 3 4 4 3 3 2 4 4 1 3 3 3 4 4 3 2 1 3 3…
Bramston_51_3H5	4	4 3 3 3 2 4 2 1 3 3 3 3 2 3 4 4 3 1 3 3 2 3 4 3 4 1 2 3 4 4 4 2 4 2 2 4 3 4 1 1 3 1 4 4 3 -9 3 4 3 2 2 1 2 2 2 1 1 1 4 2 4 4 1 1 2 3 4 1 4 2 3 3 3 4 2 4 4 4 2 2 1 3 4 4 2 4 1 4 2 3 3 4 3 3 1 4 3 1 2 2 3 4 1 4 4 2 2 3 4 2 4 2 4 2 2 3 1 4 3 3 4 1 1 3 1 4 2 2 2 4 4 3 1 3 4 1 1 3 4 2 3 3 3 4 4 2 3 3 3 3 3 4 2 1 4 4 3 3 3 1 3 1 2 2 4 3 4 4 3 2 3 1 4 3 3 3 1 2 4 3 2 4 3 1 2 4 2 1 3 3 3 4 4 3 2 1 3 3 3 …
Bramston_51_3H5	4	4 3 3 4 2 4 2 1 3 3 3 3 2 3 4 4 3 1 3 3 2 3 4 3 4 1 2 3 4 4 4 2 4 2 2 4 3 4 1 1 3 1 4 4 3 -9 3 4 3 2 4 1 2 2 2 1 3 1 4 2 4 4 1 1 2 3 4 1 4 2 3 3 3 4 2 4 4 4 2 2 1 3 4 2 2 4 1 4 2 3 3 4 3 3 3 4 3 1 2 2 3 4 1 4 4 2 2 3 4 2 4 2 4 2 2 3 1 4 3 3 4 1 4 3 3 4 2 2 3 4 4 3 1 3 4 1 1 3 4 2 3 3 3 4 4 2 3 3 3 3 3 4 2 1 4 4 3 3 3 3 3 1 2 2 4 3 4 4 3 4 3 3 4 3 3 3 1 2 4 3 2 4 3 3 2 4 2 1 3 3 3 4 4 3 2 1 1 3 3 …
Bramston_14_3H6	4	4 3 3 4 2 4 4 1 1 -9 3 3 2 3 4 4 3 1 3 3 2 3 4 3 4 1 2 3 4 4 4 2 4 2 2 4 3 4 1 1 1 1 4 4 3 4 3 4 3 2 4 -9 -9 2 2 1 1 1 -9 2 4 4 1 1 2 3 4 1 4 -9 1 3 3 -9 2 4 4 4 2 2 1 3 -9 2 2 4 1 4 2 3 3 4 -9 3 1 4 3 1 2 2 3 4 1 4 4 -9 2 3 4 3 4 2 2 -9 2 3 1 4 3 3 4 1 1 3 3 4 2 4 3 4 4 3 1 3 4 1 1 -9 -9 2 3 4 3 4 4 2 3 3 3 3 3 4 2 1 4 3 3 3 -9 3 1 1 2 -9 4 3 4 4 3 4 1 3 4 3 3 3 1 2 4 3 4 4 3 1 4 4 4 4 3 3 3 4 4…
Bramston_14_3H6	4	4 3 3 4 2 4 2 1 3 -9 3 3 2 3 4 4 3 1 3 3 2 3 4 3 4 1 2 3 4 4 4 2 4 2 2 4 3 4 1 1 3 1 4 4 3 4 3 4 3 2 4 -9 -9 2 2 1 3 1 -9 2 4 4 1 1 2 3 4 1 4 -9 3 3 3 -9 2 4 4 4 2 2 1 3 -9 2 2 4 1 4 2 3 3 4 -9 3 1 4 3 1 2 2 3 4 1 4 4 -9 2 3 4 3 4 2 2 -9 2 3 1 4 3 3 4 1 4 3 3 4 2 2 3 4 4 3 1 3 4 1 1 -9 -9 2 3 4 3 4 4 2 3 3 3 3 3 4 2 1 4 3 3 3 -9 3 3 1 2 -9 4 3 4 4 3 4 3 3 4 3 3 3 1 2 4 3 4 4 3 3 2 4 4 1 3 3 3 4 4…
Bramston_24_3H7	4	4 3 3 4 2 4 4 1 3 3 3 3 2 3 -9 4 3 3 -9 3 2 3 4 1 -9 1 2 3 -9 -9 4 2 4 2 -9 2 -9 4 1 1 1 1 4 4 3 4 3 4 3 2 2 1 -9 2 2 -9 3 1 -9 2 4 -9 1 1 2 3 1 1 4 2 1 3 1 4 -9 -9 4 4 2 2 1 3 4 4 2 4 1 4 2 3 3 -9 3 3 1 4 3 1 2 4 3 4 -9 4 4 -9 2 3 4 3 4 2 4 2 2 3 1 4 -9 3 4 1 4 3 3 4 2 4 3 4 2 3 3 3 4 1 1 3 4 2 -9 3 3 4 4 2 3 -9 -9 3 3 4 2 1 4 -9 -9 3 1 3 3 1 2 -9 4 3 4 4 3 4 3 3 4 3 3 3 1 2 4 3 2 4 3 3 2 4 4 1 …
Bramston_24_3H7	4	4 3 3 4 2 4 2 1 3 3 3 3 2 3 -9 4 3 1 -9 3 2 3 4 3 -9 1 2 3 -9 -9 4 2 4 2 -9 2 -9 4 1 1 3 1 4 4 3 4 3 4 3 2 4 1 -9 2 2 -9 3 1 -9 2 4 -9 1 1 2 3 4 1 4 2 1 3 3 4 -9 -9 4 4 2 2 1 3 4 2 2 4 1 4 2 3 3 -9 3 3 3 4 3 1 2 2 3 4 -9 4 4 -9 2 3 4 3 4 2 4 2 2 3 1 4 -9 3 4 1 4 3 3 4 2 2 3 4 4 3 1 3 4 1 1 3 4 2 -9 3 3 4 4 2 3 -9 -9 3 3 4 2 1 4 -9 -9 3 3 3 3 1 2 -9 4 3 4 4 3 4 3 3 4 3 3 3 1 2 4 3 2 4 3 3 2 4 4 1 …
Bramston_32_3H8	4	4 3 3 3 2 4 2 1 3 3 3 3 2 3 4 4 3 1 -9 3 2 3 4 3 4 1 2 3 -9 4 4 2 4 2 2 2 3 4 1 1 3 1 4 4 3 -9 3 4 -9 -9 4 1 -9 2 2 1 -9 1 -9 2 4 4 1 1 2 3 4 3 4 2 3 3 3 4 2 4 4 4 2 2 1 3 4 2 2 4 1 4 2 3 3 2 -9 -9 1 4 3 1 2 2 3 4 -9 4 4 2 2 3 4 3 4 2 4 -9 2 -9 1 4 -9 3 -9 1 4 3 -9 4 2 4 3 4 4 -9 1 3 4 1 1 -9 4 2 3 3 1 2 4 2 -9 3 -9 3 3 4 2 1 4 -9 1 3 -9 1 3 1 2 -9 4 3 4 4 3 4 3 1 4 3 3 3 1 2 4 3 2 4 3 3 4 4 2 1 …
Bramston_32_3H8	4	4 3 3 4 2 4 2 1 3 3 3 3 2 3 4 4 3 1 -9 3 2 3 4 3 4 1 2 3 -9 4 4 2 4 2 2 4 3 4 1 1 3 1 4 4 3 -9 3 4 -9 -9 4 1 -9 2 2 1 -9 1 -9 2 4 4 1 1 2 3 4 1 4 2 3 3 3 4 2 4 4 4 2 2 1 3 4 2 2 4 1 4 2 3 3 2 -9 -9 1 4 3 1 2 2 3 4 -9 4 4 2 2 3 4 3 4 2 4 -9 2 -9 1 4 -9 3 -9 1 4 3 -9 4 2 2 3 4 4 -9 1 3 4 1 1 -9 4 2 3 3 3 4 4 2 -9 3 -9 3 3 4 2 1 4 -9 3 3 -9 1 3 1 2 -9 4 3 4 4 3 4 3 1 4 3 3 3 1 2 4 3 2 4 3 3 2 4 4 1 …
Bramston_49_3H9	4	4 3 3 4 2 4 4 1 3 3 3 3 2 3 4 4 3 1 3 1 2 3 4 3 4 3 2 3 4 4 4 2 4 2 2 4 3 2 -9 1 3 2 4 4 3 4 3 4 3 2 4 1 3 2 2 1 3 1 4 2 4 4 1 1 2 3 -9 1 4 2 1 3 3 4 2 4 4 4 2 2 1 3 4 4 -9 4 1 4 2 3 3 4 3 3 1 4 3 1 2 2 3 4 -9 4 4 4 2 3 4 3 4 2 4 2 2 3 1 4 3 3 4 1 1 3 3 4 2 4 3 4 4 3 1 3 4 1 1 3 4 2 3 4 3 2 4 2 3 3 3 3 3 4 2 1 -9 4 3 3 3 3 3 1 2 2 4 3 4 4 3 4 3 3 4 3 3 3 1 2 4 3 2 4 3 3 4 3 4 1 3 3 3 4 4 3 2 1 3 …
Bramston_49_3H9	4	4 3 3 4 2 4 2 1 3 3 3 3 2 3 4 4 3 1 3 3 2 3 4 3 4 1 2 3 4 4 4 2 4 2 2 4 3 4 -9 1 3 1 4 4 3 4 3 4 3 2 4 1 3 2 2 1 3 1 4 2 4 4 1 1 2 3 -9 1 4 2 1 3 3 4 2 4 4 4 2 2 1 3 4 2 -9 4 1 4 2 3 3 2 3 3 1 4 3 1 2 2 3 4 -9 4 4 2 2 3 4 3 4 2 4 2 2 3 1 4 3 3 4 1 4 3 3 4 2 2 3 4 4 3 1 3 4 1 1 3 4 2 3 3 3 4 4 2 3 3 3 3 3 4 2 1 -9 4 3 3 3 3 3 1 2 2 4 3 4 4 3 4 3 3 4 3 3 3 1 2 4 3 2 4 3 3 2 4 4 1 3 3 3 4 4 3 2 1 1 …
BRTIWI001	5	4 3 3 3 2 4 2 1 1 3 3 3 2 3 4 4 3 1 3 1 2 3 4 3 4 3 2 3 4 4 2 -9 4 2 2 4 3 4 1 1 1 1 4 4 3 4 3 4 3 2 4 1 3 4 2 1 3 1 4 2 4 4 -9 1 4 3 4 1 4 2 3 3 1 4 2 4 4 4 2 2 1 3 4 2 2 4 1 4 2 3 3 4 3 3 3 4 3 1 2 2 3 4 1 4 4 2 2 3 4 3 4 2 4 2 2 3 1 4 3 3 4 1 4 3 1 4 2 4 3 4 4 3 3 3 4 1 1 3 4 3 3 4 3 4 2 2 3 3 3 3 3 4 2 1 4 -9 1 3 3 3 1 1 2 2 4 3 4 4 3 2 3 1 4 3 3 3 1 2 4 3 2 4 3 3 4 4 2 1 3 3 3 4 4 3 2 -9 3 3…
BRTIWI001	5	4 3 3 4 2 4 2 1 3 3 3 3 2 3 4 4 3 1 3 3 2 3 4 3 4 3 2 3 4 4 4 -9 4 2 2 4 3 4 1 1 1 1 4 4 3 4 3 4 3 2 4 1 3 4 2 1 3 1 4 2 4 4 -9 1 4 3 4 1 4 2 3 3 3 4 2 4 4 4 2 2 1 3 4 2 2 4 1 4 2 3 3 2 3 3 3 4 3 1 2 2 3 4 1 4 4 2 2 3 4 3 4 2 4 2 2 3 1 4 3 3 4 1 4 3 3 4 2 2 3 4 4 3 3 3 4 1 1 3 4 2 3 3 3 4 4 2 3 3 3 3 3 4 2 1 4 -9 3 3 3 3 3 1 2 2 4 3 4 4 3 4 3 3 4 3 3 3 1 2 4 3 2 4 3 3 2 4 4 1 3 3 3 4 4 3 2 -9 3 3…
BRTIWI023	5	2 3 3 3 2 4 4 3 3 3 3 3 2 3 4 4 3 1 3 1 2 3 4 -9 4 3 2 3 4 4 4 2 4 2 2 4 -9 4 1 1 -9 2 4 4 3 4 3 4 3 2 4 1 3 2 2 1 3 1 -9 2 4 4 1 1 2 3 4 1 1 2 3 3 1 4 2 4 4 4 2 2 1 3 4 4 2 4 -9 4 2 3 3 4 3 3 1 4 3 -9 2 4 3 4 1 4 4 2 2 3 4 3 4 2 4 -9 2 3 1 4 3 3 4 1 4 3 3 4 2 2 3 4 2 3 1 3 4 1 1 3 4 2 3 3 3 4 4 2 3 -9 3 3 3 4 2 1 4 3 1 3 3 3 3 1 2 -9 4 3 4 4 3 4 3 3 4 3 3 3 2 2 4 3 -9 4 3 3 4 4 2 4 3 3 3 4 -9 3 …
BRTIWI023	5	4 3 3 3 2 4 2 1 3 3 3 3 2 3 4 4 3 1 3 3 2 3 4 -9 4 1 2 3 4 4 4 2 4 2 2 4 -9 4 1 1 -9 1 4 4 3 4 3 4 3 2 4 1 3 2 2 1 3 1 -9 2 4 4 1 1 2 3 4 1 4 2 3 3 3 4 2 4 4 4 2 2 1 3 4 2 2 4 -9 4 2 3 3 2 3 3 3 4 3 -9 2 2 3 4 1 4 4 2 2 3 4 3 4 2 4 -9 2 3 1 4 3 3 4 1 4 3 3 4 2 2 3 4 4 3 1 3 4 1 1 3 4 2 3 3 3 4 4 2 3 -9 3 3 3 4 2 1 4 4 3 3 3 3 3 1 2 -9 4 3 4 4 3 4 3 3 4 3 3 3 2 2 4 3 -9 4 3 3 2 4 4 1 3 3 3 4 -9 3 …
BRTIWI037	5	4 3 3 4 2 4 2 1 -9 3 3 3 2 3 4 4 3 -9 3 3 2 3 4 3 4 3 4 3 4 4 4 -9 4 2 2 2 3 4 1 1 1 1 4 4 3 4 3 4 3 2 2 -9 3 4 2 1 3 1 4 2 4 4 1 1 2 3 4 1 4 2 3 3 3 4 2 4 4 4 2 4 1 3 4 4 2 4 1 4 2 3 3 4 3 3 3 4 3 1 2 2 3 4 1 4 4 2 2 3 4 3 4 2 4 2 2 3 1 4 3 3 4 1 4 3 3 4 2 4 3 4 4 3 1 3 4 1 1 3 4 2 3 3 3 4 2 2 3 3 3 3 3 4 2 1 4 4 1 3 1 3 3 1 2 2 4 3 4 4 3 2 1 3 4 3 3 1 1 2 4 3 2 4 3 3 4 4 2 4 3 3 3 4 4 3 2 -9 1 …
BRTIWI037	5	4 3 3 4 2 4 2 1 -9 3 3 3 2 3 4 4 3 -9 3 3 2 3 4 3 4 1 2 3 4 4 4 -9 4 2 2 4 3 4 1 1 3 1 4 4 3 4 3 4 3 2 4 -9 3 2 2 1 3 1 4 2 4 4 1 1 2 3 4 1 4 2 3 3 3 4 2 4 4 4 2 4 1 3 4 2 2 4 1 4 2 3 3 2 3 3 3 4 3 1 2 2 3 4 1 4 4 2 2 3 4 3 4 2 4 2 2 3 1 4 3 3 4 1 4 3 3 4 2 2 3 4 4 3 1 3 4 1 1 3 4 2 3 3 3 4 4 2 3 3 3 3 3 4 2 1 4 4 3 3 3 3 3 1 2 2 4 3 4 4 3 4 1 3 4 3 3 3 1 2 4 3 2 4 3 3 2 4 2 1 3 3 3 4 4 3 2 -9 1 …
BRTIWI058	5	2 3 3 4 3 4 2 3 3 3 3 3 2 3 4 4 -9 1 3 -9 2 3 4 3 4 1 2 3 4 4 4 -9 4 2 2 4 3 4 1 1 3 1 4 4 3 4 3 4 3 2 4 1 3 4 2 1 3 1 4 2 2 -9 1 1 2 3 4 1 4 2 3 3 1 4 -9 4 4 4 2 2 1 3 4 2 -9 4 1 4 2 3 3 2 3 3 3 4 3 1 2 2 3 2 1 4 4 2 2 3 4 3 4 2 4 2 2 3 1 4 3 3 4 1 1 3 3 4 2 4 3 4 2 3 3 3 4 1 1 3 4 2 3 4 -9 4 2 2 3 3 3 3 3 4 2 1 4 -9 1 3 3 1 3 2 2 -9 4 3 4 4 3 4 1 3 4 3 3 3 1 2 4 3 2 4 3 3 4 4 2 1 3 3 -9 4 4 3 2…
BRTIWI058	5	4 3 3 4 2 4 2 1 3 3 3 3 2 3 4 4 -9 1 3 -9 2 3 4 3 4 1 2 3 4 4 4 -9 4 2 2 4 3 4 1 1 3 1 4 4 3 4 3 4 3 2 4 1 3 2 2 1 3 1 4 2 4 -9 1 1 2 3 4 1 4 2 3 3 3 4 -9 4 4 4 2 2 1 3 4 2 -9 4 1 4 2 3 3 2 3 3 3 4 3 1 2 2 3 4 1 4 4 2 2 3 4 3 4 2 4 2 2 3 1 4 3 3 4 1 4 3 3 4 2 2 3 4 4 3 1 3 4 1 1 3 4 2 3 3 -9 4 2 2 3 3 3 3 3 4 2 1 4 -9 3 3 3 3 3 1 2 -9 4 3 4 4 3 4 3 3 4 3 3 3 1 2 4 3 2 4 3 3 2 4 4 1 3 3 -9 4 4 3 2…
BRTIWI085	5	4 3 3 3 2 4 -9 3 3 3 3 3 2 3 4 4 3 -9 3 3 2 3 4 3 4 1 2 3 4 4 4 4 4 2 2 4 3 4 -9 1 1 1 4 4 3 -9 3 4 3 2 4 1 3 2 2 1 3 1 4 2 4 4 1 1 4 3 4 1 4 2 3 3 1 4 2 4 4 4 2 2 1 3 4 2 2 4 1 4 2 3 3 2 3 3 3 4 3 1 2 2 3 4 2 4 4 2 2 3 4 3 4 2 4 2 2 3 1 4 3 3 4 1 1 3 3 4 2 4 3 4 2 3 1 3 4 1 1 3 -9 2 3 4 3 4 4 2 3 3 3 3 1 3 2 1 4 4 1 3 1 3 3 1 2 2 4 3 4 4 3 4 1 3 4 3 3 3 1 2 4 3 2 4 3 3 2 4 4 1 3 3 3 4 4 3 2 1 3 …
BRTIWI085	5	4 3 3 4 2 4 -9 3 3 3 3 3 2 3 4 4 3 -9 3 3 2 3 4 3 4 1 2 3 4 4 4 2 4 2 2 4 3 4 -9 1 1 1 4 4 3 -9 3 4 3 2 4 1 3 2 2 1 3 1 4 2 4 4 1 1 2 3 4 1 4 2 3 3 3 4 2 4 4 4 2 2 1 3 4 2 2 4 1 4 2 3 3 2 3 3 3 4 3 1 2 2 3 4 1 4 4 2 2 3 4 3 4 2 4 2 2 3 1 4 3 3 4 1 4 3 3 4 2 4 3 4 4 3 1 3 4 1 1 3 -9 2 3 4 3 4 4 2 3 3 3 3 3 4 2 1 4 4 3 3 3 3 3 1 2 2 4 3 4 4 3 4 3 3 4 3 3 3 1 2 4 3 2 4 3 3 2 4 4 1 3 3 3 4 4 3 2 1 1 …
BRTIWI106	5	4 3 3 4 2 4 4 1 3 3 3 3 2 3 4 4 3 1 3 3 2 3 4 3 -9 3 2 3 4 4 4 2 4 2 2 4 3 4 1 1 3 1 4 4 3 -9 3 4 3 2 4 1 3 2 2 1 3 1 4 2 4 4 1 1 2 3 4 3 4 2 3 3 3 4 1 4 4 4 2 2 1 3 4 2 2 4 1 4 2 3 3 2 3 3 1 4 3 1 2 4 3 4 1 4 4 2 2 3 4 3 4 2 4 2 2 3 1 4 3 3 4 1 1 3 1 4 1 4 3 4 4 3 1 3 4 -9 1 3 -9 2 3 3 3 4 4 2 -9 3 3 3 3 4 2 1 4 3 1 3 3 3 3 -9 2 2 4 2 4 4 3 4 1 3 4 3 3 3 1 2 4 3 2 4 3 3 4 4 4 1 3 3 3 4 4 3 2 1 3…
BRTIWI106	5	4 3 3 4 2 4 2 1 3 3 3 3 2 3 4 4 3 1 3 3 2 3 4 3 -9 1 2 3 4 4 4 2 4 2 2 4 3 4 1 1 3 1 4 4 3 -9 3 4 3 2 4 1 3 2 2 1 3 1 4 2 4 4 1 1 2 3 4 1 4 2 3 3 3 4 1 4 4 4 2 2 1 3 4 2 2 4 1 4 2 3 3 2 3 3 1 4 3 1 2 2 3 4 1 4 4 2 2 3 4 3 4 2 4 2 2 3 1 4 3 3 4 1 1 3 3 4 2 2 3 4 4 3 1 3 4 -9 1 3 -9 2 3 3 3 4 4 2 -9 3 3 3 3 4 2 1 4 4 3 3 3 3 3 -9 2 2 4 3 4 4 3 4 3 3 4 3 3 3 1 2 4 3 2 4 3 3 4 4 4 1 3 3 3 4 4 3 2 1 1…
BRTIWI127	5	4 3 3 3 2 4 -9 3 3 3 3 3 4 -9 4 4 3 1 3 3 2 3 4 3 4 3 -9 3 4 4 4 -9 -9 2 2 2 3 4 1 1 3 1 4 4 3 4 3 4 -9 2 4 -9 2 2 2 1 -9 1 4 2 4 4 1 1 2 -9 -9 1 4 2 3 3 3 4 2 4 4 4 2 2 1 3 4 2 2 4 -9 4 2 3 3 2 3 3 1 -9 3 1 2 4 3 4 1 -9 4 2 4 3 4 3 4 2 4 -9 2 3 1 4 3 3 4 -9 1 3 3 4 2 4 3 -9 4 3 1 3 2 1 1 3 4 2 3 4 3 4 2 2 3 3 3 3 3 4 2 1 4 3 1 3 3 3 3 1 2 2 4 2 4 4 3 4 3 1 4 -9 3 3 1 2 4 3 2 4 3 3 2 4 2 1 3 3 3 …
BRTIWI127	5	4 3 3 4 2 4 -9 1 3 3 3 3 2 -9 4 4 3 1 3 3 2 3 4 3 4 3 -9 3 4 4 4 -9 -9 2 2 4 3 4 1 1 3 1 4 4 3 4 3 4 -9 2 4 -9 3 2 2 1 -9 1 4 2 4 4 1 1 2 -9 -9 1 4 2 3 3 3 4 2 4 4 4 2 2 1 3 4 2 2 4 -9 4 2 3 3 2 3 3 1 -9 3 1 2 2 3 4 1 -9 4 2 4 3 4 3 4 2 4 -9 2 3 1 4 3 3 4 -9 4 3 3 4 2 2 3 -9 4 3 1 3 4 1 1 3 4 2 3 3 3 4 4 2 3 3 3 3 3 4 2 1 4 4 3 3 3 3 3 1 2 2 4 3 4 4 3 4 3 3 4 -9 3 3 1 2 4 3 2 4 3 3 2 4 2 1 3 3 3 …
BRTIWI002	5	4 3 3 3 2 4 2 1 1 3 3 3 2 3 4 4 3 1 3 1 2 3 4 3 4 1 2 3 4 4 4 2 4 2 2 4 3 4 1 1 3 1 4 4 3 4 3 4 3 2 4 1 3 4 2 1 1 1 4 4 4 4 1 1 2 3 1 1 4 2 3 3 1 2 2 4 4 4 2 2 1 3 4 2 2 4 1 4 2 3 3 4 3 3 3 4 3 1 2 2 3 4 1 4 3 4 2 3 4 3 4 2 4 2 2 3 1 4 3 3 4 1 1 3 3 4 2 2 3 4 4 3 1 3 4 1 1 3 4 2 3 3 3 4 4 2 3 3 3 3 3 4 2 1 4 4 3 3 1 3 3 2 2 4 4 3 4 4 3 4 3 3 4 3 3 3 2 2 4 3 2 4 3 3 4 4 2 1 3 3 3 4 4 3 4 1 3 3 3 4…
BRTIWI002	5	4 3 3 3 2 4 2 1 3 3 3 3 2 3 4 4 3 1 3 3 2 3 4 3 4 1 2 3 4 4 4 2 4 2 2 4 3 4 1 1 3 1 4 4 3 4 3 4 3 2 4 1 3 2 2 1 3 1 4 2 4 4 1 1 2 3 4 1 4 2 3 3 3 4 2 4 4 4 2 2 1 3 4 2 2 4 1 4 2 3 3 2 3 3 3 4 3 1 2 2 3 4 1 4 4 2 2 3 4 3 4 2 4 2 2 3 1 4 3 3 4 1 4 3 3 4 2 2 3 4 4 3 1 3 4 1 1 3 4 2 3 3 3 4 4 2 3 3 3 3 3 4 2 1 4 4 3 3 3 3 3 1 2 2 4 3 4 4 3 4 3 3 4 3 3 3 1 2 4 3 2 4 3 3 2 4 4 1 3 3 3 4 4 3 2 1 1 3 3 4…
BRTIWI025	5	4 3 3 3 2 -9 2 3 1 3 3 3 2 3 -9 4 3 -9 3 1 2 3 4 3 -9 3 2 3 4 4 4 2 4 2 2 4 3 4 1 1 3 1 4 4 3 -9 3 4 3 2 4 1 -9 4 2 1 3 1 4 2 4 4 -9 1 2 -9 4 1 4 2 1 3 1 4 2 4 4 4 2 2 1 3 4 2 2 4 1 4 2 3 3 2 3 3 1 4 3 1 2 4 3 4 1 4 4 2 2 3 4 3 4 2 4 2 2 3 1 4 -9 3 4 1 1 1 3 4 2 4 3 -9 4 3 1 3 4 2 1 3 4 2 3 3 3 4 4 2 -9 -9 3 3 3 4 2 1 4 -9 3 3 3 1 3 -9 2 2 4 3 4 4 3 4 3 1 4 3 3 3 1 2 4 3 2 4 3 3 4 4 4 1 3 3 3 4 2…
BRTIWI025	5	4 3 3 3 2 -9 2 3 3 3 3 3 2 3 -9 4 3 -9 3 3 2 3 4 3 -9 1 2 3 4 4 4 2 4 2 2 4 3 4 1 1 3 1 4 4 3 -9 3 4 3 2 4 1 -9 4 2 1 3 1 4 2 4 4 -9 1 2 -9 4 1 4 2 3 3 3 4 2 4 4 4 2 2 1 3 4 2 2 4 1 4 2 3 3 2 3 3 3 4 3 1 2 2 3 4 1 4 4 2 2 3 4 3 4 2 4 2 2 3 1 4 -9 3 4 1 1 3 3 4 2 4 3 -9 4 3 1 3 4 1 1 3 4 2 3 3 3 4 4 2 -9 -9 3 3 3 4 2 1 4 -9 3 3 3 3 3 -9 2 2 4 3 4 4 3 4 3 3 4 3 3 3 1 2 4 3 2 4 3 3 2 4 4 1 3 3 3 4 4…
BRTIWI038	5	4 3 3 3 2 4 -9 1 -9 3 3 3 2 -9 4 4 3 1 3 3 2 3 4 3 4 -9 2 3 4 4 4 2 1 2 2 4 3 4 1 1 3 1 4 4 3 -9 1 4 3 2 4 1 3 4 2 -9 3 1 4 2 2 4 1 1 4 3 4 1 4 2 1 3 1 4 2 4 4 4 2 2 1 3 4 2 2 4 1 4 2 3 3 4 3 3 1 4 3 1 2 2 3 4 2 4 4 2 2 3 4 3 4 2 4 2 2 3 1 4 3 3 4 1 1 3 3 4 2 2 3 -9 4 3 3 3 4 1 1 3 4 2 3 3 3 4 2 2 3 3 3 3 3 4 4 1 4 4 3 3 3 3 3 1 2 2 4 3 4 4 3 4 1 3 4 3 3 3 1 2 4 3 2 4 3 3 4 4 2 1 3 3 3 4 4 3 2 -9…
BRTIWI038	5	4 3 3 4 2 4 -9 1 -9 3 3 3 2 -9 4 4 3 1 3 3 2 3 4 3 4 -9 2 3 4 4 4 2 4 2 2 4 3 4 1 1 3 1 4 4 3 -9 3 4 3 2 4 1 3 2 2 -9 3 1 4 2 4 4 1 1 2 3 4 1 4 2 3 3 3 4 2 4 4 4 2 2 1 3 4 2 2 4 1 4 2 3 3 2 3 3 1 4 3 1 2 2 3 4 2 4 4 2 2 3 4 3 4 2 4 2 2 3 1 4 3 3 4 1 4 3 3 4 2 2 3 -9 4 3 1 3 4 1 1 3 4 2 3 3 3 4 2 2 3 3 3 3 3 4 2 1 4 4 3 3 3 3 3 1 2 2 4 3 4 4 3 4 3 3 4 3 3 3 1 2 4 3 2 4 3 3 4 4 4 1 3 3 3 4 4 3 2 -9…
BRTIWI059	5	4 -9 3 3 2 4 2 3 -9 3 3 3 2 -9 4 4 3 -9 3 3 2 3 4 3 -9 3 2 3 -9 4 4 2 4 2 2 4 3 4 1 1 3 2 4 4 3 -9 3 4 3 2 4 1 -9 4 2 1 3 2 4 2 4 4 1 1 2 3 4 1 4 2 3 3 1 4 -9 4 4 4 2 2 1 3 -9 2 2 4 1 4 2 3 3 4 3 3 1 4 3 1 2 2 3 4 1 4 4 4 2 3 4 3 4 2 4 2 2 3 1 4 3 3 4 1 4 3 1 4 2 4 2 4 4 3 3 3 4 1 1 -9 4 2 3 3 3 4 2 2 3 3 3 3 1 3 2 1 4 4 3 3 1 3 3 1 2 2 4 3 4 4 3 4 1 3 4 3 3 3 1 2 4 3 2 4 3 3 2 4 2 4 3 3 3 4 4 3 …
BRTIWI059	5	4 -9 3 4 2 4 2 1 -9 3 3 3 2 -9 4 4 3 -9 3 3 2 3 4 3 -9 1 2 3 -9 4 4 2 4 2 2 4 3 4 1 1 3 1 4 4 3 -9 3 4 3 2 4 1 -9 4 2 1 3 1 4 2 4 4 1 1 2 3 4 1 4 2 3 3 3 4 -9 4 4 4 2 2 1 3 -9 2 2 4 1 4 2 3 3 2 3 3 1 4 3 1 2 2 3 4 1 4 4 2 2 3 4 3 4 2 4 2 2 3 1 4 3 3 4 1 4 3 3 4 2 2 3 4 4 3 1 3 4 1 1 -9 4 2 3 3 3 4 2 2 3 3 3 3 3 4 2 1 4 4 3 3 3 3 3 1 2 2 4 3 4 4 3 4 3 3 4 3 3 3 1 2 4 3 2 4 3 3 2 4 4 1 3 3 3 4 4 3 …
BRTIWI088	5	2 3 -9 3 2 4 2 3 3 3 3 3 2 3 4 4 3 1 3 3 2 3 4 3 4 3 2 3 4 4 4 2 4 2 2 4 3 4 1 3 3 1 4 4 -9 4 3 4 3 4 4 -9 3 2 2 1 3 1 4 2 4 4 -9 1 2 3 4 1 4 2 3 3 3 2 2 4 4 4 2 2 1 3 -9 2 2 4 2 4 2 1 3 2 3 3 1 4 3 1 2 4 3 4 1 4 4 2 2 3 4 3 2 2 4 2 2 3 1 4 3 3 4 1 1 3 3 4 -9 4 -9 4 4 3 1 3 4 1 1 3 4 2 3 3 3 4 2 2 -9 3 3 3 1 4 2 1 -9 -9 3 3 1 3 1 1 2 2 4 3 4 4 3 4 1 1 4 3 3 1 1 2 4 3 2 4 3 1 2 4 2 1 -9 1 3 4 4 3 …
BRTIWI088	5	4 3 -9 4 2 4 2 1 3 3 3 3 2 3 4 4 3 1 3 3 2 3 4 3 4 3 2 3 4 4 4 2 4 2 2 4 3 4 1 1 3 1 4 4 -9 4 3 4 3 2 4 -9 3 2 2 1 3 1 4 2 4 4 -9 1 2 3 4 1 4 2 3 3 3 4 2 4 4 4 2 2 1 3 -9 2 2 4 1 4 2 3 3 2 3 3 1 4 3 1 2 4 3 4 1 4 4 2 2 3 4 3 4 2 4 2 2 3 1 4 3 3 4 1 4 3 3 4 -9 2 -9 4 4 3 1 3 4 1 1 3 4 2 3 3 3 4 4 2 -9 3 3 3 3 4 2 1 -9 -9 3 3 3 3 3 1 2 2 4 3 4 4 3 4 3 3 4 3 3 3 1 2 4 3 2 4 3 3 2 4 2 1 -9 3 3 4 4 3 …
BRTIWI108	5	4 3 3 3 3 4 2 1 1 3 3 3 2 3 4 4 3 -9 3 3 2 3 4 -9 -9 3 2 3 4 4 4 -9 4 2 2 2 3 4 1 3 3 1 4 4 3 4 3 4 3 2 4 1 3 2 2 1 3 1 4 2 4 -9 1 1 2 3 4 1 4 2 3 3 1 -9 2 4 4 4 2 2 1 3 4 2 2 4 1 4 2 3 3 2 3 3 1 4 3 1 2 2 3 4 1 -9 4 2 2 3 4 -9 4 2 4 2 2 3 1 4 3 3 2 2 1 3 3 4 2 4 3 -9 4 3 3 3 4 -9 1 3 4 2 3 4 3 4 -9 2 3 3 3 3 3 4 2 1 4 3 1 1 3 3 3 1 2 2 4 3 4 -9 3 4 1 3 4 3 3 1 1 2 4 3 2 4 3 3 4 4 2 1 3 3 -9 4 4 …
BRTIWI108	5	4 3 3 3 2 4 2 1 3 3 3 3 2 3 4 4 3 -9 3 3 2 3 4 -9 -9 1 2 3 4 4 4 -9 4 2 2 2 3 4 1 1 3 1 4 4 3 4 3 4 3 2 4 1 3 2 2 1 3 1 4 2 4 -9 1 1 2 3 4 1 4 2 3 3 3 -9 2 4 4 4 2 2 1 3 4 2 2 4 1 4 2 3 3 2 3 3 3 4 3 1 2 2 3 4 1 -9 4 2 2 3 4 -9 4 2 4 2 2 3 1 4 3 3 4 1 4 3 3 4 2 4 3 -9 4 3 1 3 4 -9 1 3 4 2 3 3 3 4 -9 2 3 3 3 3 3 4 2 1 4 4 3 3 3 3 3 1 2 2 4 3 4 -9 3 4 3 3 4 3 3 3 1 2 4 3 2 4 3 3 4 4 4 1 3 3 -9 4 4 …
BRTIWI133	5	4 -9 3 3 3 1 4 -9 -9 3 1 3 2 -9 4 4 3 1 3 3 2 3 4 -9 4 3 2 3 4 4 4 2 4 2 2 2 3 4 1 1 1 1 4 4 3 -9 3 4 3 2 4 -9 3 2 2 1 3 1 4 2 4 4 1 1 2 3 4 1 4 2 1 3 1 4 2 4 4 4 2 2 1 3 4 4 2 4 1 4 2 3 3 4 3 3 1 4 3 1 2 2 3 4 1 4 4 2 2 3 4 3 4 2 4 2 2 3 1 4 3 3 4 1 1 1 3 4 2 4 3 4 4 3 3 3 4 1 1 3 4 2 3 4 3 4 2 2 -9 3 3 3 3 4 2 1 -9 -9 3 3 3 3 3 1 2 -9 4 3 4 4 3 2 3 3 4 3 3 1 1 -9 4 4 2 4 3 3 2 4 2 1 2 3 3 4 4 3…
BRTIWI133	5	4 -9 3 4 2 4 2 -9 -9 3 3 3 2 -9 4 4 3 1 3 3 2 3 4 -9 4 1 2 3 4 4 4 2 4 2 2 4 3 4 1 1 1 1 4 4 3 -9 3 4 3 2 4 -9 3 2 2 1 3 1 4 2 4 4 1 1 2 3 4 1 4 2 3 3 3 4 2 4 4 4 2 2 1 3 4 2 2 4 1 4 2 3 3 2 3 3 3 4 3 1 2 2 3 4 1 4 4 2 2 3 4 3 4 2 4 2 2 3 1 4 3 3 4 1 4 3 3 4 2 2 3 4 4 3 1 3 4 1 1 3 4 2 3 3 3 4 2 2 -9 3 3 3 3 4 2 1 -9 -9 3 3 3 3 3 1 2 -9 4 3 4 4 3 4 3 3 4 3 3 3 1 -9 4 3 2 4 3 3 2 4 4 1 2 3 3 4 4 3…
BRTIWI006	5	2 3 3 3 3 4 4 3 1 3 3 3 2 3 4 4 3 1 3 3 2 3 4 3 4 3 2 3 4 1 4 -9 4 2 2 4 3 4 1 1 3 1 4 4 3 4 3 4 3 2 4 1 3 2 2 1 1 1 4 2 4 4 1 1 2 3 4 3 4 2 3 3 1 4 2 4 4 4 2 2 1 3 4 2 2 4 1 4 2 3 3 4 3 4 1 4 3 1 2 2 3 4 1 4 4 4 2 3 4 3 4 2 4 2 2 3 1 2 3 3 4 1 1 3 3 4 2 4 3 4 4 3 1 3 4 1 1 3 4 2 3 3 3 4 4 2 3 3 3 3 3 4 2 1 4 3 3 3 3 3 1 1 2 2 4 3 4 4 3 4 1 1 4 3 3 3 1 2 4 3 2 4 3 3 4 4 2 1 2 3 3 4 4 3 2 1 3 3 3 …
BRTIWI006	5	4 3 3 4 2 4 4 1 3 3 3 3 2 3 4 4 3 1 3 3 2 3 4 3 4 1 2 3 4 4 4 -9 4 2 2 4 3 4 1 1 3 1 4 4 3 4 3 4 3 2 4 1 3 2 2 1 3 1 4 2 4 4 1 1 2 3 4 1 4 2 3 3 3 4 2 4 4 4 2 2 1 3 4 2 2 4 1 4 2 3 3 4 3 3 3 4 3 1 2 2 3 4 1 4 4 2 2 3 4 3 4 2 4 2 2 3 1 4 3 3 4 1 4 3 3 4 2 4 3 4 4 3 1 3 4 1 1 3 4 2 3 3 3 4 4 2 3 3 3 3 3 4 2 1 4 4 3 3 3 3 3 1 2 2 4 3 4 4 3 4 3 3 4 3 3 3 1 2 4 3 2 4 3 3 2 4 4 1 3 3 3 4 4 3 2 1 1 3 3 …
BRTIWI026	5	4 3 3 3 2 4 4 1 3 3 3 -9 2 3 4 4 3 1 3 3 2 1 4 -9 4 1 2 3 2 4 4 -9 4 2 2 2 3 4 1 1 3 1 4 4 3 4 3 4 3 2 4 1 3 4 2 1 3 1 4 2 4 2 1 1 2 -9 4 1 4 2 3 3 1 4 2 4 4 4 2 2 1 3 -9 2 2 4 1 4 2 3 3 4 3 3 1 4 3 1 2 4 3 4 1 -9 3 2 2 3 1 3 4 2 4 -9 2 3 1 4 3 3 4 1 4 3 1 4 2 4 3 4 4 3 3 3 4 1 1 3 4 2 3 4 3 4 2 2 3 3 3 3 3 3 2 1 4 3 3 3 3 3 3 1 2 2 4 3 4 4 3 4 3 1 4 3 3 3 1 2 4 3 2 4 3 1 4 4 2 -9 3 3 3 4 4 3 2 1…
BRTIWI026	5	4 3 3 4 2 4 2 1 3 3 3 -9 2 3 4 4 3 1 3 3 2 3 4 -9 4 1 2 3 4 4 4 -9 4 2 2 4 3 4 1 1 3 1 4 4 3 4 3 4 3 2 4 1 3 2 2 1 3 1 4 2 4 2 1 1 2 -9 4 1 4 2 3 3 3 4 2 4 4 4 2 2 1 3 -9 2 2 4 1 4 2 3 3 2 3 3 3 4 3 1 2 4 3 4 1 -9 4 2 2 3 4 3 4 2 4 -9 2 3 1 4 3 3 4 1 4 3 3 4 2 2 3 4 4 3 1 3 4 1 1 3 4 2 3 3 3 4 4 2 3 3 3 3 3 4 2 1 4 3 3 3 3 3 3 1 2 2 4 3 4 4 3 4 3 3 4 3 3 3 1 2 4 3 2 4 3 3 2 4 4 -9 3 3 3 4 4 3 2 1…
BRTIWI039	5	4 -9 3 3 3 -9 4 1 3 3 3 3 2 3 4 4 3 1 3 3 2 3 4 3 -9 3 -9 3 4 4 4 2 4 2 2 2 -9 4 1 1 1 1 4 4 3 4 3 4 3 4 4 1 3 2 2 1 3 1 4 2 4 -9 -9 1 2 3 4 3 4 2 1 3 1 4 2 4 4 4 2 2 1 3 4 2 -9 4 1 4 2 3 3 4 3 3 1 -9 3 1 2 4 3 4 1 4 4 2 2 3 4 3 4 2 4 2 2 3 1 4 3 3 4 1 1 3 3 4 1 2 3 4 2 3 1 3 4 1 1 -9 4 2 3 3 3 4 2 2 3 3 3 3 3 4 2 1 4 4 3 3 3 3 3 1 2 2 4 3 4 4 3 4 3 1 4 3 3 3 1 2 4 3 2 -9 3 3 4 4 2 -9 3 3 3 4 4 3…
BRTIWI039	5	4 -9 3 3 2 -9 2 1 3 3 3 3 2 3 4 4 3 1 3 3 2 3 4 3 -9 1 -9 3 4 4 4 2 4 2 2 4 -9 4 1 1 3 1 4 4 3 4 3 4 3 2 4 1 3 2 2 1 3 1 4 2 4 -9 -9 1 2 3 4 1 4 2 3 3 1 4 2 4 4 4 2 2 1 3 4 2 -9 4 1 4 2 3 3 2 3 3 3 -9 3 1 2 2 3 4 1 4 4 2 2 3 4 3 4 2 4 2 2 3 1 4 3 3 4 1 4 3 3 4 2 2 3 4 4 3 1 3 4 1 1 -9 4 2 3 3 3 4 4 2 3 3 3 3 3 4 2 1 4 4 3 3 3 3 3 1 2 2 4 3 4 4 3 4 3 3 4 3 3 3 1 2 4 3 2 -9 3 3 2 4 4 -9 3 3 3 4 4 3…
BRTIWI065	5	4 3 3 3 2 4 2 -9 -9 1 3 3 2 3 4 4 -9 1 3 1 2 -9 4 3 -9 3 2 3 2 4 4 -9 4 -9 2 2 3 4 1 1 3 1 4 4 3 4 -9 4 -9 4 4 1 3 4 2 -9 3 2 4 2 4 4 1 1 4 3 4 1 4 2 1 2 1 4 2 4 4 4 2 2 1 3 4 4 2 4 1 4 2 3 3 -9 3 3 3 4 3 1 2 2 3 4 1 4 4 2 2 3 4 -9 4 2 4 2 2 3 1 4 3 3 4 1 1 3 3 4 -9 4 3 -9 4 3 1 3 4 1 1 3 4 3 3 3 -9 4 2 2 3 3 3 3 1 4 2 1 4 3 3 3 3 3 1 1 2 2 4 2 4 4 3 4 1 1 4 3 3 3 1 2 4 3 2 4 3 3 4 4 2 1 3 3 3 4 …
BRTIWI065	5	4 3 3 4 2 4 2 -9 -9 3 3 3 2 3 4 4 -9 1 3 3 2 -9 4 3 -9 1 2 3 4 4 4 -9 4 -9 2 2 3 4 1 1 3 1 4 4 3 4 -9 4 -9 2 4 1 3 2 2 -9 3 1 4 2 4 4 1 1 2 3 4 1 4 2 3 3 3 4 2 4 4 4 2 2 1 3 4 2 2 4 1 4 2 3 3 -9 3 3 3 4 3 1 2 2 3 4 1 4 4 2 2 3 4 -9 4 2 4 2 2 3 1 4 3 3 4 1 4 3 3 4 -9 2 3 -9 4 3 1 3 4 1 1 3 4 2 3 3 -9 4 4 2 3 3 3 3 1 4 2 1 4 4 3 3 3 3 3 1 2 2 4 3 4 4 3 4 3 3 4 3 3 3 1 2 4 3 2 4 3 3 2 4 2 1 3 3 3 4 …
BRTIWI089	5	4 3 3 4 2 4 4 3 3 3 3 3 2 3 4 4 3 1 3 3 2 -9 4 3 4 1 -9 3 4 4 4 2 -9 2 2 -9 3 4 1 1 1 1 4 4 3 4 3 4 3 2 4 1 3 2 2 1 3 -9 4 2 4 4 1 1 4 3 4 1 4 2 3 3 1 4 2 4 4 4 2 4 4 3 -9 2 -9 4 1 4 2 3 3 4 3 3 3 4 3 1 2 2 3 4 1 4 4 2 2 3 4 3 4 2 4 3 2 3 1 4 3 3 4 2 1 3 3 4 2 4 2 4 4 3 3 3 4 1 1 3 4 2 3 3 3 -9 4 2 3 3 3 3 3 4 2 1 4 4 3 3 3 3 1 1 2 2 4 3 4 4 3 2 3 1 4 3 3 3 1 2 4 3 2 4 3 3 4 4 4 1 3 3 3 4 4 3 -9 …
BRTIWI089	5	4 3 3 4 2 4 4 1 3 3 3 3 2 3 4 4 3 1 3 3 2 -9 4 3 4 1 -9 3 4 4 4 2 -9 2 2 -9 3 4 1 1 1 1 4 4 3 4 3 4 3 2 4 1 3 2 2 1 3 -9 4 2 4 4 1 1 2 3 4 1 4 2 3 3 3 4 2 4 4 4 2 2 1 3 -9 2 -9 4 1 4 2 3 3 4 3 3 3 4 3 1 2 2 3 4 1 4 4 2 2 3 4 3 4 2 4 3 2 3 1 4 3 3 4 1 4 3 3 4 2 4 3 4 4 3 1 3 4 1 1 3 4 2 3 3 3 -9 4 2 3 3 3 3 3 4 2 1 4 4 3 3 3 3 3 1 2 2 4 3 4 4 3 4 3 3 4 3 3 3 1 2 4 3 2 4 3 3 2 4 4 1 3 3 3 4 4 3 -9 …
BRTIWI111	5	4 3 3 3 2 4 -9 3 3 3 -9 3 2 3 -9 4 -9 1 3 3 2 3 4 3 4 3 2 3 4 1 4 2 4 2 -9 4 -9 4 -9 1 3 1 4 4 3 -9 3 4 3 2 4 1 3 4 2 3 3 1 4 2 4 -9 1 1 -9 -9 1 1 -9 2 3 2 1 4 -9 4 4 4 2 2 1 3 4 -9 2 3 -9 4 -9 -9 3 -9 3 -9 -9 -9 3 1 2 -9 3 4 2 4 4 2 2 3 4 -9 4 2 4 -9 2 3 -9 4 3 -9 4 -9 4 -9 3 4 2 2 3 4 4 3 3 3 4 -9 1 -9 -9 2 -9 4 -9 -9 2 2 3 -9 3 3 3 4 2 1 4 4 3 3 -9 3 1 -9 2 -9 4 3 4 4 -9 2 -9 1 4 3 3 3 1 2 4 3…
BRTIWI111	5	4 3 3 3 2 4 -9 1 3 3 -9 3 2 3 -9 4 -9 1 3 3 2 3 4 3 4 1 2 3 4 4 4 2 4 2 -9 4 -9 4 -9 1 3 1 4 4 3 -9 3 4 3 2 4 1 3 2 2 1 3 1 4 2 4 -9 1 1 -9 -9 4 1 -9 2 3 3 3 4 -9 4 4 4 2 2 1 3 4 -9 2 4 -9 4 -9 -9 3 -9 3 -9 -9 -9 3 1 2 -9 3 4 1 4 4 2 2 3 4 -9 4 2 4 -9 2 3 -9 4 3 -9 4 -9 4 -9 3 4 2 2 3 4 4 3 1 3 4 -9 1 -9 -9 2 -9 3 -9 -9 2 2 3 -9 3 3 3 4 2 1 4 4 3 3 -9 3 3 -9 2 -9 4 3 4 4 -9 4 -9 3 4 3 3 3 1 2 4 3…
BRTIWI137	5	4 3 3 4 3 4 2 1 3 3 1 3 2 3 4 4 3 1 3 3 2 3 -9 -9 -9 3 2 3 4 4 4 2 4 2 2 4 3 4 -9 1 3 1 4 4 3 4 3 4 3 2 4 1 2 4 2 1 1 1 4 2 4 4 1 1 2 -9 4 -9 4 2 3 3 1 4 -9 4 4 4 2 2 1 3 4 2 2 4 -9 4 -9 3 3 4 3 3 1 4 3 -9 2 -9 3 4 2 4 4 2 2 3 4 -9 4 2 4 2 2 3 -9 4 3 3 4 -9 -9 3 -9 -9 1 4 3 -9 -9 3 1 3 4 1 1 3 4 2 3 3 3 -9 2 2 -9 3 3 3 3 4 2 1 4 4 3 3 1 3 3 1 2 -9 4 3 4 4 3 4 3 3 4 3 3 3 1 2 2 3 2 4 3 1 4 4 4 1 3…
BRTIWI137	5	4 3 3 4 2 4 2 1 3 3 3 3 2 3 4 4 3 1 3 3 2 3 -9 -9 -9 1 2 3 4 4 4 2 4 2 2 4 3 4 -9 1 3 1 4 4 3 4 3 4 3 2 4 1 2 2 2 1 3 1 4 2 4 4 1 1 2 -9 4 -9 4 2 3 3 3 4 -9 4 4 4 2 2 1 3 4 2 2 4 -9 4 -9 3 3 2 3 3 3 4 3 -9 2 -9 3 4 1 4 4 2 2 3 4 -9 4 2 4 2 2 3 -9 4 3 3 4 -9 -9 3 -9 -9 1 2 3 -9 -9 3 1 3 4 1 1 3 4 2 3 3 3 -9 4 2 -9 3 3 3 3 4 2 1 4 4 3 3 1 3 3 1 2 -9 4 3 4 4 3 4 3 3 4 3 3 3 1 2 4 3 2 4 3 3 2 4 4 1 3…
BRTIWI007	5	4 3 3 3 2 4 2 1 3 3 3 3 2 3 4 4 3 1 3 3 2 3 4 3 4 1 2 3 4 4 4 2 4 2 2 4 3 4 1 1 3 1 4 4 3 4 3 4 3 2 4 1 3 2 2 1 3 1 4 2 4 4 1 1 2 -9 1 1 4 2 1 3 1 4 2 4 4 4 2 2 1 3 4 2 2 4 1 4 2 3 3 2 3 3 1 4 3 1 2 2 3 4 1 4 4 2 2 3 4 3 4 2 4 2 2 3 1 4 3 3 4 1 1 3 1 4 2 2 3 4 4 3 1 3 4 1 1 3 4 2 3 4 3 4 2 2 3 3 3 3 3 4 2 1 2 4 3 3 3 3 3 1 2 2 4 3 4 4 3 4 3 1 4 3 3 3 1 -9 4 3 2 4 3 1 4 4 2 1 3 3 3 4 4 3 -9 1 3 3 …
BRTIWI007	5	4 3 3 4 2 4 2 1 3 3 3 3 2 3 4 4 3 1 3 3 2 3 4 3 4 1 2 3 4 4 4 2 4 2 2 4 3 4 1 1 3 1 4 4 3 4 3 4 3 2 4 1 3 2 2 1 3 1 4 2 4 4 1 1 2 -9 4 1 4 2 3 3 3 4 2 4 4 4 2 2 1 3 4 2 2 4 1 4 2 3 3 2 3 3 1 4 3 1 2 2 3 4 1 4 4 2 2 3 4 3 4 2 4 2 2 3 1 4 3 3 4 1 4 3 3 4 2 2 3 4 4 3 1 3 4 1 1 3 4 2 3 3 3 4 4 2 3 3 3 3 3 4 2 1 2 4 3 3 3 3 3 1 2 2 4 3 4 4 3 4 3 3 4 3 3 3 1 -9 4 3 2 4 3 3 2 4 4 1 3 3 3 4 4 3 -9 1 1 3 …
BRTIWI027	5	4 3 3 3 2 4 2 1 3 3 3 3 2 3 4 4 3 1 3 3 2 3 4 -9 4 3 2 3 4 4 4 -9 -9 2 2 4 3 4 1 3 3 -9 4 4 3 4 3 4 3 2 4 1 3 2 2 1 -9 1 4 2 4 4 -9 1 2 3 4 1 4 2 1 3 3 4 1 4 4 4 2 2 1 3 -9 2 2 4 1 4 2 3 3 2 3 3 3 4 3 1 2 2 3 4 1 4 4 4 2 3 4 3 4 2 4 2 2 3 1 4 3 3 4 1 1 3 1 4 2 4 3 -9 4 3 1 3 4 1 1 3 -9 2 3 4 3 4 2 2 -9 3 3 3 3 3 2 1 4 3 3 3 1 3 1 1 2 4 4 3 4 4 3 4 1 1 4 3 3 3 1 -9 4 3 2 4 3 3 2 4 4 1 3 1 -9 4 4 3…
BRTIWI027	5	4 3 3 4 2 4 2 1 3 3 3 3 2 3 4 4 3 1 3 3 2 3 4 -9 4 3 2 3 4 4 4 -9 -9 2 2 4 3 4 1 1 3 -9 4 4 3 4 3 4 3 2 4 1 3 2 2 1 -9 1 4 2 4 4 -9 1 2 3 4 1 4 2 3 3 3 4 2 4 4 4 2 2 1 3 -9 2 2 4 1 4 2 3 3 2 3 3 3 4 3 1 2 2 3 4 1 4 4 2 2 3 4 3 4 2 4 2 2 3 1 4 3 3 4 1 1 3 3 4 2 4 3 -9 4 3 1 3 4 1 1 3 -9 2 3 3 3 4 4 2 -9 3 3 3 3 4 2 1 4 4 3 3 3 3 3 1 2 2 4 3 4 4 3 4 3 1 4 3 3 3 1 -9 4 3 2 4 3 3 2 4 4 1 3 3 -9 4 4 3…
BRTIWI042	5	4 -9 3 4 2 4 4 3 1 3 3 3 2 -9 4 4 3 1 3 3 2 3 4 3 4 3 2 3 4 4 4 2 4 2 2 2 3 4 1 1 3 2 4 4 3 4 3 4 -9 2 4 1 -9 2 2 1 3 1 -9 2 4 4 -9 1 2 3 4 1 4 2 3 3 1 4 2 4 4 4 2 2 4 3 4 2 2 4 1 4 2 3 3 4 3 3 1 4 3 1 2 2 3 4 1 4 4 2 2 3 4 3 4 2 4 2 2 3 1 4 3 3 4 1 4 3 3 4 1 4 3 4 4 3 1 3 4 1 1 3 4 2 3 4 3 4 2 2 -9 -9 3 3 3 4 2 1 2 4 3 3 1 3 3 1 2 2 4 3 4 4 3 4 1 1 4 3 3 3 1 2 2 3 -9 4 3 1 4 4 2 1 2 3 3 4 4 3 2 …
BRTIWI042	5	4 -9 3 4 2 4 2 1 3 3 3 3 2 -9 4 4 3 1 3 3 2 3 4 3 4 1 2 3 4 4 4 2 4 2 2 2 3 4 1 1 3 1 4 4 3 4 3 4 -9 2 4 1 -9 2 2 1 3 1 -9 2 4 4 -9 1 2 3 4 1 4 2 3 3 3 4 2 4 4 4 2 2 1 3 4 2 2 4 1 4 2 3 3 4 3 3 1 4 3 1 2 2 3 4 1 4 4 2 2 3 4 3 4 2 4 2 2 3 1 4 3 3 4 1 4 3 3 4 2 2 3 4 4 3 1 3 4 1 1 3 4 2 3 4 3 4 4 2 -9 -9 3 3 3 4 2 1 4 4 3 3 1 3 3 1 2 2 4 3 4 4 3 4 3 3 4 3 3 3 1 2 4 3 -9 4 3 3 2 4 4 1 3 3 3 4 4 3 2 …
BRTIWI067	5	4 3 3 3 2 4 2 3 3 3 3 3 2 3 4 -9 3 1 3 3 2 3 4 3 4 3 2 3 4 4 4 4 4 2 2 2 -9 4 1 1 3 1 2 4 3 4 3 4 3 2 2 1 3 4 2 1 3 1 4 2 4 -9 1 1 2 3 4 3 4 -9 3 3 1 4 -9 4 4 4 2 2 4 3 4 4 2 4 1 4 2 3 3 2 3 3 1 4 3 1 2 -9 3 2 2 4 4 2 2 3 4 3 4 2 4 2 2 3 1 4 -9 3 4 1 4 3 3 4 2 4 3 -9 4 3 1 3 4 1 1 3 4 2 3 3 3 4 2 2 3 3 3 3 3 4 2 1 4 4 3 3 1 3 3 1 2 2 4 3 4 4 -9 4 1 1 4 3 3 3 1 2 4 3 2 4 3 3 4 4 4 1 3 3 3 4 4 3 -9…
BRTIWI067	5	4 3 3 4 2 4 2 3 3 3 3 3 2 3 4 -9 3 1 3 3 2 3 4 3 4 1 2 3 4 4 4 2 4 2 2 4 -9 4 1 1 3 1 4 4 3 4 3 4 3 2 4 1 3 4 2 1 3 1 4 2 4 -9 1 1 2 3 4 1 4 -9 3 3 1 4 -9 4 4 4 2 2 1 3 4 2 2 4 1 4 2 3 3 2 3 3 3 4 3 1 2 -9 3 4 1 4 4 2 2 3 4 3 4 2 4 2 2 3 1 4 -9 3 4 1 4 3 3 4 2 2 3 -9 4 3 1 3 4 1 1 3 4 2 3 3 3 4 4 2 3 3 3 3 3 4 2 1 4 4 3 3 3 3 3 1 2 2 4 3 4 4 -9 4 3 3 4 3 3 3 1 2 4 3 2 4 3 3 2 4 4 1 3 3 3 4 4 3 -9…
BRTIWI090	5	4 3 3 3 2 4 2 3 1 3 3 3 2 3 4 4 3 1 3 3 2 3 4 -9 4 3 -9 3 4 4 4 2 4 -9 2 2 3 4 1 1 1 1 4 4 3 4 3 4 3 2 4 -9 -9 4 2 1 3 2 4 2 4 4 1 1 4 -9 4 -9 4 2 3 3 1 4 2 4 4 4 2 2 4 -9 4 2 -9 4 -9 4 2 -9 3 2 3 3 3 -9 3 1 -9 -9 3 2 1 -9 3 4 2 3 4 3 4 2 4 -9 2 3 -9 -9 3 3 4 -9 4 3 3 4 2 4 3 4 4 3 3 3 2 1 1 3 4 2 3 3 3 -9 2 2 3 3 3 3 1 4 2 1 4 3 1 3 -9 3 3 1 2 -9 4 3 4 4 -9 4 -9 3 -9 3 3 3 1 2 4 -9 4 -9 3 3 2 4 …
BRTIWI090	5	4 3 3 4 2 4 2 1 3 3 3 3 2 3 4 4 3 1 3 3 2 3 4 -9 4 1 -9 3 4 4 4 2 4 -9 2 4 3 4 1 1 3 1 4 4 3 4 3 4 3 2 4 -9 -9 2 2 1 3 1 4 2 4 4 1 1 2 -9 4 -9 4 2 3 3 3 4 2 4 4 4 2 2 4 -9 4 2 -9 4 -9 4 2 -9 3 2 3 3 3 -9 3 1 -9 -9 3 4 1 -9 4 2 2 3 4 3 4 2 4 -9 2 3 -9 -9 3 3 4 -9 4 3 3 4 2 2 3 4 4 3 1 3 4 1 1 3 4 2 3 3 3 -9 4 2 3 3 3 3 3 4 2 1 4 3 3 3 -9 3 3 1 2 -9 4 3 4 4 -9 4 -9 3 -9 3 3 3 1 2 4 -9 2 -9 3 3 2 4 …
BRTIWI114	5	4 3 3 3 2 4 -9 1 -9 3 3 3 2 3 4 -9 3 1 3 3 2 3 4 1 4 1 2 3 4 1 4 2 -9 -9 -9 4 3 4 1 3 3 1 4 4 3 4 3 4 3 2 4 1 3 2 2 1 1 1 4 2 4 4 1 1 2 -9 4 1 4 2 3 3 1 4 -9 4 4 4 2 2 1 3 4 2 2 4 -9 4 2 3 3 4 3 3 3 -9 3 1 2 -9 3 4 1 -9 4 2 2 3 4 3 -9 2 4 2 2 3 -9 4 3 3 4 -9 -9 3 1 -9 -9 4 3 -9 4 3 -9 3 4 -9 1 3 4 2 3 4 3 -9 4 2 3 3 3 3 3 4 2 -9 4 3 3 3 -9 3 3 1 2 -9 4 3 4 4 3 4 3 3 4 3 3 3 1 2 4 3 2 4 3 3 2 4 4 …
BRTIWI114	5	4 3 3 4 2 4 -9 1 -9 3 3 3 2 3 4 -9 3 1 3 3 2 3 4 3 4 1 2 3 4 4 4 2 -9 -9 -9 4 3 4 1 1 3 1 4 4 3 4 3 4 3 2 4 1 3 2 2 1 3 1 4 2 4 4 1 1 2 -9 4 1 4 2 3 3 3 4 -9 4 4 4 2 2 1 3 4 2 2 4 -9 4 2 3 3 2 3 3 3 -9 3 1 2 -9 3 4 1 -9 4 2 2 3 4 3 -9 2 4 2 2 3 -9 4 3 3 4 -9 -9 3 3 -9 -9 2 3 -9 4 3 -9 3 4 -9 1 3 4 2 3 3 3 -9 4 2 3 3 3 3 3 4 2 -9 4 4 3 3 -9 3 3 1 2 -9 4 3 4 4 3 4 3 3 4 3 3 3 1 2 4 3 2 4 3 3 2 4 4 …
BRTIWI143	5	4 3 3 3 3 -9 4 1 1 1 3 3 2 3 4 4 3 1 3 3 2 3 4 -9 4 3 2 3 4 4 4 2 4 2 2 2 3 4 1 3 1 1 4 4 3 4 3 4 3 2 4 1 3 4 2 1 3 1 4 2 4 4 1 1 4 3 4 1 4 2 3 3 1 4 2 4 4 4 2 2 1 3 4 4 -9 4 1 4 2 3 3 -9 3 3 -9 4 3 1 2 -9 3 4 1 4 4 2 2 3 4 3 4 2 4 2 2 3 1 4 3 3 4 -9 1 3 3 4 2 4 3 4 2 3 1 3 4 1 1 3 4 2 3 3 3 4 2 2 3 3 3 3 3 3 2 1 4 3 3 3 1 3 3 1 2 2 4 3 4 4 3 4 3 -9 4 3 3 3 2 2 4 3 2 4 3 3 4 4 2 1 3 3 3 4 4 3 -9 …
BRTIWI143	5	4 3 3 3 2 -9 2 1 3 3 3 3 2 3 4 4 3 1 3 3 2 3 4 -9 4 1 2 3 4 4 4 2 4 2 2 4 3 4 1 1 3 1 4 4 3 4 3 4 3 2 4 1 3 2 2 1 3 1 4 2 4 4 1 1 2 3 4 1 4 2 3 3 3 4 2 4 4 4 2 2 1 3 4 2 -9 4 1 4 2 3 3 -9 3 3 -9 4 3 1 2 -9 3 4 1 4 4 2 2 3 4 3 4 2 4 2 2 3 1 4 3 3 4 -9 4 3 3 4 2 2 3 4 4 3 1 3 4 1 1 3 4 2 3 3 3 4 2 2 3 3 3 3 3 4 2 1 4 3 3 3 3 3 3 1 2 2 4 3 4 4 3 4 3 -9 4 3 3 3 1 2 4 3 2 4 3 3 4 4 4 1 3 3 3 4 4 3 -9 …
BRTIWI009	5	4 3 3 3 2 4 2 3 1 3 3 3 2 3 4 4 3 1 3 1 2 1 4 3 4 3 2 3 4 4 4 2 4 2 2 4 3 4 1 1 3 1 4 4 3 4 3 4 3 2 4 1 3 2 2 1 1 1 4 2 4 4 1 1 2 3 4 1 4 2 1 3 1 4 2 4 4 4 2 2 1 3 4 2 2 4 1 4 2 3 3 2 3 3 1 4 3 1 2 2 3 4 1 4 3 2 2 3 4 3 4 2 4 2 2 3 1 4 3 3 4 1 1 1 1 4 2 2 3 4 4 3 3 3 4 1 1 3 4 2 3 4 3 4 2 2 3 3 3 3 3 4 2 1 4 4 3 3 3 3 3 1 2 2 4 3 4 4 3 4 3 1 4 3 3 3 2 2 4 3 2 4 3 3 4 4 2 -9 3 1 3 4 4 1 2 1 3 3 3 …
BRTIWI009	5	4 3 3 4 2 4 2 1 3 3 3 3 2 3 4 4 3 1 3 3 2 3 4 3 4 1 2 3 4 4 4 2 4 2 2 4 3 4 1 1 3 1 4 4 3 4 3 4 3 2 4 1 3 2 2 1 3 1 4 2 4 4 1 1 2 3 4 1 4 2 3 3 1 4 2 4 4 4 2 2 1 3 4 2 2 4 1 4 2 3 3 2 3 3 3 4 3 1 2 2 3 4 1 4 4 2 2 3 4 3 4 2 4 2 2 3 1 4 3 3 4 1 4 3 3 4 2 2 3 4 4 3 1 3 4 1 1 3 4 2 3 3 3 4 4 2 3 3 3 3 3 4 2 1 4 4 3 3 3 3 3 1 2 2 4 3 4 4 3 4 3 3 4 3 3 3 1 2 4 3 2 4 3 3 2 4 4 -9 3 3 3 4 4 3 2 1 3 3 3 …
BRTIWI029	5	4 3 3 4 2 4 4 1 1 3 3 3 2 3 4 4 -9 1 3 3 2 3 4 3 4 -9 2 3 4 4 4 2 4 2 2 2 -9 2 -9 1 1 1 4 4 3 4 3 4 3 2 4 1 3 4 2 1 3 1 4 2 4 4 1 1 2 3 4 1 4 2 3 3 1 4 2 4 4 4 2 2 1 3 4 4 -9 3 1 4 2 3 3 4 3 3 1 4 3 1 2 2 3 4 1 -9 4 2 2 3 1 3 4 2 4 2 2 3 1 4 3 3 4 1 1 3 3 4 2 4 3 4 4 3 1 3 4 1 1 3 -9 2 3 4 3 4 4 2 3 3 3 3 3 4 2 1 4 4 3 3 3 1 3 1 2 2 4 3 4 4 3 2 3 1 4 3 3 3 1 2 4 3 2 4 -9 3 4 3 4 1 3 3 3 4 4 3 -9 …
BRTIWI029	5	4 3 3 4 2 4 2 1 3 3 3 3 2 3 4 4 -9 1 3 3 2 3 4 3 4 -9 2 3 4 4 4 2 4 2 2 4 -9 4 -9 1 3 1 4 4 3 4 3 4 3 2 4 1 3 2 2 1 3 1 4 2 4 4 1 1 2 3 4 1 4 2 3 3 3 4 2 4 4 4 2 2 1 3 4 2 -9 4 1 4 2 3 3 2 3 3 3 4 3 1 2 2 3 4 1 -9 4 2 2 3 4 3 4 2 4 2 2 3 1 4 3 3 4 1 1 3 3 4 2 4 3 4 4 3 1 3 4 1 1 3 -9 2 3 3 3 4 4 2 3 3 3 3 3 4 2 1 4 4 3 3 3 3 3 1 2 2 4 3 4 4 3 4 3 1 4 3 3 3 1 2 4 3 2 4 -9 3 4 4 4 1 3 3 3 4 4 3 -9 …
BRTIWI043	5	4 3 3 3 2 4 4 1 1 3 3 3 2 3 4 4 3 1 3 3 2 3 4 -9 4 3 2 3 4 4 4 4 4 2 2 2 3 4 -9 1 3 1 4 4 3 4 1 4 3 4 4 1 -9 4 2 3 3 1 -9 2 4 4 1 1 2 3 4 3 4 2 1 3 1 4 2 4 4 4 2 4 1 3 4 2 3 4 1 4 2 3 3 2 3 3 3 4 3 1 2 -9 3 2 1 4 4 2 2 3 4 3 4 2 4 2 2 3 1 4 3 3 4 1 4 3 3 4 2 2 3 -9 2 3 -9 3 4 1 1 -9 4 2 3 4 3 4 4 2 -9 3 3 3 3 4 4 1 2 4 3 3 3 3 1 1 2 2 4 3 4 4 3 4 1 3 4 3 3 3 1 2 4 3 2 4 3 1 4 4 4 1 3 3 3 4 4 3 -9…
BRTIWI043	5	4 3 3 4 2 4 4 1 3 3 3 3 2 3 4 4 3 1 3 3 2 3 4 -9 4 1 2 3 4 4 4 2 4 2 2 4 3 4 -9 1 3 1 4 4 3 4 3 4 3 2 4 1 -9 2 2 1 3 1 -9 2 4 4 1 1 2 3 4 1 4 2 3 3 3 4 2 4 4 4 2 2 1 3 4 2 3 4 1 4 2 3 3 2 3 3 3 4 3 1 2 -9 3 4 1 4 4 2 2 3 4 3 4 2 4 2 2 3 1 4 3 3 4 1 4 3 3 4 2 2 3 -9 4 3 -9 3 4 1 1 -9 4 2 3 3 3 4 4 2 -9 3 3 3 3 4 2 1 4 4 3 3 3 3 3 1 2 2 4 3 4 4 3 4 3 3 4 3 3 3 1 2 4 3 2 4 3 3 4 4 4 1 3 3 3 4 4 3 -9…
BRTIWI070	5	4 -9 3 3 2 4 2 3 3 3 3 3 2 3 4 4 3 -9 3 3 2 3 4 3 4 3 -9 3 -9 4 4 2 -9 2 2 4 3 4 -9 1 3 1 4 4 3 4 1 4 3 2 4 1 3 4 2 1 3 1 4 2 4 4 1 1 2 3 1 3 4 2 3 3 1 4 2 4 4 4 2 2 1 3 4 2 3 4 1 4 2 3 3 4 3 3 1 4 3 1 2 4 3 4 1 4 4 2 2 3 4 -9 4 2 4 2 2 3 1 4 3 3 4 1 4 1 1 4 2 2 3 4 2 3 1 3 4 1 1 3 4 2 3 3 3 4 2 2 3 3 3 3 3 4 2 1 4 4 3 3 3 3 3 1 2 2 4 3 4 4 3 4 3 1 -9 3 3 3 1 2 2 3 2 4 3 3 4 4 4 1 3 3 3 4 4 3 -9 …
BRTIWI070	5	4 -9 3 3 2 4 2 1 3 3 3 3 2 3 4 4 3 -9 3 3 2 3 4 3 4 3 -9 3 -9 4 4 2 -9 2 2 4 3 4 -9 1 3 1 4 4 3 4 3 4 3 2 4 1 3 2 2 1 3 1 4 2 4 4 1 1 2 3 4 3 4 2 3 3 3 4 2 4 4 4 2 2 1 3 4 2 3 4 1 4 2 3 3 2 3 3 3 4 3 1 2 2 3 4 1 4 4 2 2 3 4 -9 4 2 4 2 2 3 1 4 3 3 4 1 4 3 3 4 2 2 3 4 4 3 1 3 4 1 1 3 4 2 3 3 3 4 2 2 3 3 3 3 3 4 2 1 4 4 3 3 3 3 3 1 2 2 4 3 4 4 3 4 3 3 -9 3 3 3 1 2 4 3 2 4 3 3 2 4 4 1 3 3 3 4 4 3 -9 …
BRTIWI092	5	4 3 3 3 2 4 2 1 -9 3 3 3 2 3 4 -9 3 -9 3 3 2 3 4 3 4 3 2 3 4 4 4 2 4 2 -9 4 3 4 -9 1 3 1 4 4 -9 -9 3 4 3 2 4 1 3 4 2 1 3 1 4 2 4 4 1 1 2 -9 1 3 -9 2 1 3 1 4 -9 4 4 4 -9 -9 1 3 -9 -9 2 4 -9 4 -9 -9 3 -9 3 3 1 -9 3 1 -9 -9 3 4 1 4 4 2 4 3 4 -9 4 2 4 2 2 3 -9 -9 3 3 4 -9 -9 3 3 -9 -9 2 3 -9 4 3 -9 3 4 1 1 -9 -9 2 3 3 3 -9 -9 2 3 3 3 3 3 4 2 1 4 -9 3 3 -9 1 3 1 2 -9 4 3 4 4 -9 4 3 1 -9 3 3 3 1 2 4 3 …
BRTIWI092	5	4 3 3 4 2 4 2 1 -9 3 3 3 2 3 4 -9 3 -9 3 3 2 3 4 3 4 1 2 3 4 4 4 2 4 2 -9 4 3 4 -9 1 3 1 4 4 -9 -9 3 4 3 2 4 1 3 4 2 1 3 1 4 2 4 4 1 1 2 -9 4 1 -9 2 3 3 3 4 -9 4 4 4 -9 -9 1 3 -9 -9 2 4 -9 4 -9 -9 3 -9 3 3 3 -9 3 1 -9 -9 3 4 1 4 4 2 2 3 4 -9 4 2 4 2 2 3 -9 -9 3 3 4 -9 -9 3 3 -9 -9 2 3 -9 4 3 -9 3 4 1 1 -9 -9 2 3 3 3 -9 -9 2 3 3 3 3 3 4 2 1 4 -9 3 3 -9 3 3 1 2 -9 4 3 4 4 -9 4 3 3 -9 3 3 3 1 2 4 3 …
BRTIWI116	5	4 3 3 3 2 -9 2 1 1 3 3 3 2 3 4 4 3 1 3 3 2 3 4 3 4 3 -9 3 4 4 4 2 4 2 2 4 -9 4 1 1 3 1 4 4 3 -9 -9 4 3 2 4 1 3 4 2 1 -9 1 4 2 4 4 1 1 4 3 4 1 4 -9 1 3 1 -9 2 4 4 4 2 2 1 3 4 4 2 4 1 4 2 3 3 4 3 4 3 4 3 1 2 2 3 4 1 4 4 2 2 3 4 3 4 2 4 2 2 3 1 4 3 3 4 1 1 3 3 -9 2 4 3 4 4 3 3 3 2 1 -9 3 4 2 3 3 1 -9 2 2 3 3 3 3 3 4 2 1 4 4 3 3 3 1 3 -9 2 -9 4 3 4 4 3 4 1 1 4 3 3 3 1 -9 4 3 2 4 3 3 4 4 4 1 3 3 3 -9 …
BRTIWI116	5	4 3 3 3 2 -9 2 1 1 3 3 3 2 3 4 4 3 1 3 3 2 3 4 3 4 1 -9 3 4 4 4 2 4 2 2 4 -9 4 1 1 3 1 4 4 3 -9 -9 4 3 2 4 1 3 2 2 1 -9 1 4 2 4 4 1 1 4 3 4 1 4 -9 3 3 3 -9 2 4 4 4 2 2 1 3 4 2 2 4 1 4 2 3 3 2 3 3 3 4 3 1 2 2 3 4 1 4 4 2 2 3 4 3 4 2 4 2 2 3 1 4 3 3 4 1 4 3 3 -9 2 4 3 4 4 3 3 3 4 1 -9 3 4 2 3 3 3 -9 4 2 3 3 3 3 3 4 2 1 4 4 3 3 3 3 3 -9 2 -9 4 3 4 4 3 4 3 3 4 3 3 3 1 -9 4 3 2 4 3 3 2 4 4 1 3 3 3 -9 …
BRTIWI144	5	4 -9 3 3 2 4 2 3 3 3 3 3 2 3 4 4 3 -9 3 3 2 3 4 3 4 1 4 3 4 4 4 -9 4 -9 2 2 3 4 1 1 1 1 4 4 3 4 1 -9 -9 4 4 -9 3 2 2 1 3 1 4 2 4 4 1 1 2 3 4 1 4 2 3 3 3 4 -9 4 4 4 2 2 1 3 4 2 2 4 1 4 2 3 3 4 3 3 3 4 3 1 2 2 3 4 1 4 4 2 2 3 4 -9 4 2 4 2 2 3 1 4 3 3 4 -9 1 3 3 4 2 4 3 4 4 3 3 3 4 1 1 3 4 2 3 3 3 4 2 2 3 3 3 3 3 4 2 1 4 4 3 3 3 1 1 1 2 -9 4 2 4 4 3 4 3 1 4 3 3 3 1 2 4 3 2 4 3 1 4 4 2 1 3 3 3 4 4 3 …
BRTIWI144	5	4 -9 3 4 2 4 2 1 3 3 3 3 2 3 4 4 3 -9 3 3 2 3 4 3 4 1 2 3 4 4 4 -9 4 -9 2 4 3 4 1 1 3 1 4 4 3 4 3 -9 -9 2 4 -9 3 2 2 1 3 1 4 2 4 4 1 1 2 3 4 1 4 2 3 3 3 4 -9 4 4 4 2 2 1 3 4 2 2 4 1 4 2 3 3 2 3 3 3 4 3 1 2 2 3 4 1 4 4 2 2 3 4 -9 4 2 4 2 2 3 1 4 3 3 4 -9 4 3 3 4 2 4 3 4 4 3 1 3 4 1 1 3 4 2 3 3 3 4 4 2 3 3 3 3 3 4 2 1 4 4 3 3 3 3 3 1 2 -9 4 3 4 4 3 4 3 3 4 3 3 3 1 2 4 3 2 4 3 3 2 4 4 1 3 3 3 4 4 3 …
BRTIWI011	5	4 3 3 3 3 4 2 1 1 3 3 3 2 3 4 4 3 1 3 3 2 3 4 3 4 3 2 3 4 4 4 2 4 2 2 4 3 4 1 1 3 1 4 4 3 4 3 4 3 2 4 1 2 4 2 1 3 1 4 2 4 4 1 1 2 3 4 1 4 2 3 3 3 4 2 4 4 4 2 2 4 3 4 2 -9 4 2 4 2 3 3 4 3 3 1 4 3 1 2 2 3 4 1 4 4 2 2 3 4 3 4 2 4 2 2 3 1 4 3 3 4 2 4 3 1 1 2 2 3 4 4 3 1 3 4 1 1 3 4 2 3 4 3 4 4 4 3 3 3 3 3 4 2 1 4 4 3 1 3 3 3 1 2 2 4 3 4 4 3 4 3 1 4 3 3 3 1 2 4 3 2 4 3 3 4 4 4 4 3 3 3 4 4 3 2 1 1 3 3 …
BRTIWI011	5	4 3 3 4 2 4 2 1 3 3 3 3 2 3 4 4 3 1 3 3 2 3 4 3 4 3 2 3 4 4 4 2 4 2 2 4 3 4 1 1 3 1 4 4 3 4 3 4 3 2 4 1 3 2 2 1 3 1 4 2 4 4 1 1 2 3 4 1 4 2 3 3 3 4 2 4 4 4 2 2 1 3 4 2 -9 4 1 4 2 3 3 4 3 3 3 4 3 1 2 2 3 4 1 4 4 2 2 3 4 3 4 2 4 2 2 3 1 4 3 3 4 1 4 3 3 4 2 2 3 4 4 3 1 3 4 1 1 3 4 2 3 3 3 4 4 2 3 3 3 3 3 4 2 1 4 4 3 3 3 3 3 1 2 2 4 3 4 4 3 4 3 3 4 3 3 3 1 2 4 3 2 4 3 3 2 4 4 1 3 3 3 4 4 3 2 1 1 3 3 …
BRTIWI030	5	4 -9 3 3 2 4 4 1 -9 3 3 3 2 3 4 4 3 1 3 3 2 3 4 -9 4 1 2 3 4 4 4 2 4 2 2 4 3 4 -9 1 3 1 4 4 3 -9 3 4 3 2 4 1 3 4 2 3 3 1 4 2 4 4 1 1 2 -9 4 1 4 2 3 3 3 4 2 4 4 4 2 2 4 3 4 2 -9 4 1 4 2 3 3 2 3 3 1 4 3 1 2 2 3 4 1 4 4 2 2 3 4 3 4 2 4 2 2 3 1 4 3 3 4 1 4 3 3 4 2 4 3 4 4 -9 1 3 4 2 1 3 4 2 3 3 3 4 2 2 3 3 3 3 3 3 2 1 4 3 3 3 3 3 1 1 2 -9 4 3 4 4 3 4 3 3 4 3 3 3 1 2 4 3 2 4 3 3 2 4 2 1 3 3 3 -9 4 3 4…
BRTIWI030	5	4 -9 3 4 2 4 2 1 -9 3 3 3 2 3 4 4 3 1 3 3 2 3 4 -9 4 1 2 3 4 4 4 2 4 2 2 4 3 4 -9 1 3 1 4 4 3 -9 3 4 3 2 4 1 3 2 2 1 3 1 4 2 4 4 1 1 2 -9 4 1 4 2 3 3 3 4 2 4 4 4 2 2 1 3 4 2 -9 4 1 4 2 3 3 2 3 3 1 4 3 1 2 2 3 4 1 4 4 2 2 3 4 3 4 2 4 2 2 3 1 4 3 3 4 1 4 3 3 4 2 4 3 4 4 -9 1 3 4 1 1 3 4 2 3 3 3 4 4 2 3 3 3 3 3 4 2 1 4 4 3 3 3 3 3 1 2 -9 4 3 4 4 3 4 3 3 4 3 3 3 1 2 4 3 2 4 3 3 2 4 4 1 3 3 3 -9 4 3 2…
BRTIWI047	5	4 3 3 3 2 4 2 1 3 3 3 3 2 -9 4 4 3 -9 3 3 2 -9 4 -9 4 1 2 3 4 4 4 -9 4 2 2 4 3 4 1 1 1 2 4 4 3 4 -9 4 3 2 4 1 3 2 2 1 3 1 4 2 4 4 1 1 2 3 4 1 4 2 1 3 1 4 1 4 4 4 2 2 1 3 4 2 2 4 -9 4 2 3 3 4 3 3 1 4 3 1 2 2 3 2 1 4 4 2 2 3 4 3 4 2 4 2 2 3 1 4 3 3 4 1 4 3 -9 4 2 2 3 4 4 3 3 3 4 1 1 3 4 2 3 3 3 4 2 2 3 3 3 3 3 3 2 1 4 4 3 3 3 3 3 1 2 2 4 3 4 4 3 4 3 1 4 3 3 1 1 2 4 4 2 2 3 3 4 4 2 1 2 3 3 4 4 3 2 1…
BRTIWI047	5	4 3 3 4 2 4 2 1 3 3 3 3 2 -9 4 4 3 -9 3 3 2 -9 4 -9 4 1 2 3 4 4 4 -9 4 2 2 4 3 4 1 1 3 1 4 4 3 4 -9 4 3 2 4 1 3 2 2 1 3 1 4 2 4 4 1 1 2 3 4 1 4 2 3 3 3 4 2 4 4 4 2 2 1 3 4 2 2 4 -9 4 2 3 3 2 3 3 1 4 3 1 2 2 3 4 1 4 4 2 2 3 4 3 4 2 4 2 2 3 1 4 3 3 4 1 4 3 -9 4 2 2 3 4 4 3 1 3 4 1 1 3 4 2 3 3 3 4 4 2 3 3 3 3 3 4 2 1 4 4 3 3 3 3 3 1 2 2 4 3 4 4 3 4 3 1 4 3 3 3 1 2 4 3 2 4 3 3 4 4 2 1 3 3 3 4 4 3 2 1…
BRTIWI071	5	4 3 3 3 2 -9 2 3 -9 3 3 3 4 -9 4 -9 3 1 3 3 2 3 4 3 4 1 2 3 -9 4 4 2 4 2 2 4 3 4 1 1 3 1 4 4 3 4 -9 4 -9 2 4 1 -9 4 2 -9 3 1 4 2 4 4 1 1 2 3 4 1 4 -9 3 3 3 4 2 1 4 4 2 4 4 3 4 4 2 4 1 4 2 3 3 -9 3 3 1 4 3 1 2 2 3 4 1 4 3 2 2 3 4 -9 4 2 4 2 2 3 1 4 3 3 4 1 4 3 3 4 2 2 3 4 4 3 3 2 4 1 1 3 4 2 3 4 3 4 2 2 3 3 3 3 3 4 2 1 4 3 1 3 3 3 3 1 2 2 4 3 4 4 3 4 3 3 4 3 3 3 1 2 4 3 2 4 3 3 2 4 2 -9 3 3 3 4 4 …
BRTIWI071	5	4 3 3 4 2 -9 2 1 -9 3 3 3 2 -9 4 -9 3 1 3 3 2 3 4 3 4 1 2 3 -9 4 4 2 4 2 2 4 3 4 1 1 3 1 4 4 3 4 -9 4 -9 2 4 1 -9 2 2 -9 3 1 4 2 4 4 1 1 2 3 4 1 4 -9 3 3 3 4 2 1 4 4 2 2 1 3 4 2 2 4 1 4 2 3 3 -9 3 3 3 4 3 1 2 2 3 4 1 4 4 2 2 3 4 -9 4 2 4 2 2 3 1 4 3 3 4 1 4 3 3 4 2 2 3 4 4 3 3 3 4 1 1 3 4 2 3 3 3 4 2 2 3 3 3 3 3 4 2 1 4 4 3 3 3 3 3 1 2 2 4 3 4 4 3 4 3 3 4 3 3 3 1 2 4 3 2 4 3 3 2 4 4 -9 3 3 3 4 4 …
BRTIWI103	5	2 3 3 3 3 -9 4 3 3 3 3 3 -9 3 4 4 3 1 3 1 2 3 4 3 4 1 2 3 4 4 4 -9 1 2 2 2 3 4 1 1 3 1 -9 4 3 4 3 4 3 2 4 1 3 2 2 1 3 1 4 2 4 4 1 1 4 -9 1 1 4 2 3 3 3 4 2 4 4 4 2 2 1 -9 4 4 2 4 -9 4 2 3 3 2 3 3 1 4 3 1 2 -9 3 2 1 -9 4 2 2 3 4 -9 4 2 4 2 2 3 1 4 3 3 4 1 1 -9 3 4 2 4 3 -9 2 3 3 3 -9 1 1 -9 -9 2 3 3 3 4 2 2 3 4 3 3 1 4 2 1 4 4 -9 3 3 3 3 1 2 -9 4 2 4 -9 3 4 1 3 4 3 3 1 1 2 4 3 2 4 3 3 4 4 2 -9 3 3 …
BRTIWI103	5	4 3 3 4 2 -9 2 1 3 3 3 3 -9 3 4 4 3 1 3 3 2 3 4 3 4 1 2 3 4 4 4 -9 4 2 2 4 3 4 1 1 3 1 -9 4 3 4 3 4 3 2 4 1 3 2 2 1 3 1 4 2 4 4 1 1 2 -9 4 1 4 2 3 3 3 4 2 4 4 4 2 2 1 -9 4 4 2 4 -9 4 2 3 3 2 3 3 1 4 3 1 2 -9 3 4 1 -9 4 2 2 3 4 -9 4 2 4 2 2 3 1 4 3 3 4 1 4 -9 3 4 2 4 3 -9 4 3 1 3 -9 1 1 -9 -9 2 3 3 3 4 2 2 3 3 3 3 3 4 2 1 4 4 -9 3 3 3 3 1 2 -9 4 3 4 -9 3 4 3 3 4 3 3 3 1 2 4 3 2 4 3 3 2 4 4 -9 3 3 …
BRTIWI118	5	4 3 3 3 2 4 2 3 -9 3 3 3 2 -9 4 4 3 -9 3 3 2 3 4 3 4 3 2 3 4 4 4 4 4 2 4 4 3 4 -9 1 3 1 4 4 3 -9 1 4 3 2 4 1 2 4 2 1 1 1 4 2 2 4 -9 1 2 3 4 1 4 -9 3 3 1 4 2 4 4 4 2 2 1 3 4 2 2 4 1 4 2 3 3 4 3 3 1 -9 3 1 2 2 3 2 1 4 4 2 2 3 4 3 4 2 4 2 2 3 1 4 3 3 2 1 1 3 3 4 2 4 3 4 4 3 1 3 4 1 1 3 4 2 3 3 1 4 2 2 3 3 3 3 3 4 2 1 4 3 3 3 1 3 1 1 2 2 4 3 4 4 3 4 1 3 4 3 3 1 1 2 4 3 -9 4 3 3 2 3 2 1 3 3 3 4 4 3 -9…
BRTIWI118	5	4 3 3 4 2 4 2 3 -9 3 3 3 2 -9 4 4 3 -9 3 3 2 3 4 3 4 1 2 3 4 4 4 4 4 2 2 4 3 4 -9 1 3 1 4 4 3 -9 3 4 3 2 4 1 3 4 2 1 3 1 4 2 2 4 -9 1 2 3 4 1 4 -9 3 3 3 4 2 4 4 4 2 2 1 3 4 2 2 4 1 4 2 3 3 2 3 3 1 -9 3 1 2 2 3 4 1 4 4 2 2 3 4 3 4 2 4 2 2 3 1 4 3 3 4 1 4 3 3 4 2 2 3 4 4 3 1 3 4 1 1 3 4 2 3 3 1 4 4 2 3 3 3 3 3 4 2 1 4 3 3 3 3 3 3 1 2 2 4 3 4 4 3 4 3 3 4 3 3 3 1 2 4 3 -9 4 3 3 2 4 4 1 3 3 3 4 4 3 -9…
BRTIWI145	5	4 3 3 4 3 4 4 1 3 3 3 3 2 3 4 -9 -9 -9 3 3 2 3 4 3 4 1 2 3 4 4 4 -9 4 2 2 4 3 4 1 1 3 1 -9 4 3 -9 3 4 3 2 4 1 2 2 2 1 3 1 4 2 4 -9 1 1 -9 3 1 1 4 -9 3 3 3 4 -9 4 4 4 2 2 1 3 4 2 2 4 1 4 -9 3 3 4 3 3 3 -9 3 1 2 2 3 4 1 4 4 2 2 3 4 3 4 2 4 2 2 3 1 4 3 3 4 1 1 3 3 4 2 4 3 4 4 3 1 3 4 1 1 3 4 2 3 3 3 4 2 2 3 3 3 3 3 4 2 3 4 4 1 3 1 3 3 1 2 2 4 -9 4 4 3 4 3 1 4 3 3 3 1 -9 4 3 2 4 3 3 4 4 2 4 3 3 3 -9 …
BRTIWI145	5	4 3 3 4 2 4 2 1 3 3 3 3 2 3 4 -9 -9 -9 3 3 2 3 4 3 4 1 2 3 4 4 4 -9 4 2 2 4 3 4 1 1 3 1 -9 4 3 -9 3 4 3 2 4 1 3 2 2 1 3 1 4 2 4 -9 1 1 -9 3 4 1 4 -9 3 3 3 4 -9 4 4 4 2 2 1 3 4 2 2 4 1 4 -9 3 3 2 3 3 3 -9 3 1 2 2 3 4 1 4 4 2 2 3 4 3 4 2 4 2 2 3 1 4 3 3 4 1 4 3 3 4 2 2 3 4 4 3 1 3 4 1 1 3 4 2 3 3 3 4 4 2 3 3 3 3 3 4 2 1 4 4 3 3 3 3 3 1 2 2 4 -9 4 4 3 4 3 3 4 3 3 3 1 -9 4 3 2 4 3 3 2 4 4 1 3 3 3 -9 …
BRTIWI012	5	4 3 3 3 2 4 2 1 3 3 1 3 2 1 4 4 3 1 3 1 2 3 4 3 4 3 2 3 4 4 4 4 1 2 2 4 3 4 1 1 3 1 4 4 3 4 3 4 3 2 4 1 3 2 2 1 3 1 4 2 4 4 1 1 4 -9 4 1 4 2 1 3 1 4 2 4 4 4 2 2 4 3 4 2 2 4 1 4 2 3 3 2 3 3 1 4 3 1 2 4 3 4 1 4 4 2 2 3 4 3 4 2 4 2 2 3 1 4 3 3 4 1 1 3 3 4 2 4 3 4 4 3 1 3 4 1 1 3 4 2 3 4 3 4 2 2 3 3 3 3 3 4 2 1 -9 3 3 3 3 3 3 1 2 2 4 3 4 4 3 2 3 3 4 3 3 3 1 2 4 3 -9 4 3 3 4 4 2 -9 3 3 3 4 4 3 -9 1 1 …
BRTIWI012	5	4 3 3 4 2 4 2 1 3 3 3 3 2 3 4 4 3 1 3 3 2 3 4 3 4 1 2 3 4 4 4 2 4 2 2 4 3 4 1 1 3 1 4 4 3 4 3 4 3 2 4 1 3 2 2 1 3 1 4 2 4 4 1 1 2 -9 4 1 4 2 3 3 1 4 2 4 4 4 2 2 1 3 4 2 2 4 1 4 2 3 3 2 3 3 1 4 3 1 2 2 3 4 1 4 4 2 2 3 4 3 4 2 4 2 2 3 1 4 3 3 4 1 4 3 3 4 2 4 3 4 4 3 1 3 4 1 1 3 4 2 3 3 3 4 2 2 3 3 3 3 3 4 2 1 -9 3 3 3 3 3 3 1 2 2 4 3 4 4 3 4 3 3 4 3 3 3 1 2 4 3 -9 4 3 3 4 4 4 -9 3 3 3 4 4 3 -9 1 1 …
BRTIWI034	5	4 3 3 3 2 4 2 1 3 3 3 3 -9 3 4 4 -9 1 3 3 2 3 4 -9 4 3 2 3 4 4 4 2 4 2 2 4 3 4 1 1 3 1 4 4 3 4 3 4 3 2 4 1 3 4 2 1 3 1 4 2 4 4 1 1 2 3 4 1 4 2 3 3 1 4 -9 4 4 4 2 2 1 3 4 2 -9 4 1 4 2 3 3 2 3 3 1 4 3 1 2 2 3 4 1 4 4 2 2 3 4 3 4 2 4 2 2 3 1 4 3 3 4 1 1 3 3 4 2 4 3 4 4 3 1 3 4 1 1 3 -9 2 3 3 3 -9 4 2 3 3 3 3 3 4 2 1 4 -9 1 3 1 3 1 1 2 2 4 3 4 4 3 2 3 3 4 3 3 3 1 2 2 3 -9 4 3 3 2 4 4 4 3 3 3 4 4 3 -9…
BRTIWI034	5	4 3 3 4 2 4 2 1 3 3 3 3 -9 3 4 4 -9 1 3 3 2 3 4 -9 4 1 2 3 4 4 4 2 4 2 2 4 3 4 1 1 3 1 4 4 3 4 3 4 3 2 4 1 3 2 2 1 3 1 4 2 4 4 1 1 2 3 4 1 4 2 3 3 3 4 -9 4 4 4 2 2 1 3 4 2 -9 4 1 4 2 3 3 2 3 3 3 4 3 1 2 2 3 4 1 4 4 2 2 3 4 3 4 2 4 2 2 3 1 4 3 3 4 1 1 3 3 4 2 2 3 4 4 3 1 3 4 1 1 3 -9 2 3 3 3 -9 4 2 3 3 3 3 3 4 2 1 4 -9 3 3 3 3 3 1 2 2 4 3 4 4 3 4 3 3 4 3 3 3 1 2 4 3 -9 4 3 3 2 4 4 1 3 3 3 4 4 3 -9…
BRTIWI048	5	2 3 3 3 2 4 2 1 1 3 3 3 2 3 4 -9 3 1 3 3 2 3 4 -9 -9 3 -9 3 4 4 4 2 4 2 2 2 3 4 1 1 3 1 4 4 3 4 3 4 3 2 4 1 -9 4 2 1 3 1 4 2 4 4 1 1 2 3 4 1 4 2 1 3 1 4 2 4 4 4 2 2 4 3 4 2 -9 4 1 4 2 3 3 4 3 4 1 4 3 1 2 2 3 4 1 4 3 2 2 3 4 3 4 2 4 2 2 3 1 4 3 3 4 1 4 3 -9 4 2 4 3 4 4 3 1 3 4 1 1 3 4 2 3 3 3 4 2 2 3 3 3 3 1 4 2 1 4 4 3 3 3 3 3 2 2 2 4 3 4 4 3 2 3 1 4 3 3 3 1 2 4 3 2 4 3 3 4 4 2 1 3 3 3 4 4 3 -9 1…
BRTIWI048	5	4 3 3 3 2 4 2 1 3 3 3 3 2 3 4 -9 3 1 3 3 2 3 4 -9 -9 1 -9 3 4 4 4 2 4 2 2 4 3 4 1 1 3 1 4 4 3 4 3 4 3 2 4 1 -9 2 2 1 3 1 4 2 4 4 1 1 2 3 4 1 4 2 3 3 3 4 2 4 4 4 2 2 1 3 4 2 -9 4 1 4 2 3 3 4 3 3 3 4 3 1 2 2 3 4 1 4 4 2 2 3 4 3 4 2 4 2 2 3 1 4 3 3 4 1 4 3 -9 4 2 2 3 4 4 3 1 3 4 1 1 3 4 2 3 3 3 4 2 2 3 3 3 3 3 4 2 1 4 4 3 3 3 3 3 1 2 2 4 3 4 4 3 4 3 3 4 3 3 3 1 2 4 3 2 4 3 3 2 4 2 1 3 3 3 4 4 3 -9 1…
BRTIWI081	5	4 3 3 3 2 4 4 1 3 3 3 3 2 3 4 4 3 -9 3 3 2 3 4 3 4 1 2 3 4 4 4 2 4 2 2 2 3 -9 -9 1 3 1 4 4 -9 4 3 4 3 2 4 1 3 2 2 -9 1 1 4 2 4 4 1 1 2 3 4 3 4 2 1 3 3 4 2 1 4 4 2 2 1 3 4 2 2 4 1 4 2 3 3 2 3 3 1 4 3 1 2 2 3 4 1 4 4 2 2 3 4 -9 4 2 4 2 2 3 1 4 3 3 4 -9 1 3 3 4 2 4 3 4 4 3 1 3 2 1 1 -9 4 2 3 4 3 4 2 2 3 3 3 3 3 4 2 1 4 3 3 3 3 3 1 1 2 2 4 3 4 4 3 4 1 3 4 3 3 3 1 -9 4 3 4 4 3 3 4 4 4 1 3 3 3 4 4 3 -9…
BRTIWI081	5	4 3 3 4 2 4 4 1 3 3 3 3 2 3 4 4 3 -9 3 3 2 3 4 3 4 1 2 3 4 4 4 2 4 2 2 4 3 -9 -9 1 3 1 4 4 -9 4 3 4 3 2 4 1 3 2 2 -9 3 1 4 2 4 4 1 1 2 3 4 1 4 2 3 3 3 4 2 4 4 4 2 2 1 3 4 2 2 4 1 4 2 3 3 2 3 3 1 4 3 1 2 2 3 4 1 4 4 2 2 3 4 -9 4 2 4 2 2 3 1 4 3 3 4 -9 4 3 3 4 2 2 3 4 4 3 1 3 4 1 1 -9 4 2 3 3 3 4 4 2 3 3 3 3 3 4 2 1 4 3 3 3 3 3 3 1 2 2 4 3 4 4 3 4 3 3 4 3 3 3 1 -9 4 3 4 4 3 3 2 4 4 1 3 3 3 4 4 3 -9…
BRTIWI104	5	2 -9 3 3 2 4 4 1 3 3 -9 3 -9 1 4 4 3 1 3 3 2 3 4 3 -9 3 2 3 4 4 4 2 4 2 2 2 3 4 -9 1 3 1 4 4 3 -9 -9 4 3 2 4 1 3 4 2 1 3 1 4 2 2 4 1 1 2 3 1 1 4 2 3 3 1 4 2 4 4 4 2 2 1 3 4 4 -9 4 1 4 2 3 3 2 3 3 1 -9 3 1 2 2 3 4 1 4 4 2 2 3 4 3 4 2 4 2 2 3 1 4 3 3 4 2 4 3 1 4 2 2 3 4 4 3 1 3 4 1 1 3 4 2 3 4 3 4 2 2 -9 3 3 3 3 4 2 -9 4 4 3 3 3 3 3 1 2 2 4 3 4 4 3 4 3 3 4 3 3 3 1 2 4 3 2 4 3 3 2 4 2 1 3 3 3 4 4 3 …
BRTIWI104	5	4 -9 3 4 2 4 2 1 3 3 -9 3 -9 1 4 4 3 1 3 3 2 3 4 3 -9 1 2 3 4 4 4 2 4 2 2 2 3 4 -9 1 3 1 4 4 3 -9 -9 4 3 2 4 1 3 2 2 1 3 1 4 2 4 4 1 1 2 3 4 1 4 2 3 3 3 4 2 4 4 4 2 2 1 3 4 2 -9 4 1 4 2 3 3 2 3 3 3 -9 3 1 2 2 3 4 1 4 4 2 2 3 4 3 4 2 4 2 2 3 1 4 3 3 4 1 4 3 3 4 2 2 3 4 4 3 1 3 4 1 1 3 4 2 3 3 3 4 4 2 -9 3 3 3 3 4 2 -9 4 4 3 3 3 3 3 1 2 2 4 3 4 4 3 4 3 3 4 3 3 3 1 2 4 3 2 4 3 3 2 4 4 1 3 3 3 4 4 3 …
BRTIWI120	5	4 3 3 4 2 4 2 1 3 3 3 3 2 -9 4 -9 -9 1 3 3 2 3 -9 -9 4 3 2 3 4 4 4 2 4 2 2 4 3 4 -9 1 1 1 4 4 3 -9 1 4 3 2 4 1 -9 4 2 1 3 1 4 2 4 4 1 1 2 3 4 1 4 2 3 3 3 4 2 4 4 4 2 2 1 3 4 4 2 4 1 4 2 3 3 2 3 3 1 4 3 1 2 2 3 4 1 4 -9 2 2 3 4 3 4 2 4 2 2 3 1 4 3 3 4 1 1 3 1 4 2 4 3 4 4 3 3 2 4 1 1 -9 4 2 3 4 3 4 2 2 3 3 3 3 1 4 2 1 2 3 1 3 3 3 3 1 2 2 4 3 4 4 3 4 3 1 4 3 3 3 1 -9 2 3 2 4 3 3 4 4 2 4 3 1 3 4 4 3 …
BRTIWI120	5	4 3 3 4 2 4 2 1 3 3 3 3 2 -9 4 -9 -9 1 3 3 2 3 -9 -9 4 1 2 3 4 4 4 2 4 2 2 4 3 4 -9 1 3 1 4 4 3 -9 3 4 3 2 4 1 -9 2 2 1 3 1 4 2 4 4 1 1 2 3 4 1 4 2 3 3 3 4 2 4 4 4 2 2 1 3 4 2 2 4 1 4 2 3 3 2 3 3 1 4 3 1 2 2 3 4 1 4 -9 2 2 3 4 3 4 2 4 2 2 3 1 4 3 3 4 1 4 3 3 4 2 2 3 4 4 3 1 3 4 1 1 -9 4 2 3 3 3 4 2 2 3 3 3 3 3 4 2 1 4 4 3 3 3 3 3 1 2 2 4 3 4 4 3 4 3 3 4 3 3 3 1 -9 4 3 2 4 3 3 2 4 4 1 3 3 3 4 4 3 …
BRTIWI149	5	2 -9 3 3 2 4 2 1 3 3 3 3 2 3 4 4 3 1 3 3 2 3 4 3 4 3 2 -9 4 4 4 -9 4 2 2 2 3 4 1 1 3 1 4 4 1 -9 1 4 3 -9 4 2 3 4 2 1 3 1 4 2 2 4 1 1 2 3 4 1 4 2 1 3 3 4 2 4 4 4 2 2 1 3 4 2 2 4 1 4 2 3 3 2 3 3 1 -9 3 1 -9 2 3 4 1 4 4 2 2 3 4 3 4 2 4 2 2 3 1 4 3 3 4 2 1 3 -9 4 2 4 3 4 4 3 3 3 2 1 1 3 4 2 3 4 3 4 4 2 -9 3 3 3 3 4 2 1 4 4 3 3 3 3 1 1 2 4 4 3 4 4 3 4 3 3 4 3 3 3 1 2 4 3 2 4 3 3 4 4 2 1 3 3 3 4 4 3 -9…
BRTIWI149	5	2 -9 3 4 2 4 2 1 3 3 3 3 2 3 4 4 3 1 3 3 2 3 4 3 4 1 2 -9 4 4 4 -9 4 2 2 4 3 4 1 1 3 1 4 4 3 -9 1 4 3 -9 4 1 3 2 2 1 3 1 4 2 4 4 1 1 2 3 4 1 4 2 3 3 3 4 2 4 4 4 2 2 1 3 4 2 2 4 1 4 2 3 3 2 3 3 3 -9 3 1 -9 2 3 4 1 4 4 2 2 3 4 3 4 2 4 2 2 3 1 4 3 3 4 1 4 3 -9 4 2 2 3 4 4 3 1 3 4 1 1 3 4 2 3 4 3 4 4 2 -9 3 3 3 3 4 2 1 4 4 3 3 3 3 3 1 2 2 4 3 4 4 3 4 3 3 4 3 3 3 1 2 4 3 2 4 3 3 2 4 4 1 3 3 3 4 4 3 -9…
BRTIWI019	5	4 -9 3 4 2 4 2 1 1 3 3 3 2 -9 4 4 3 1 3 3 2 3 4 3 4 3 4 3 4 4 4 -9 4 2 2 2 3 4 1 1 3 -9 4 4 -9 -9 -9 -9 3 2 4 2 3 4 -9 -9 3 1 4 2 2 4 1 1 4 3 4 1 4 2 3 3 1 4 2 4 4 4 2 2 1 3 4 2 2 4 1 4 2 -9 3 4 3 3 3 4 3 1 2 4 3 4 1 4 4 2 2 3 4 3 4 2 4 -9 2 3 1 4 3 3 4 1 4 3 -9 4 2 4 3 -9 4 3 1 3 4 1 1 3 -9 2 3 4 3 4 4 2 3 3 3 3 3 4 2 1 4 4 1 3 3 3 1 1 2 2 4 3 4 4 3 4 1 1 4 3 3 3 1 2 4 3 2 -9 3 3 4 3 2 1 3 3 3 4…
BRTIWI019	5	4 -9 3 4 2 4 2 1 3 3 3 3 2 -9 4 4 3 1 3 3 2 3 4 3 4 3 2 3 4 4 4 -9 4 2 2 4 3 4 1 1 3 -9 4 4 -9 -9 -9 -9 3 2 4 1 3 4 -9 -9 3 1 4 2 4 4 1 1 2 3 4 1 4 2 3 3 3 4 2 4 4 4 2 2 1 3 4 2 2 4 1 4 2 -9 3 2 3 3 3 4 3 1 2 2 3 4 1 4 4 2 2 3 4 3 4 2 4 -9 2 3 1 4 3 3 4 1 4 3 -9 4 2 2 3 -9 4 3 1 3 4 1 1 3 -9 2 3 3 3 4 4 2 3 3 3 3 3 4 2 1 4 4 1 3 3 3 3 1 2 2 4 3 4 4 3 4 3 1 4 3 3 3 1 2 4 3 2 -9 3 3 2 4 4 1 3 3 3 4…
BRTIWI035	5	2 3 3 4 2 4 2 3 3 3 3 3 2 3 4 -9 3 1 3 3 2 3 4 -9 4 3 2 3 4 4 4 2 4 -9 2 4 3 4 1 1 3 1 4 4 3 4 3 4 3 2 4 1 3 2 2 1 3 1 4 2 2 4 1 1 4 -9 4 1 4 2 3 3 1 4 -9 4 4 4 2 2 1 3 4 2 2 4 1 4 2 3 3 4 3 3 1 4 3 1 2 2 3 4 1 4 4 2 2 3 4 -9 4 2 4 2 2 3 1 4 3 3 4 1 4 3 3 4 2 4 3 4 4 3 1 3 4 1 1 3 4 2 3 4 3 4 4 2 3 3 3 3 1 4 2 1 4 3 3 3 3 3 3 1 2 2 4 3 4 4 3 4 3 1 4 3 3 3 1 -9 4 3 2 4 3 3 2 4 2 1 3 3 3 4 4 3 -9 1…
BRTIWI035	5	4 3 3 4 2 4 2 1 3 3 3 3 2 3 4 -9 3 1 3 3 2 3 4 -9 4 1 2 3 4 4 4 2 4 -9 2 4 3 4 1 1 3 1 4 4 3 4 3 4 3 2 4 1 3 2 2 1 3 1 4 2 4 4 1 1 2 -9 4 1 4 2 3 3 1 4 -9 4 4 4 2 2 1 3 4 2 2 4 1 4 2 3 3 2 3 3 3 4 3 1 2 2 3 4 1 4 4 2 2 3 4 -9 4 2 4 2 2 3 1 4 3 3 4 1 4 3 3 4 2 2 3 4 4 3 1 3 4 1 1 3 4 2 3 4 3 4 4 2 3 3 3 3 3 4 2 1 4 3 3 3 3 3 3 1 2 2 4 3 4 4 3 4 3 3 4 3 3 3 1 -9 4 3 2 4 3 3 2 4 4 1 3 3 3 4 4 3 -9 1…
BRTIWI057	5	4 -9 3 3 2 -9 -9 1 -9 3 3 3 2 3 4 4 -9 -9 3 3 2 3 4 3 4 1 2 3 4 4 4 2 4 2 2 4 3 4 1 1 3 1 4 -9 1 -9 1 4 3 2 2 1 3 2 2 1 3 1 4 2 4 4 1 1 2 3 4 1 4 2 1 3 3 4 2 4 4 4 2 2 1 3 4 4 2 4 -9 4 2 3 3 2 3 3 1 4 3 1 2 2 3 4 1 -9 4 2 2 3 4 -9 4 2 4 2 2 3 1 4 3 3 4 1 4 3 3 4 2 4 3 -9 4 3 -9 3 2 1 1 -9 4 2 3 4 3 4 2 2 3 3 3 3 1 4 2 1 4 4 3 3 1 3 1 1 2 -9 4 3 4 4 3 4 1 3 4 3 3 3 1 2 4 3 4 4 3 1 4 4 -9 1 3 3 3 4…
BRTIWI057	5	4 -9 3 4 2 -9 -9 1 -9 3 3 3 2 3 4 4 -9 -9 3 3 2 3 4 3 4 1 2 3 4 4 4 2 4 2 2 4 3 4 1 1 3 1 4 -9 3 -9 3 4 3 2 4 1 3 2 2 1 3 1 4 2 4 4 1 1 2 3 4 1 4 2 3 3 3 4 2 4 4 4 2 2 1 3 4 2 2 4 -9 4 2 3 3 2 3 3 3 4 3 1 2 2 3 4 1 -9 4 2 2 3 4 -9 4 2 4 2 2 3 1 4 3 3 4 1 4 3 3 4 2 2 3 -9 4 3 -9 3 4 1 1 -9 4 2 3 3 3 4 4 2 3 3 3 3 3 4 2 1 4 4 3 3 3 3 3 1 2 -9 4 3 4 4 3 4 3 3 4 3 3 3 1 2 4 3 4 4 3 3 2 4 -9 1 3 3 3 4…
BRTIWI082	5	4 -9 3 3 -9 4 2 1 3 3 3 3 2 -9 4 -9 -9 1 3 3 2 3 4 -9 -9 3 2 3 4 1 4 -9 4 2 2 4 3 4 -9 3 3 1 4 4 3 4 3 4 3 2 4 1 3 2 2 1 1 1 4 2 2 4 1 1 2 3 4 1 -9 2 3 3 1 4 2 4 4 4 2 4 1 3 -9 2 2 4 1 4 2 3 3 2 3 3 3 4 3 1 2 2 3 2 1 4 4 2 2 3 4 3 4 2 4 2 2 3 1 4 3 3 4 1 4 3 1 4 2 2 3 4 4 3 1 3 4 1 1 3 4 2 3 4 3 4 2 2 3 3 3 3 3 3 2 1 4 -9 1 3 3 3 3 1 2 2 4 3 4 4 3 4 3 3 4 3 3 1 1 2 4 3 2 4 3 3 2 4 4 1 3 3 3 4 4 3…
BRTIWI082	5	4 -9 3 3 -9 4 2 1 3 3 3 3 2 -9 4 -9 -9 1 3 3 2 3 4 -9 -9 3 2 3 4 4 4 -9 4 2 2 4 3 4 -9 1 3 1 4 4 3 4 3 4 3 2 4 1 3 2 2 1 3 1 4 2 4 4 1 1 2 3 4 1 -9 2 3 3 3 4 2 4 4 4 2 2 1 3 -9 2 2 4 1 4 2 3 3 2 3 3 3 4 3 1 2 2 3 4 1 4 4 2 2 3 4 3 4 2 4 2 2 3 1 4 3 3 4 1 4 3 3 4 2 2 3 4 4 3 1 3 4 1 1 3 4 2 3 3 3 4 4 2 3 3 3 3 3 4 2 1 4 -9 3 3 3 3 3 1 2 2 4 3 4 4 3 4 3 3 4 3 3 3 1 2 4 3 2 4 3 3 2 4 4 1 3 3 3 4 4 3…
BRTIWI105	5	4 3 3 4 2 4 2 1 3 3 3 3 2 -9 4 -9 3 -9 3 3 2 3 4 3 -9 3 2 3 4 4 4 2 4 2 2 4 1 4 1 1 3 1 4 4 3 4 3 4 3 2 4 1 -9 2 2 1 1 1 4 2 4 4 1 1 4 3 4 1 4 2 1 3 3 4 2 4 4 4 2 2 1 3 4 2 2 4 1 4 2 3 3 2 3 3 3 4 3 1 2 2 3 2 2 4 4 2 2 3 4 3 4 2 4 2 2 3 1 4 3 3 4 1 1 3 3 4 2 4 3 4 4 3 1 3 4 1 1 3 4 2 3 4 3 4 2 2 3 3 3 3 1 4 2 1 4 4 1 3 3 3 3 1 2 2 4 3 4 4 3 4 1 3 4 3 3 1 1 -9 4 3 -9 4 -9 1 2 4 2 1 3 3 3 -9 4 3 2 …
BRTIWI105	5	4 3 3 4 2 4 2 1 3 3 3 3 2 -9 4 -9 3 -9 3 3 2 3 4 3 -9 1 2 3 4 4 4 2 4 2 2 4 3 4 1 1 3 1 4 4 3 4 3 4 3 2 4 1 -9 2 2 1 3 1 4 2 4 4 1 1 4 3 4 1 4 2 3 3 3 4 2 4 4 4 2 2 1 3 4 2 2 4 1 4 2 3 3 2 3 3 3 4 3 1 2 2 3 4 1 4 4 2 2 3 4 3 4 2 4 2 2 3 1 4 3 3 4 1 4 3 3 4 2 2 3 4 4 3 1 3 4 1 1 3 4 2 3 3 3 4 4 2 3 3 3 3 3 4 2 1 4 4 3 3 3 3 3 1 2 2 4 3 4 4 3 4 3 3 4 3 3 3 1 -9 4 3 -9 4 -9 3 2 4 2 1 3 3 3 -9 4 3 2 …
BRTIWI124	5	4 3 3 3 3 1 4 1 1 3 3 3 2 3 4 4 -9 -9 3 1 2 3 4 3 4 3 2 3 2 4 4 -9 4 2 2 2 -9 4 1 3 3 1 4 4 3 -9 3 4 3 2 4 1 -9 4 2 1 3 1 4 2 4 4 -9 1 4 3 4 1 4 2 3 3 3 4 2 4 4 4 2 2 4 3 4 4 2 4 1 4 2 3 3 4 3 3 1 4 3 1 2 2 3 4 1 4 4 2 2 3 1 3 4 2 -9 2 2 3 1 4 3 3 4 1 1 -9 3 4 2 4 3 4 4 3 3 3 4 2 1 3 4 2 3 4 3 4 4 2 3 3 3 3 3 4 2 1 4 -9 3 3 3 3 3 1 2 2 4 3 4 4 3 4 1 3 4 3 3 1 1 2 4 3 2 4 3 3 4 4 2 1 3 3 3 4 4 3 2…
BRTIWI124	5	4 3 3 4 2 4 2 1 3 3 3 3 2 3 4 4 -9 -9 3 3 2 3 4 3 4 3 2 3 4 4 4 -9 4 2 2 4 -9 4 1 1 3 1 4 4 3 -9 3 4 3 2 4 1 -9 2 2 1 3 1 4 2 4 4 -9 1 2 3 4 1 4 2 3 3 3 4 2 4 4 4 2 2 1 3 4 2 2 4 1 4 2 3 3 2 3 3 3 4 3 1 2 2 3 4 1 4 4 2 2 3 4 3 4 2 -9 2 2 3 1 4 3 3 4 1 1 -9 3 4 2 2 3 4 4 3 1 3 4 1 1 3 4 2 3 4 3 4 4 2 3 3 3 3 3 4 2 1 4 -9 3 3 3 3 3 1 2 2 4 3 4 4 3 4 3 3 4 3 3 3 1 2 4 3 2 4 3 3 2 4 4 1 3 3 3 4 4 3 2…
BRTIWI153	5	4 -9 3 3 2 1 2 3 1 3 3 3 2 3 4 2 3 3 3 3 2 3 4 3 4 3 2 3 4 4 4 2 4 2 2 4 3 4 1 1 3 1 4 4 3 4 3 4 3 2 4 1 3 4 -9 1 3 1 4 2 4 -9 1 1 2 -9 4 1 4 2 1 3 1 4 2 4 4 4 2 2 1 3 4 2 -9 4 1 4 2 3 3 4 3 3 1 4 3 -9 2 2 3 4 2 4 4 2 2 3 4 3 4 2 4 2 2 3 1 2 3 3 4 1 1 3 1 4 -9 4 3 4 4 -9 1 3 4 1 1 3 4 2 3 4 3 4 4 2 3 3 3 3 1 4 2 1 -9 4 1 3 3 3 1 1 2 2 4 3 4 4 3 4 3 3 4 3 3 3 1 2 4 3 2 4 3 1 2 4 4 1 3 3 3 4 4 3 2 …
BRTIWI153	5	4 -9 3 4 2 4 2 1 3 3 3 3 2 3 4 4 3 1 3 3 2 3 4 3 4 1 2 3 4 4 4 2 4 2 2 4 3 4 1 1 3 1 4 4 3 4 3 4 3 2 4 1 3 2 -9 1 3 1 4 2 4 -9 1 1 2 -9 4 1 4 2 3 3 3 4 2 4 4 4 2 2 1 3 4 2 -9 4 1 4 2 3 3 2 3 3 1 4 3 -9 2 2 3 4 1 4 4 2 2 3 4 3 4 2 4 2 2 3 1 4 3 3 4 1 1 3 3 4 -9 4 3 4 4 -9 1 3 4 1 1 3 4 2 3 4 3 4 4 2 3 3 3 3 3 4 2 1 -9 4 3 3 3 3 3 1 2 2 4 3 4 4 3 4 3 3 4 3 3 3 1 2 4 3 2 4 3 3 2 4 4 1 3 3 3 4 4 3 2 …
M1	6	4 3 3 3 2 4 4 1 1 3 3 3 2 3 4 4 3 1 3 3 2 3 4 3 4 3 2 3 4 4 4 2 4 2 2 4 3 4 1 1 3 1 4 4 3 4 3 4 3 2 4 1 2 2 2 1 3 1 4 2 4 4 1 1 2 3 4 1 4 2 1 3 1 4 2 4 4 4 2 2 1 3 4 2 2 4 1 4 2 3 3 4 3 3 1 4 3 1 2 2 3 4 1 4 4 2 2 3 4 2 4 2 4 2 2 3 1 4 3 3 4 1 1 3 3 4 2 2 3 4 4 3 1 3 4 1 1 3 4 2 3 4 3 4 4 2 3 -9 3 3 1 4 2 1 4 4 1 3 1 3 3 1 2 2 4 3 4 4 -9 4 3 3 4 3 3 3 1 2 4 3 -9 4 3 3 4 4 2 1 3 3 3 4 4 3 2 1 3 3 …
M1	6	4 3 3 4 2 4 2 1 3 3 3 3 2 3 4 4 3 1 3 3 2 3 4 3 4 1 2 3 4 4 4 2 4 2 2 4 3 4 1 1 3 1 4 4 3 4 3 4 3 2 4 1 2 2 2 1 3 1 4 2 4 4 1 1 2 3 4 1 4 2 3 3 1 4 2 4 4 4 2 2 1 3 4 2 2 4 1 4 2 3 3 2 3 3 3 4 3 1 2 2 3 4 1 4 4 2 2 3 4 3 4 2 4 2 2 3 1 4 3 3 4 1 4 3 3 4 2 2 3 4 4 3 1 3 4 1 1 3 4 2 3 3 3 4 4 2 3 -9 3 3 3 4 2 1 4 4 3 3 3 3 3 1 2 2 4 3 4 4 -9 4 3 3 4 3 3 3 1 2 4 3 -9 4 3 3 2 4 4 1 3 3 3 4 4 3 2 1 1 3 …
M10	6	4 3 3 3 2 4 4 -9 3 3 3 3 2 3 4 4 3 1 3 3 2 1 4 3 4 1 2 3 4 4 4 4 4 2 2 -9 -9 4 1 1 3 1 4 4 3 4 3 4 3 2 4 -9 3 2 2 1 3 1 4 2 4 4 1 1 2 -9 4 -9 -9 -9 1 3 1 4 -9 4 4 4 1 2 -9 3 4 2 2 4 1 4 2 3 3 -9 3 3 1 4 3 1 -9 2 3 4 1 4 4 4 2 3 4 3 4 2 4 2 2 3 -9 4 3 3 4 1 4 -9 3 -9 1 4 3 4 4 1 1 3 4 -9 1 3 4 2 3 4 3 4 4 2 -9 3 -9 3 3 4 2 1 4 -9 3 3 -9 3 1 1 2 -9 -9 3 4 -9 3 4 -9 3 4 3 3 3 1 2 4 3 2 4 3 3 4 4 4 1…
M10	6	4 3 3 4 2 4 2 -9 3 3 3 3 2 3 4 4 3 1 3 3 2 3 4 3 4 1 2 3 4 4 4 2 4 2 2 -9 -9 4 1 1 3 1 4 4 3 4 3 4 3 2 4 -9 3 2 2 1 3 1 4 2 4 4 1 1 2 -9 4 -9 -9 -9 3 3 1 4 -9 4 4 4 2 2 -9 3 4 2 2 4 1 4 2 3 3 -9 3 3 3 4 3 1 -9 2 3 4 1 4 4 2 2 3 4 3 4 2 4 2 2 3 -9 4 3 3 4 1 4 -9 3 -9 2 2 3 4 4 3 1 3 4 -9 1 3 4 2 3 4 3 4 4 2 -9 3 -9 3 3 4 2 1 4 -9 3 3 -9 3 3 1 2 -9 -9 3 4 -9 3 4 -9 3 4 3 3 3 1 2 4 3 2 4 3 3 2 4 4 1…
M18	6	4 -9 3 3 2 4 4 1 3 3 3 3 4 3 4 4 3 1 3 3 2 3 4 3 4 1 2 3 4 4 4 2 4 2 2 2 3 4 1 1 3 1 4 4 3 4 -9 4 3 2 4 1 -9 2 2 1 3 1 4 2 4 4 1 1 2 3 4 1 4 2 3 3 3 4 1 1 4 4 2 2 1 3 4 2 2 4 1 4 2 3 3 4 3 3 1 4 3 1 2 2 3 4 2 4 4 2 2 2 4 3 4 2 4 2 2 3 1 4 3 3 4 2 4 3 3 4 2 4 3 4 4 3 1 3 4 1 1 3 4 2 3 3 3 4 4 2 3 3 3 3 3 4 2 1 4 3 1 3 3 3 3 1 2 2 4 3 4 4 3 4 3 1 4 3 3 3 1 2 4 3 2 4 3 3 4 4 2 1 3 3 3 4 4 3 2 1 3 3 …
M18	6	4 -9 3 4 2 4 2 1 3 3 3 3 2 3 4 4 3 1 3 3 2 3 4 3 4 1 2 3 4 4 4 2 4 2 2 2 3 4 1 1 3 1 4 4 3 4 -9 4 3 2 4 1 -9 2 2 1 3 1 4 2 4 4 1 1 2 3 4 1 4 2 3 3 3 4 2 4 4 4 2 2 1 3 4 2 2 4 1 4 2 3 3 2 3 3 3 4 3 1 2 2 3 4 1 4 4 2 2 3 4 3 4 2 4 2 2 3 1 4 3 3 4 1 4 3 3 4 2 4 3 4 4 3 1 3 4 1 1 3 4 2 3 3 3 4 4 2 3 3 3 3 3 4 2 1 4 4 3 3 3 3 3 1 2 2 4 3 4 4 3 4 3 1 4 3 3 3 1 2 4 3 2 4 3 3 2 4 4 1 3 3 3 4 4 3 2 1 1 3 …
M2	6	4 3 3 3 2 4 2 1 3 3 3 3 2 3 4 4 3 1 3 3 2 1 4 3 4 1 2 3 4 1 4 2 4 2 2 4 3 4 1 1 3 1 4 4 3 4 3 4 3 2 4 1 3 2 2 1 3 1 4 2 4 4 1 1 4 3 4 1 4 2 1 3 1 4 2 4 4 4 2 2 1 3 4 2 2 4 1 4 2 3 3 2 3 3 1 4 3 4 2 2 3 4 1 4 4 2 2 3 4 3 4 2 4 2 2 3 1 4 3 3 4 1 1 3 3 4 2 4 3 4 4 3 3 3 4 1 1 3 4 2 3 3 3 4 4 2 3 3 3 3 3 4 4 1 4 3 1 3 1 3 1 1 2 2 4 3 4 4 3 2 3 3 4 3 3 3 1 2 2 3 2 4 3 3 4 4 2 1 3 3 3 4 4 3 2 1 1 3 3 4…
M2	6	4 3 3 4 2 4 2 1 3 3 3 3 2 3 4 4 3 1 3 3 2 3 4 3 4 1 2 3 4 4 4 2 4 2 2 4 3 4 1 1 3 1 4 4 3 4 3 4 3 2 4 1 3 2 2 1 3 1 4 2 4 4 1 1 2 3 4 1 4 2 1 3 3 4 2 4 4 4 2 2 1 3 4 2 2 4 1 4 2 3 3 2 3 3 3 4 3 1 2 2 3 4 1 4 4 2 2 3 4 3 4 2 4 2 2 3 1 4 3 3 4 1 4 3 3 4 2 4 3 4 4 3 1 3 4 1 1 3 4 2 3 3 3 4 4 2 3 3 3 3 3 4 2 1 4 4 3 3 3 3 3 1 2 2 4 3 4 4 3 4 3 3 4 3 3 3 1 2 4 3 2 4 3 3 2 4 4 1 3 3 3 4 4 3 2 1 1 3 3 4…
M11	6	4 3 3 4 2 4 2 3 3 3 3 3 2 3 4 -9 3 1 3 3 2 3 4 3 4 1 2 3 -9 4 4 2 4 2 2 2 3 4 1 1 1 1 4 4 3 4 3 4 3 2 4 1 3 2 2 1 3 1 4 2 4 4 1 1 2 3 4 1 4 -9 1 3 1 4 2 4 4 4 2 2 1 3 2 2 2 4 1 4 2 3 3 2 3 3 1 4 2 1 2 4 3 4 1 4 4 2 2 3 4 3 4 2 4 2 2 3 1 4 3 3 4 -9 4 3 1 4 2 4 3 4 4 3 3 3 4 1 1 3 4 2 3 3 3 4 4 2 3 -9 3 3 3 4 2 1 4 4 -9 3 3 3 3 1 2 2 4 3 4 4 3 4 3 1 4 3 3 3 1 2 4 3 2 4 3 3 2 4 -9 4 3 3 3 4 4 3 2 1 …
M11	6	4 3 3 4 2 4 2 1 3 3 3 3 2 3 4 -9 3 1 3 3 2 3 4 3 4 1 2 3 -9 4 4 2 4 2 2 4 3 4 1 1 1 1 4 4 3 4 3 4 3 2 4 1 3 2 2 1 3 1 4 2 4 4 1 1 2 3 4 1 4 -9 3 3 1 4 2 4 4 4 2 2 1 3 4 2 2 4 1 4 2 3 3 2 3 3 3 4 3 1 2 2 3 4 1 4 4 2 2 3 4 3 4 2 4 2 2 3 1 4 3 3 4 -9 4 3 3 4 2 2 3 4 4 3 1 3 4 1 1 3 4 2 3 3 3 4 4 2 3 -9 3 3 3 4 2 1 4 4 -9 3 3 3 3 1 2 2 4 3 4 4 3 4 3 3 4 3 3 3 1 2 4 3 2 4 3 3 2 4 -9 1 3 3 3 4 4 3 2 1 …
M19	6	4 -9 3 4 2 4 4 3 3 3 3 3 2 3 4 4 3 1 3 1 2 3 4 3 4 1 2 3 4 4 4 2 4 2 2 4 3 4 1 1 1 2 4 4 3 4 3 4 3 2 4 1 3 2 2 1 3 1 4 4 4 4 1 1 2 3 4 1 1 2 1 3 1 4 2 4 4 4 2 2 1 3 4 2 2 4 1 4 2 3 3 2 3 3 1 4 3 1 2 2 1 4 1 4 4 2 2 3 4 3 4 2 4 2 2 3 1 4 3 3 4 1 1 1 3 4 2 4 2 4 2 3 -9 3 4 2 1 3 4 2 3 3 3 -9 4 2 3 4 3 3 1 4 2 -9 4 4 1 3 -9 3 1 1 2 2 4 3 4 4 3 4 3 1 4 3 3 3 1 2 4 3 2 4 3 3 2 4 2 1 3 3 3 4 4 3 2 1 1 …
M19	6	4 -9 3 4 2 4 2 1 3 3 3 3 2 3 4 4 3 1 3 1 2 3 4 3 4 1 2 3 4 4 4 2 4 2 2 4 3 4 1 1 1 1 4 4 3 4 3 4 3 2 4 1 3 2 2 1 3 1 4 2 4 4 1 1 2 3 4 1 4 2 3 3 3 4 2 4 4 4 2 2 1 3 4 2 2 4 1 4 2 3 3 2 3 3 3 4 3 1 2 2 3 4 1 4 4 2 2 3 4 3 4 2 4 2 2 3 1 4 3 3 4 1 4 3 3 4 2 2 3 4 4 3 -9 3 4 1 1 3 4 2 3 3 3 -9 4 2 3 3 3 3 3 4 2 -9 4 4 3 3 -9 3 3 1 2 2 4 3 4 4 3 4 3 3 4 3 3 3 1 2 4 3 2 4 3 3 2 4 2 1 3 3 3 4 4 3 2 1 1 …
M3	6	4 3 3 4 2 4 2 1 1 3 3 3 2 3 4 4 3 1 3 1 2 3 4 3 4 1 2 1 4 4 4 2 4 2 2 2 3 4 1 1 1 1 4 4 3 4 3 4 3 2 4 1 3 2 2 1 3 1 4 2 4 4 1 1 2 3 4 1 4 2 1 3 1 4 2 1 4 2 2 2 1 3 4 2 2 4 1 4 2 3 1 4 3 3 3 4 3 1 1 2 3 4 1 4 4 2 2 3 4 3 4 2 4 2 2 3 1 4 3 3 4 1 1 3 -9 4 2 2 3 4 4 1 1 3 4 1 1 3 4 2 3 3 3 4 4 2 3 3 3 3 3 4 2 1 4 4 3 3 3 3 3 1 2 2 4 3 4 4 3 4 3 1 4 3 3 3 1 2 4 3 2 4 3 3 4 4 2 1 -9 1 3 4 4 3 2 1 1 3 3…
M3	6	4 3 3 4 2 4 2 1 3 3 3 3 2 3 4 4 3 1 3 3 2 3 4 3 4 1 2 3 4 4 4 2 4 2 2 4 3 4 1 1 3 1 4 4 3 4 3 4 3 2 4 1 3 2 2 1 3 1 4 2 4 4 1 1 2 3 4 1 4 2 3 3 3 4 2 4 4 4 2 2 1 3 4 2 2 4 1 4 2 3 3 4 3 3 3 4 3 1 2 2 3 4 1 4 4 2 2 3 4 3 4 2 4 2 2 3 1 4 3 3 4 1 4 3 -9 4 2 2 3 4 4 3 1 3 4 1 1 3 4 2 3 3 3 4 4 2 3 3 3 3 3 4 2 1 4 4 3 3 3 3 3 1 2 2 4 3 4 4 3 4 3 3 4 3 3 3 1 2 4 3 2 4 3 3 2 4 4 1 -9 3 3 4 4 3 2 1 1 3 3…
M12	6	4 3 3 4 2 4 2 1 3 3 3 3 4 3 4 4 3 1 1 3 2 3 4 3 4 1 2 3 4 4 4 2 4 2 2 4 -9 4 1 1 -9 1 4 4 3 4 3 -9 3 2 4 1 3 2 2 1 1 1 4 2 4 4 1 1 2 3 4 1 4 2 1 3 1 4 2 4 4 4 2 2 1 3 4 2 2 4 1 4 -9 3 3 2 3 3 1 4 3 1 -9 2 3 2 2 4 4 2 2 3 4 3 4 2 4 2 2 3 1 4 1 3 4 -9 1 3 3 4 2 2 -9 4 4 3 1 3 4 1 1 3 4 3 3 3 3 -9 4 2 -9 3 3 3 3 4 2 1 4 -9 1 3 3 3 3 1 2 2 4 3 4 4 -9 4 -9 1 4 3 3 3 2 2 4 3 2 4 3 3 4 4 2 1 3 3 3 4 -9 …
M12	6	4 3 3 4 2 4 2 1 3 3 3 3 2 3 4 4 3 1 3 3 2 3 4 3 4 1 2 3 4 4 4 2 4 2 2 4 -9 4 1 1 -9 1 4 4 3 4 3 -9 3 2 4 1 3 2 2 1 3 1 4 2 4 4 1 1 2 3 4 1 4 2 1 3 1 4 2 4 4 4 2 2 1 3 4 2 2 4 1 4 -9 3 3 2 3 3 1 4 3 1 -9 2 3 4 1 4 4 2 2 3 4 3 4 2 4 2 2 3 1 4 3 3 4 -9 4 3 3 4 2 2 -9 4 4 3 1 3 4 1 1 3 4 3 3 3 3 -9 4 2 -9 3 3 3 3 4 2 1 4 -9 3 3 3 3 3 1 2 2 4 3 4 4 -9 4 -9 3 4 3 3 3 1 2 4 3 2 4 3 3 4 4 2 1 3 3 3 4 -9 …
M21	6	4 3 3 4 2 4 -9 1 3 3 3 3 2 3 4 4 3 1 3 3 2 3 4 3 4 1 2 3 4 4 4 2 4 2 2 4 -9 4 1 1 3 1 4 4 3 4 3 4 2 2 4 1 3 2 2 -9 3 1 4 2 4 4 1 1 2 3 4 3 4 2 3 3 1 4 2 4 4 4 2 2 1 3 4 2 2 4 1 4 4 3 3 4 3 -9 3 4 3 1 2 2 3 4 -9 4 4 2 2 3 4 3 4 2 4 2 2 3 -9 4 3 3 4 1 4 3 3 1 2 4 3 -9 4 3 -9 3 4 1 1 3 4 2 3 4 3 -9 4 4 3 -9 3 3 3 4 2 -9 -9 3 3 3 -9 3 -9 1 2 -9 4 3 4 4 3 2 1 1 4 3 3 3 1 2 4 3 2 4 3 3 2 4 4 -9 -9 3 3 …
M21	6	4 3 3 4 2 4 -9 1 3 3 3 3 2 3 4 4 3 1 3 3 2 3 4 3 4 1 2 3 4 4 4 2 4 2 2 4 -9 4 1 1 3 1 4 4 3 4 3 4 3 2 4 1 3 2 2 -9 3 1 4 2 4 4 1 1 2 3 4 1 4 2 3 3 3 4 2 4 4 4 2 2 1 3 4 2 2 4 1 4 2 3 3 4 3 -9 3 4 3 1 2 2 3 4 -9 4 4 2 2 3 4 3 4 2 4 2 2 3 -9 4 3 3 4 1 4 3 3 4 2 4 3 -9 4 3 -9 3 4 1 1 3 4 2 3 3 3 -9 4 2 3 -9 3 3 3 4 2 -9 -9 3 3 3 -9 3 -9 1 2 -9 4 3 4 4 3 4 3 3 4 3 3 3 1 2 4 3 2 4 3 3 2 4 4 -9 -9 3 3 …
M4	6	4 3 3 3 2 4 4 1 1 3 3 3 4 3 4 4 3 1 3 3 2 3 4 3 4 1 -9 3 4 4 2 4 4 -9 2 4 -9 4 1 1 3 2 4 4 3 4 3 4 3 2 4 1 -9 2 2 1 3 1 4 2 4 4 1 1 2 3 4 1 4 -9 1 3 1 4 -9 4 4 4 2 2 1 -9 4 2 2 4 -9 4 2 -9 3 4 3 3 1 4 3 1 2 2 3 2 1 4 4 2 2 3 4 3 4 2 4 2 2 3 1 4 3 3 4 -9 1 3 -9 4 2 2 -9 -9 4 3 1 3 4 2 1 3 4 2 3 4 3 4 4 2 3 3 3 3 3 4 2 3 4 3 3 3 3 3 3 1 2 -9 4 -9 4 4 3 4 3 1 4 3 3 3 1 -9 4 3 2 4 3 3 2 4 4 1 3 3 3 4…
M4	6	4 3 3 4 2 4 2 1 3 3 3 3 2 3 4 4 3 1 3 3 2 3 4 3 4 1 -9 3 4 4 4 2 4 -9 2 4 -9 4 1 1 3 1 4 4 3 4 3 4 3 2 4 1 -9 2 2 1 3 1 4 2 4 4 1 1 2 3 4 1 4 -9 3 3 3 4 -9 4 4 4 2 2 1 -9 4 2 2 4 -9 4 2 -9 3 2 3 3 1 4 3 1 2 2 3 4 1 4 4 2 2 3 4 3 4 2 4 2 2 3 1 4 3 3 4 -9 4 3 -9 4 2 2 -9 -9 4 3 1 3 4 1 1 3 4 2 3 3 3 4 4 2 3 3 3 3 3 4 2 1 4 4 3 3 3 3 3 1 2 -9 4 -9 4 4 3 4 3 1 4 3 3 3 1 -9 4 3 2 4 3 3 2 4 4 1 3 3 3 4…
M13	6	4 3 3 4 2 4 4 3 3 3 3 3 2 3 4 4 3 1 3 3 2 3 4 3 4 1 2 3 4 4 4 -9 4 2 2 4 3 4 1 1 1 1 4 4 3 4 3 4 3 2 4 1 3 4 -9 1 3 1 4 2 4 4 1 1 2 3 4 1 4 2 3 3 3 4 2 1 4 4 2 2 1 3 4 2 2 4 1 4 4 3 3 4 3 3 1 4 3 1 2 2 3 4 1 4 4 2 2 3 4 3 4 2 4 2 2 3 1 4 3 3 4 1 1 3 3 4 2 4 3 2 4 1 3 3 4 1 1 3 4 2 1 3 3 4 4 2 -9 3 3 3 1 4 2 1 4 4 3 3 3 1 1 1 2 2 4 3 4 4 3 4 3 3 4 3 3 3 1 2 4 3 2 4 3 3 -9 4 4 4 3 3 3 4 4 3 -9 1 1 …
M13	6	4 3 3 4 2 4 4 1 3 3 3 3 2 3 4 4 3 1 3 3 2 3 4 3 4 1 2 3 4 4 4 -9 4 2 2 4 3 4 1 1 3 1 4 4 3 4 3 4 3 2 4 1 3 2 -9 1 3 1 4 2 4 4 1 1 2 3 4 1 4 2 3 3 3 4 2 4 4 4 2 2 1 3 4 2 2 4 1 4 2 3 3 2 3 3 3 4 3 1 2 2 3 4 1 4 4 2 2 3 4 3 4 2 4 2 2 3 1 4 3 3 4 1 4 3 3 4 2 2 3 4 4 3 1 3 4 1 1 3 4 2 3 3 3 4 4 2 -9 3 3 3 3 4 2 1 4 4 3 3 3 3 3 1 2 2 4 3 4 4 3 4 3 3 4 3 3 3 1 2 4 3 2 4 3 3 -9 4 4 1 3 3 3 4 4 3 -9 1 1 …
M22	6	4 3 3 3 2 4 2 1 3 3 3 3 2 3 4 4 3 3 -9 3 2 3 4 3 4 1 -9 3 -9 4 4 2 -9 2 2 2 3 4 1 1 1 1 4 4 3 4 3 4 3 2 4 1 2 2 2 1 3 1 4 2 4 4 2 1 2 -9 4 1 4 -9 3 3 3 4 -9 4 4 4 2 2 1 -9 4 2 2 4 1 4 2 3 3 4 3 -9 3 4 3 1 2 2 -9 4 1 4 4 2 2 3 4 -9 4 2 4 -9 2 3 1 4 3 3 4 1 1 3 3 4 -9 4 3 4 4 3 -9 3 4 -9 1 -9 4 2 3 3 3 4 4 2 3 3 3 3 3 4 2 1 4 -9 3 3 3 3 3 1 2 2 4 3 4 4 3 4 1 3 4 3 3 3 2 2 4 3 2 2 3 3 4 4 4 1 3 3 3 …
M22	6	4 3 3 3 2 4 2 1 3 3 3 3 2 3 4 4 3 1 -9 3 2 3 4 3 4 1 -9 3 -9 4 4 2 -9 2 2 4 3 4 1 1 3 1 4 4 3 4 3 4 3 2 4 1 3 2 2 1 3 1 4 2 4 4 1 1 2 -9 4 1 4 -9 3 3 3 4 -9 4 4 4 2 2 1 -9 4 2 2 4 1 4 2 3 3 2 3 -9 3 4 3 1 2 2 -9 4 1 4 4 2 2 3 4 -9 4 2 4 -9 2 3 1 4 3 3 4 1 1 3 3 4 -9 4 3 4 4 3 -9 3 4 -9 1 -9 4 2 3 3 3 4 4 2 3 3 3 3 3 4 2 1 4 -9 3 3 3 3 3 1 2 2 4 3 4 4 3 4 1 3 4 3 3 3 1 2 4 3 2 4 3 3 2 4 4 1 3 3 3 …
M6	6	4 2 3 3 2 4 2 1 1 3 3 3 2 3 4 4 3 1 3 3 2 1 4 3 4 1 2 3 4 4 4 2 4 2 2 4 3 4 1 1 1 1 4 4 3 4 3 4 3 2 4 1 3 2 2 1 3 1 4 2 4 4 1 1 2 3 4 1 4 2 3 3 1 4 2 4 4 4 2 2 1 3 4 2 2 4 1 4 2 3 3 4 3 3 1 4 3 1 2 2 3 4 1 4 4 2 2 3 4 3 4 1 4 2 2 3 1 2 3 3 4 1 4 1 1 4 2 2 3 4 2 3 3 3 4 1 1 3 4 2 3 3 3 4 4 2 3 3 3 3 3 4 2 1 4 3 3 3 3 3 1 2 2 2 4 3 4 4 3 4 3 1 4 3 3 3 1 2 4 3 2 4 3 3 4 4 4 4 3 3 3 4 4 3 2 1 3 3 1 2…
M6	6	4 3 3 4 2 4 2 1 3 3 3 3 2 3 4 4 3 1 3 3 2 3 4 3 4 1 2 3 4 4 4 2 4 2 2 4 3 4 1 1 3 1 4 4 3 4 3 4 3 2 4 1 3 2 2 1 3 1 4 2 4 4 1 1 2 3 4 1 4 2 3 3 3 4 2 4 4 4 2 2 1 3 4 2 2 4 1 4 2 3 3 2 3 3 1 4 3 1 2 2 3 4 1 4 4 2 2 3 4 3 4 2 4 2 2 3 1 4 3 3 4 1 4 3 3 4 2 2 3 4 4 3 1 3 4 1 1 3 4 2 3 3 3 4 4 2 3 3 3 3 3 4 2 1 4 4 3 3 3 3 3 1 2 2 4 3 4 4 3 4 3 1 4 3 3 3 1 2 4 3 2 4 3 3 2 4 4 1 3 3 3 4 4 3 2 1 1 3 3 4…
M14	6	4 3 3 4 2 4 2 1 3 3 3 3 2 3 4 4 3 1 3 3 2 3 4 3 4 3 2 3 4 1 4 2 4 2 2 2 3 4 1 1 1 1 4 4 3 4 3 4 3 2 4 1 3 2 2 1 3 1 4 2 4 4 1 1 2 3 4 1 4 -9 1 3 3 4 2 4 4 4 2 2 1 3 4 2 2 4 1 4 2 3 3 4 3 3 1 4 3 1 2 4 3 4 1 -9 4 4 2 3 4 3 4 2 4 2 2 3 1 4 3 3 4 1 1 3 3 4 2 4 3 4 4 3 1 3 4 1 1 3 4 2 3 3 3 4 4 2 1 3 -9 3 3 4 2 1 4 4 3 3 -9 3 1 2 2 2 4 3 4 4 -9 4 1 3 4 3 3 3 1 2 4 3 2 -9 3 3 4 4 2 4 3 3 3 4 4 3 2 1 3…
M14	6	4 3 3 4 2 4 2 1 3 3 3 3 2 3 4 4 3 1 3 3 2 3 4 3 4 1 2 3 4 4 4 2 4 2 2 4 3 4 1 1 3 1 4 4 3 4 3 4 3 2 4 1 3 2 2 1 3 1 4 2 4 4 1 1 2 3 4 1 4 -9 1 3 3 4 2 4 4 4 2 2 1 3 4 2 2 4 1 4 2 3 3 2 3 3 3 4 3 1 2 2 3 4 1 -9 4 2 2 3 4 3 4 2 4 2 2 3 1 4 3 3 4 1 4 3 3 4 2 4 3 4 4 3 1 3 4 1 1 3 4 2 3 3 3 4 4 2 3 3 -9 3 3 4 2 1 4 4 3 3 -9 3 3 1 2 2 4 3 4 4 -9 4 3 3 4 3 3 3 1 2 4 3 2 -9 3 3 2 4 4 1 3 3 3 4 4 3 2 1 3…
M23	6	4 3 3 4 2 4 2 1 1 3 3 3 2 3 4 4 3 3 3 3 1 3 4 3 4 3 2 3 4 1 4 2 4 2 2 4 3 4 1 1 3 1 4 4 3 4 3 4 3 2 4 1 3 2 2 1 3 1 4 2 4 4 1 1 2 3 4 1 4 2 3 3 1 4 2 4 4 4 2 2 1 3 4 2 2 4 1 4 2 3 3 2 3 3 1 4 3 1 2 2 3 4 1 4 4 2 2 3 4 3 4 2 4 2 2 3 1 4 3 3 4 1 1 3 3 4 2 4 3 4 2 3 1 3 4 1 1 3 4 2 3 4 3 4 4 2 3 3 3 3 1 4 2 1 4 3 1 3 3 3 3 1 2 2 4 3 4 4 3 2 1 1 4 3 3 3 1 2 2 3 2 4 2 3 2 4 4 1 3 3 3 4 4 3 2 1 3 3 3 4…
M23	6	4 3 3 4 2 4 2 1 3 3 3 3 2 3 4 4 3 1 3 3 2 3 4 3 4 1 2 3 4 4 4 2 4 2 2 4 3 4 1 1 3 1 4 4 3 4 3 4 3 2 4 1 3 2 2 1 3 1 4 2 4 4 1 1 2 3 4 1 4 2 3 3 3 4 2 4 4 4 2 2 1 3 4 2 2 4 1 4 2 3 3 2 3 3 3 4 3 1 2 2 3 4 1 4 4 2 2 3 4 3 4 2 4 2 2 3 1 4 3 3 4 1 4 3 3 4 2 2 3 4 4 3 1 3 4 1 1 3 4 2 3 3 3 4 4 2 3 3 3 3 3 4 2 1 4 3 3 3 3 3 3 1 2 2 4 3 4 4 3 4 3 1 4 3 3 3 1 2 4 3 2 4 3 3 2 4 4 1 3 3 3 4 4 3 2 1 3 3 3 4…
M7	6	4 3 3 4 2 4 2 1 1 3 3 3 2 3 4 4 3 1 3 3 2 3 4 3 4 1 2 3 4 1 4 2 4 2 2 4 3 4 1 1 3 1 4 4 3 4 3 4 3 2 4 1 3 2 2 1 3 1 4 2 4 4 1 1 2 3 4 1 4 2 1 3 1 4 2 4 4 4 2 2 1 3 4 2 2 4 1 4 2 3 3 4 3 3 1 1 3 1 2 2 3 4 1 4 4 2 2 3 4 3 4 2 4 2 2 3 1 4 3 3 4 1 1 3 1 4 2 4 3 4 4 3 1 3 4 1 1 3 4 2 3 3 3 4 4 2 3 3 3 3 3 4 2 1 4 4 1 3 3 1 1 1 2 2 4 3 4 4 3 4 1 3 4 3 3 3 1 2 4 3 2 4 3 3 2 4 2 1 3 3 3 4 4 3 2 1 1 3 3 4…
M7	6	4 3 3 4 2 4 2 1 3 3 3 3 2 3 4 4 3 1 3 3 2 3 4 3 4 1 2 3 4 4 4 2 4 2 2 4 3 4 1 1 3 1 4 4 3 4 3 4 3 2 4 1 3 2 2 1 3 1 4 2 4 4 1 1 2 3 4 1 4 2 3 3 3 4 2 4 4 4 2 2 1 3 4 2 2 4 1 4 2 3 3 4 3 3 1 4 3 1 2 2 3 4 1 4 4 2 2 3 4 3 4 2 4 2 2 3 1 4 3 3 4 1 4 3 3 4 2 2 3 4 4 3 1 3 4 1 1 3 4 2 3 3 3 4 4 2 3 3 3 3 3 4 2 1 4 4 3 3 3 3 3 1 2 2 4 3 4 4 3 4 3 3 4 3 3 3 1 2 4 3 2 4 3 3 2 4 4 1 3 3 3 4 4 3 2 1 1 3 3 4…
M15	6	4 2 3 4 2 4 4 1 1 3 3 3 2 3 -9 -9 3 1 3 3 2 3 4 3 4 3 2 3 4 4 4 4 4 2 2 4 -9 4 1 1 -9 1 4 4 3 4 3 -9 3 2 4 1 3 2 2 1 1 1 4 2 4 4 1 1 2 3 4 1 4 1 1 2 3 4 2 4 4 4 2 2 1 3 -9 2 2 4 1 4 2 -9 3 2 3 3 3 4 3 1 2 2 3 4 2 2 4 2 2 3 4 3 4 2 4 -9 2 3 1 4 3 3 4 1 1 3 3 4 2 4 3 4 4 3 1 3 -9 1 1 3 -9 -9 3 3 3 4 4 2 3 3 3 3 3 4 2 1 -9 4 1 3 1 3 3 1 2 -9 4 3 4 4 3 4 1 3 4 1 3 3 -9 2 4 4 2 -9 3 3 4 4 4 1 3 3 3 4 …
M15	6	4 3 3 4 2 4 2 1 3 3 3 3 2 3 -9 -9 3 1 3 3 2 3 4 3 4 1 2 3 4 4 4 2 4 2 2 4 -9 4 1 1 -9 1 4 4 3 4 3 -9 3 2 4 1 3 2 2 1 3 1 4 2 4 4 1 1 2 3 4 1 4 2 3 3 3 4 2 4 4 4 2 2 1 3 -9 2 2 4 1 4 2 -9 3 2 3 3 3 4 3 1 2 2 3 4 1 4 4 2 2 3 4 3 4 2 4 -9 2 3 1 4 3 3 4 1 4 3 3 4 2 2 3 4 4 3 1 3 -9 1 1 3 -9 -9 3 3 3 4 4 2 3 3 3 3 3 4 2 1 -9 4 3 3 3 3 3 1 2 -9 4 3 4 4 3 4 3 3 4 3 3 3 -9 2 4 3 2 -9 3 3 4 4 4 1 3 3 3 4 …
M24	6	4 3 3 4 2 4 2 1 3 3 3 3 2 3 4 4 3 1 3 1 2 3 4 3 4 1 2 3 4 4 4 2 4 2 2 2 3 4 1 1 3 1 4 4 1 4 3 4 3 2 4 1 3 2 2 1 3 1 4 2 4 4 1 1 2 3 4 1 4 2 1 3 1 4 2 4 4 4 2 2 1 3 4 2 2 4 -9 4 2 3 3 4 3 3 1 4 3 1 2 2 3 4 1 4 4 2 2 3 4 3 4 2 4 2 2 3 1 4 3 3 4 1 1 3 3 4 -9 4 3 4 4 3 3 3 4 1 1 3 2 2 3 3 3 4 4 2 3 3 3 3 3 4 2 1 4 3 3 3 3 3 1 1 2 2 4 3 4 4 3 4 3 1 4 3 3 3 1 2 2 3 2 4 3 3 2 4 2 1 3 3 3 4 4 3 2 1 3 3 3…
M24	6	4 3 3 4 2 4 2 1 3 3 3 3 2 3 4 4 3 1 3 3 2 3 4 3 4 1 2 3 4 4 4 2 4 2 2 4 3 4 1 1 3 1 4 4 3 4 3 4 3 2 4 1 3 2 2 1 3 1 4 2 4 4 1 1 2 3 4 1 4 2 3 3 3 4 2 4 4 4 2 2 1 3 4 2 2 4 -9 4 2 3 3 2 3 3 1 4 3 1 2 2 3 4 1 4 4 2 2 3 4 3 4 2 4 2 2 3 1 4 3 3 4 1 1 3 3 4 -9 2 3 4 4 3 1 3 4 1 1 3 4 2 3 3 3 4 4 2 3 3 3 3 3 4 2 1 4 4 3 3 3 3 3 1 2 2 4 3 4 4 3 4 3 3 4 3 3 3 1 2 4 3 2 4 3 3 2 4 2 1 3 3 3 4 4 3 2 1 1 3 3…
M8	6	4 3 3 4 2 4 2 3 3 3 3 3 2 3 4 4 3 1 3 3 2 3 4 3 4 1 2 3 4 1 4 2 4 2 2 4 3 4 1 1 1 1 2 4 3 4 3 4 3 2 4 1 3 2 2 1 3 1 4 2 4 4 1 1 2 3 4 1 4 2 3 3 1 4 2 4 4 4 2 4 1 3 4 2 2 4 1 4 2 3 3 2 3 3 1 4 3 1 2 4 3 4 1 4 4 2 2 3 4 3 4 2 4 2 2 3 1 4 3 3 4 1 1 3 3 4 -9 4 3 4 4 3 3 3 4 1 1 3 4 2 3 4 3 4 4 2 3 3 3 3 3 4 2 1 4 4 1 3 3 3 3 1 2 2 4 3 4 4 3 2 1 1 4 3 3 3 1 2 4 3 2 4 3 3 4 4 2 1 3 3 3 4 4 3 2 1 1 3 3 …
M8	6	4 3 3 4 2 4 2 1 3 3 3 3 2 3 4 4 3 1 3 3 2 3 4 3 4 1 2 3 4 4 4 2 4 2 2 4 3 4 1 1 3 1 4 4 3 4 3 4 3 2 4 1 3 2 2 1 3 1 4 2 4 4 1 1 2 3 4 1 4 2 3 3 3 4 2 4 4 4 2 2 1 3 4 2 2 4 1 4 2 3 3 2 3 3 3 4 3 1 2 2 3 4 1 4 4 2 2 3 4 3 4 2 4 2 2 3 1 4 3 3 4 1 4 3 3 4 -9 4 3 4 4 3 3 3 4 1 1 3 4 2 3 4 3 4 4 2 3 3 3 3 3 4 2 1 4 4 3 3 3 3 3 1 2 2 4 3 4 4 3 4 1 3 4 3 3 3 1 2 4 3 2 4 3 3 4 4 4 1 3 3 3 4 4 3 2 1 1 3 3 …
M16	6	4 3 3 3 2 4 2 1 3 3 3 3 2 3 4 4 3 1 3 3 2 3 4 3 4 1 2 3 4 4 4 2 4 2 2 4 3 4 1 1 3 1 4 4 -9 4 3 4 3 2 4 1 3 2 2 1 3 1 4 4 4 4 1 1 2 3 4 -9 4 -9 3 3 1 4 2 4 4 4 2 -9 1 3 4 2 2 4 -9 4 2 -9 3 4 3 4 3 4 3 1 -9 2 3 4 2 -9 4 2 2 3 4 3 4 2 4 2 2 3 1 4 3 3 4 -9 4 3 3 4 2 4 3 4 2 3 1 3 4 1 1 -9 4 2 3 4 3 4 4 2 3 3 3 3 3 4 2 1 4 4 1 3 3 3 3 1 2 2 4 3 4 4 3 4 1 1 -9 3 3 3 2 2 4 3 2 -9 3 3 2 4 2 1 3 3 3 4 4 3…
M16	6	4 3 3 4 2 4 2 1 3 3 3 3 2 3 4 4 3 1 3 3 2 3 4 3 4 1 2 3 4 4 4 2 4 2 2 4 3 4 1 1 3 1 4 4 -9 4 3 4 3 2 4 1 3 2 2 1 3 1 4 2 4 4 1 1 2 3 4 -9 4 -9 3 3 3 4 2 4 4 4 2 -9 1 3 4 2 2 4 -9 4 2 -9 3 2 3 3 3 4 3 1 -9 2 3 4 1 -9 4 2 2 3 4 3 4 2 4 2 2 3 1 4 3 3 4 -9 4 3 3 4 2 4 3 4 4 3 1 3 4 1 1 -9 4 2 3 4 3 4 4 2 3 3 3 3 3 4 2 1 4 4 3 3 3 3 3 1 2 2 4 3 4 4 3 4 3 3 -9 3 3 3 1 2 4 3 2 -9 3 3 2 4 4 1 3 3 3 4 4 3…
M9	6	4 3 3 4 2 4 2 1 1 3 3 3 2 3 4 4 3 3 3 3 2 3 4 3 4 3 2 3 4 4 4 2 4 2 2 4 3 4 1 1 3 1 4 4 3 4 3 4 3 2 4 2 3 2 2 1 3 1 4 2 4 4 1 1 2 3 4 1 4 2 1 3 1 4 2 4 4 4 2 2 1 3 4 2 2 4 1 4 2 3 3 2 3 3 1 4 3 1 2 4 3 4 1 4 4 2 2 3 4 3 4 2 4 2 2 3 1 4 3 3 4 1 1 3 1 4 2 4 3 4 2 3 1 3 4 1 1 3 4 2 3 4 3 2 4 2 3 3 3 1 3 4 2 1 4 4 3 3 3 3 1 1 2 2 4 3 4 4 3 4 1 1 4 3 3 3 1 2 4 4 2 4 3 1 4 4 4 1 3 3 3 4 4 3 2 1 3 3 3 2…
M9	6	4 3 3 4 2 4 2 1 3 3 3 3 2 3 4 4 3 1 3 3 2 3 4 3 4 1 2 3 4 4 4 2 4 2 2 4 3 4 1 1 3 1 4 4 3 4 3 4 3 2 4 1 3 2 2 1 3 1 4 2 4 4 1 1 2 3 4 1 4 2 3 3 3 4 2 4 4 4 2 2 1 3 4 2 2 4 1 4 2 3 3 2 3 3 3 4 3 1 2 2 3 4 1 4 4 2 2 3 4 3 4 2 4 2 2 3 1 4 3 3 4 1 4 3 3 4 2 2 3 4 4 3 1 3 4 1 1 3 4 2 3 3 3 4 4 2 3 3 3 3 3 4 2 1 4 4 3 3 3 3 3 1 2 2 4 3 4 4 3 4 1 3 4 3 3 3 1 2 4 3 2 4 3 3 4 4 4 1 3 3 3 4 4 3 2 1 1 3 3 4…
M17	6	4 3 3 4 2 4 2 3 3 3 3 3 2 3 4 -9 3 1 3 3 2 3 4 3 3 3 2 3 4 4 4 2 4 2 2 -9 3 4 1 1 1 1 4 4 -9 4 3 4 3 2 4 1 3 4 2 1 3 1 4 2 -9 4 1 1 2 3 4 1 4 2 1 3 3 4 2 4 4 4 2 2 1 3 4 2 -9 4 1 4 2 3 3 2 -9 3 1 4 3 1 2 -9 3 4 1 4 4 2 2 3 4 3 4 2 4 2 2 3 1 4 3 3 4 1 1 3 -9 4 2 4 3 -9 4 3 1 3 4 1 3 -9 4 2 3 3 3 -9 4 2 3 3 3 3 3 4 2 1 4 4 1 3 1 3 3 1 2 2 4 3 4 4 3 4 1 3 4 3 3 3 1 2 4 3 2 4 3 1 4 4 2 1 3 3 3 4 4 3 …
M17	6	4 3 3 4 2 4 2 1 3 3 3 3 2 3 4 -9 3 1 3 3 2 3 4 3 4 1 2 3 4 4 4 2 4 2 2 -9 3 4 1 1 3 1 4 4 -9 4 3 4 3 2 4 1 3 2 2 1 3 1 4 2 -9 4 1 1 2 3 4 1 4 2 3 3 3 4 2 4 4 4 2 2 1 3 4 2 -9 4 1 4 2 3 3 2 -9 3 3 4 3 1 2 -9 3 4 1 4 4 2 2 3 4 3 4 2 4 2 2 3 1 4 3 3 4 1 1 3 -9 4 2 4 3 -9 4 3 1 3 4 1 1 -9 4 2 3 3 3 -9 4 2 3 3 3 3 3 4 2 1 4 4 3 3 1 3 3 1 2 2 4 3 4 4 3 4 3 3 4 3 3 3 1 2 4 3 2 4 3 3 4 4 4 1 3 3 3 4 4 3 …
POPGEN_WA_002_P	7	4 3 -9 3 2 4 2 1 3 3 3 1 2 3 4 4 3 1 3 3 2 3 4 3 4 3 2 3 4 1 4 -9 4 2 2 4 3 4 1 1 3 1 4 4 3 4 3 4 2 2 4 1 3 4 1 1 3 1 4 2 2 4 1 -9 -9 3 4 1 4 2 3 3 3 4 2 4 4 4 2 2 1 -9 4 -9 2 4 1 -9 2 3 3 -9 3 3 3 4 3 -9 -9 2 -9 4 1 4 4 2 2 3 4 -9 4 2 4 2 2 3 1 4 3 3 2 -9 4 3 3 4 2 2 3 4 2 3 1 3 4 1 1 3 4 2 3 4 3 -9 4 2 3 3 3 3 1 4 2 1 4 3 3 3 3 3 3 1 2 2 4 3 4 4 3 4 1 3 4 3 3 3 1 2 4 3 -9 4 3 3 2 -9 2 1 3 3 3 4…
POPGEN_WA_002_P	7	4 3 -9 3 2 4 2 1 3 3 3 3 2 3 4 4 3 1 3 3 2 3 4 3 4 1 2 3 4 4 4 -9 4 2 2 4 3 4 1 1 3 1 4 4 3 4 3 4 3 2 4 1 3 4 1 1 3 1 4 2 4 4 1 -9 -9 3 4 1 4 2 3 3 3 4 2 4 4 4 2 2 1 -9 4 -9 2 4 1 -9 2 3 3 -9 3 3 3 4 3 -9 -9 2 -9 4 1 4 4 2 2 3 4 -9 4 2 4 2 2 3 1 4 3 3 2 -9 4 3 3 4 2 2 3 4 4 3 1 3 4 1 1 3 4 2 3 3 3 -9 4 2 3 3 3 3 1 4 2 1 4 3 3 3 3 3 3 1 2 2 4 3 4 4 3 4 3 3 4 3 3 3 1 2 4 3 -9 4 3 3 2 -9 2 1 3 3 3 4…
POPGEN_WA_004_P	7	2 3 -9 3 2 4 2 1 -9 3 3 3 2 -9 2 -9 3 1 3 3 2 3 4 3 4 -9 2 -9 4 1 4 -9 -9 2 2 4 3 4 -9 1 3 1 4 4 3 4 3 4 3 -9 -9 1 3 4 2 1 3 -9 -9 2 4 4 1 1 -9 3 4 1 4 -9 3 3 3 4 -9 4 4 4 2 2 1 -9 4 -9 2 4 -9 -9 2 3 3 -9 3 3 3 4 3 1 -9 -9 -9 4 1 -9 4 4 2 -9 4 -9 -9 2 4 2 2 3 -9 -9 3 3 -9 -9 1 3 1 4 2 4 3 4 4 -9 1 3 -9 1 1 -9 4 -9 3 4 3 -9 2 2 3 3 3 3 1 -9 -9 1 4 3 1 3 -9 3 1 1 2 -9 4 3 4 4 3 4 1 3 4 3 3 3 2 -9 4…
POPGEN_WA_004_P	7	2 3 -9 3 2 4 2 1 -9 3 3 3 2 -9 4 -9 3 1 3 3 2 3 4 3 4 -9 2 -9 4 4 4 -9 -9 2 2 4 3 4 -9 1 3 1 4 4 3 4 3 4 3 -9 -9 1 3 2 2 1 3 -9 -9 2 4 4 1 1 -9 3 4 1 4 -9 3 3 3 4 -9 4 4 4 2 2 1 -9 4 -9 2 4 -9 -9 2 3 3 -9 3 3 3 4 3 1 -9 -9 -9 4 1 -9 4 2 2 -9 4 -9 -9 2 4 2 2 3 -9 -9 3 3 -9 -9 4 3 3 4 2 2 3 4 4 -9 1 3 -9 1 1 -9 4 -9 3 3 3 -9 2 2 3 3 3 3 3 -9 -9 1 4 4 3 3 -9 3 3 1 2 -9 4 3 4 4 3 4 3 3 4 3 3 3 1 -9 4…
POPGEN_WA_001_P	7	4 3 -9 3 2 4 2 1 3 3 3 1 2 3 4 -9 3 1 3 3 2 3 4 3 4 3 2 -9 4 1 4 -9 -9 2 2 4 3 4 -9 3 3 1 4 4 3 4 3 4 3 2 -9 1 3 4 2 -9 3 -9 -9 2 2 4 -9 -9 -9 3 4 1 4 -9 3 3 3 4 2 4 4 4 2 2 1 -9 4 -9 2 4 1 4 -9 3 3 -9 3 3 3 4 3 1 -9 -9 -9 4 1 -9 4 2 2 -9 4 -9 -9 2 2 2 2 3 1 4 3 3 -9 -9 1 3 3 4 2 4 3 4 4 3 1 3 -9 1 1 -9 4 2 3 4 3 -9 2 2 3 3 3 3 3 -9 2 1 4 3 -9 3 -9 3 1 -9 2 -9 4 3 4 4 -9 4 1 3 4 3 -9 3 2 -9 4 -9 …
POPGEN_WA_001_P	7	4 3 -9 4 2 4 2 1 3 3 3 3 2 3 4 -9 3 1 3 3 2 3 4 3 4 3 2 -9 4 4 4 -9 -9 2 2 4 3 4 -9 1 3 1 4 4 3 4 3 4 3 2 -9 1 3 2 2 -9 3 -9 -9 2 4 4 -9 -9 -9 3 4 1 4 -9 3 3 3 4 2 4 4 4 2 2 1 -9 4 -9 2 4 1 4 -9 3 3 -9 3 3 3 4 3 1 -9 -9 -9 4 1 -9 4 2 2 -9 4 -9 -9 2 4 2 2 3 1 4 3 3 -9 -9 4 3 3 4 2 2 3 4 4 3 1 3 -9 1 1 -9 4 2 3 3 3 -9 2 2 3 3 3 3 3 -9 2 1 4 3 -9 3 -9 3 3 -9 2 -9 4 3 4 4 -9 4 3 3 4 3 -9 3 2 -9 4 -9 …
POPGEN_WA_003_P	7	2 3 4 3 2 4 2 1 3 3 3 1 2 1 4 4 3 1 3 3 2 3 4 3 4 3 2 -9 4 1 4 -9 4 2 2 4 3 4 3 1 3 1 4 4 3 4 3 4 3 2 4 1 3 4 2 1 3 2 4 2 4 4 1 1 2 3 4 1 4 2 3 3 1 4 2 4 4 4 2 2 1 3 4 2 2 4 1 4 2 3 3 -9 3 3 3 4 3 1 2 4 3 4 1 4 4 2 2 3 4 -9 4 2 2 2 2 3 1 4 3 3 2 1 1 3 3 4 2 4 3 4 4 -9 1 3 2 1 1 3 4 2 3 4 3 4 2 2 3 3 3 3 3 4 2 1 4 4 3 3 1 3 3 1 2 2 4 3 4 4 3 4 3 3 4 3 3 3 2 2 4 4 2 4 3 3 4 4 4 1 3 1 3 4 4 3 2 1 3 …
POPGEN_WA_003_P	7	4 3 3 4 2 4 2 1 3 3 3 3 2 1 4 4 3 1 3 3 2 3 4 3 4 1 2 -9 4 4 4 -9 4 2 2 4 3 4 1 1 3 1 4 4 3 4 3 4 3 2 4 1 3 2 2 1 3 1 4 2 4 4 1 1 2 3 4 1 4 2 3 3 3 4 2 4 4 4 2 2 1 3 4 2 2 4 1 4 2 3 3 -9 3 3 3 4 3 1 2 2 3 4 1 4 4 2 2 3 4 -9 4 2 4 2 2 3 1 4 3 3 4 1 1 3 3 4 2 2 3 4 4 -9 1 3 2 1 1 3 4 2 3 3 3 4 2 2 3 3 3 3 3 4 2 1 4 4 3 3 3 3 3 1 2 2 4 3 4 4 3 4 3 3 4 3 3 3 1 2 4 3 2 4 3 3 2 4 4 1 3 3 3 4 4 3 2 1 1 …
POPGEN_WA_011_P	7	4 3 -9 3 2 4 4 1 3 3 3 3 2 3 -9 4 -9 1 3 3 2 3 4 3 4 1 2 -9 -9 4 4 2 1 4 2 4 3 4 -9 1 3 1 4 4 3 4 3 4 3 -9 -9 1 3 4 2 1 3 2 4 2 4 -9 1 -9 -9 3 4 1 4 2 3 3 1 4 2 4 4 4 2 2 1 -9 -9 -9 2 4 1 4 2 3 3 -9 3 -9 -9 4 3 -9 2 -9 -9 4 2 -9 4 4 2 3 4 -9 -9 2 4 2 2 3 1 4 3 1 4 -9 1 3 3 4 2 2 3 4 2 -9 1 3 4 1 1 3 4 -9 3 4 -9 -9 4 2 3 3 3 3 3 4 2 1 4 4 3 3 3 3 3 1 2 -9 4 3 4 4 -9 4 3 3 4 3 3 3 2 2 4 3 -9 -9 3 3…
POPGEN_WA_011_P	7	4 3 -9 4 2 4 2 1 3 3 3 3 2 3 -9 4 -9 1 3 3 2 3 4 3 4 1 2 -9 -9 4 4 2 4 2 2 4 3 4 -9 1 3 1 4 4 3 4 3 4 3 -9 -9 1 3 2 2 1 3 1 4 2 4 -9 1 -9 -9 3 4 1 4 2 3 3 1 4 2 4 4 4 2 2 1 -9 -9 -9 2 4 1 4 2 3 3 -9 3 -9 -9 4 3 -9 2 -9 -9 4 1 -9 4 2 2 3 4 -9 -9 2 4 2 2 3 1 4 3 3 4 -9 1 3 3 4 2 2 3 4 4 -9 1 3 4 1 1 3 4 -9 3 3 -9 -9 4 2 3 3 3 3 3 4 2 1 4 4 3 3 3 3 3 1 2 -9 4 3 4 4 -9 4 3 3 4 3 3 3 2 2 4 3 -9 -9 3 3…
POPGEN_WA_007_P	7	2 3 -9 3 2 4 2 1 3 3 3 3 2 3 4 4 3 1 3 3 2 3 4 3 4 -9 2 -9 4 4 4 2 4 2 2 4 3 4 -9 1 3 1 4 4 3 4 3 4 3 -9 -9 1 -9 4 2 1 3 1 -9 2 4 2 1 -9 -9 3 4 1 4 2 1 3 3 4 2 4 4 4 2 2 1 -9 4 -9 2 4 1 4 2 3 3 -9 3 3 -9 4 3 -9 -9 4 -9 4 1 4 4 2 2 3 4 -9 4 2 4 2 2 3 1 4 3 3 2 -9 1 3 3 4 2 4 3 4 2 -9 1 3 4 1 1 -9 4 2 3 4 3 4 2 2 3 3 3 3 3 4 2 1 4 3 3 3 3 3 3 1 2 -9 4 3 4 4 3 4 1 3 4 3 3 3 2 2 4 3 4 4 3 3 4 -9 2 -9…
POPGEN_WA_007_P	7	4 3 -9 4 2 4 2 1 3 3 3 3 2 3 4 4 3 1 3 3 2 3 4 3 4 -9 2 -9 4 4 4 2 4 2 2 4 3 4 -9 1 3 1 4 4 3 4 3 4 3 -9 -9 1 -9 4 2 1 3 1 -9 2 4 4 1 -9 -9 3 4 1 4 2 3 3 3 4 2 4 4 4 2 2 1 -9 4 -9 2 4 1 4 2 3 3 -9 3 3 -9 4 3 -9 -9 2 -9 4 1 4 4 2 2 3 4 -9 4 2 4 2 2 3 1 4 3 3 2 -9 4 3 3 4 2 4 3 4 4 -9 1 3 4 1 1 -9 4 2 3 3 3 4 4 2 3 3 3 3 3 4 2 1 4 4 3 3 3 3 3 1 2 -9 4 3 4 4 3 4 1 3 4 3 3 3 1 2 4 3 2 4 3 3 2 -9 4 -9…
POPGEN_WA_005_P	7	4 3 -9 4 2 4 2 1 3 3 3 3 2 3 4 4 2 1 3 3 2 3 4 3 4 3 2 -9 4 4 4 -9 4 -9 2 4 3 4 -9 1 3 1 4 4 3 4 3 1 3 2 4 1 -9 4 2 1 3 1 4 2 4 -9 1 -9 2 3 4 1 4 -9 3 3 1 4 2 4 4 4 2 2 1 3 4 2 2 4 1 4 2 3 3 -9 3 3 3 4 3 1 2 -9 -9 4 1 4 4 2 2 3 4 -9 4 2 4 2 2 3 1 4 3 3 4 -9 1 3 3 4 -9 2 3 4 2 3 1 3 4 1 1 -9 4 2 3 4 3 -9 2 2 3 3 3 3 3 4 2 1 4 3 1 3 3 3 1 1 2 2 4 3 4 4 3 4 1 3 4 3 3 3 1 2 4 3 2 -9 3 3 4 4 2 -9 3 -9…
POPGEN_WA_005_P	7	4 3 -9 4 2 4 2 1 3 3 3 3 2 3 4 4 3 1 3 3 2 3 4 3 4 3 2 -9 4 4 4 -9 4 -9 2 4 3 4 -9 1 3 1 4 4 3 4 3 4 3 2 4 1 -9 2 2 1 3 1 4 2 4 -9 1 -9 2 3 4 1 4 -9 3 3 3 4 2 4 4 4 2 2 1 3 4 2 2 4 1 4 2 3 3 -9 3 3 3 4 3 1 2 -9 -9 4 1 4 4 2 2 3 4 -9 4 2 4 2 2 3 1 4 3 3 4 -9 1 3 3 4 -9 2 3 4 4 3 1 3 4 1 1 -9 4 2 3 4 3 -9 4 2 3 3 3 3 3 4 2 1 4 4 3 3 3 3 3 1 2 2 4 3 4 4 3 4 3 3 4 3 3 3 1 2 4 3 2 -9 3 3 2 4 4 -9 3 -9…
POPGEN_WA_020_P	7	2 3 -9 3 2 4 2 1 -9 3 3 3 2 1 -9 -9 -9 -9 3 3 2 3 4 3 4 -9 2 -9 -9 4 4 -9 4 2 2 4 3 4 -9 1 3 1 4 4 -9 -9 -9 4 3 -9 -9 1 3 4 1 -9 3 -9 -9 2 4 4 -9 -9 -9 3 4 1 4 -9 3 3 3 4 -9 4 -9 4 2 2 1 -9 -9 -9 -9 4 1 4 2 3 3 -9 -9 3 -9 4 3 1 -9 -9 -9 2 1 -9 -9 2 2 -9 4 -9 -9 2 4 -9 2 3 -9 4 3 -9 -9 -9 1 3 3 4 2 4 3 4 4 3 -9 3 -9 1 1 3 4 -9 3 4 3 -9 2 2 3 3 3 3 1 -9 -9 1 4 3 -9 -9 -9 3 3 -9 2 -9 4 3 -9 4 -9 4 1…
POPGEN_WA_020_P	7	4 3 -9 3 2 4 2 1 -9 3 3 3 2 3 -9 -9 -9 -9 3 3 2 3 4 3 4 -9 2 -9 -9 4 4 -9 4 2 2 4 3 4 -9 1 3 1 4 4 -9 -9 -9 4 3 -9 -9 1 3 2 2 -9 3 -9 -9 2 4 4 -9 -9 -9 3 4 1 4 -9 3 3 3 4 -9 4 -9 4 2 2 1 -9 -9 -9 -9 4 1 4 2 3 3 -9 -9 3 -9 4 3 1 -9 -9 -9 4 1 -9 -9 2 2 -9 4 -9 -9 2 4 -9 2 3 -9 4 3 -9 -9 -9 4 3 3 4 2 2 3 4 4 3 -9 3 -9 1 1 3 4 -9 3 3 3 -9 2 2 3 3 3 3 3 -9 -9 1 4 4 -9 -9 -9 3 3 -9 2 -9 4 3 -9 4 -9 4 3…
POPGEN_WA_008_P	7	4 3 -9 4 2 4 4 1 3 3 3 3 2 1 4 4 2 1 3 3 2 3 4 1 4 3 2 -9 4 1 4 2 4 -9 2 4 3 4 -9 1 3 1 4 4 3 4 3 4 3 -9 -9 1 3 4 2 1 3 1 4 2 2 4 1 -9 -9 3 4 1 4 2 3 3 1 4 2 4 4 4 2 2 1 -9 4 -9 2 4 1 4 2 3 3 -9 3 3 3 4 3 -9 -9 2 -9 4 1 -9 4 2 2 3 4 -9 -9 2 4 2 2 3 1 4 3 3 2 -9 1 3 1 4 2 2 3 4 4 3 3 3 4 1 1 3 4 2 3 3 3 -9 2 2 3 3 3 3 1 4 2 1 4 3 3 3 3 3 3 -9 2 2 4 3 4 2 3 4 1 3 4 3 3 3 2 2 4 4 2 4 3 3 4 -9 2 1 3 …
POPGEN_WA_008_P	7	4 3 -9 4 2 4 2 1 3 3 3 3 2 3 4 4 3 1 3 3 2 3 4 3 4 1 2 -9 4 4 4 2 4 -9 2 4 3 4 -9 1 3 1 4 4 3 4 3 4 3 -9 -9 1 3 4 2 1 3 1 4 2 2 4 1 -9 -9 3 4 1 4 2 3 3 3 4 2 4 4 4 2 2 1 -9 4 -9 2 4 1 4 2 3 3 -9 3 3 3 4 3 -9 -9 2 -9 4 1 -9 4 2 2 3 4 -9 -9 2 4 2 2 3 1 4 3 3 4 -9 4 3 3 4 2 2 3 4 4 3 1 3 4 1 1 3 4 2 3 3 3 -9 4 2 3 3 3 3 3 4 2 1 4 3 3 3 3 3 3 -9 2 2 4 3 4 4 3 4 1 3 4 3 3 3 1 2 4 3 2 4 3 3 4 -9 2 1 3 …
POPGEN_WA_012_P	7	2 3 3 3 2 4 2 1 -9 3 3 1 2 3 4 4 3 1 3 3 2 3 4 3 4 -9 2 -9 4 1 4 2 4 2 2 -9 3 4 -9 1 3 1 4 4 -9 4 -9 4 3 -9 4 1 3 4 2 1 3 1 4 2 4 -9 -9 1 2 3 4 1 4 -9 3 3 1 4 2 4 4 4 2 2 1 3 4 -9 2 4 1 4 2 3 3 -9 3 3 3 4 3 1 -9 2 -9 4 1 -9 4 2 2 3 4 -9 4 2 -9 2 2 3 1 4 3 3 -9 -9 1 3 1 4 -9 4 3 4 2 -9 3 3 4 1 1 -9 4 2 3 4 3 -9 -9 2 3 3 3 3 1 4 2 1 4 3 3 3 3 3 1 1 2 2 4 3 4 4 3 4 3 3 4 3 3 3 2 2 4 3 2 4 3 3 4 -9 2…
POPGEN_WA_012_P	7	4 3 3 4 2 4 2 1 -9 3 3 3 2 3 4 4 3 1 3 3 2 3 4 3 4 -9 2 -9 4 4 4 2 4 2 2 -9 3 4 -9 1 3 1 4 4 -9 4 -9 4 3 -9 4 1 3 2 2 1 3 1 4 2 4 -9 -9 1 2 3 4 1 4 -9 3 3 3 4 2 4 4 4 2 2 1 3 4 -9 2 4 1 4 2 3 3 -9 3 3 3 4 3 1 -9 2 -9 4 1 -9 4 2 2 3 4 -9 4 2 -9 2 2 3 1 4 3 3 -9 -9 1 3 1 4 -9 4 3 4 4 -9 1 3 4 1 1 -9 4 2 3 3 3 -9 -9 2 3 3 3 3 3 4 2 1 4 3 3 3 3 3 3 1 2 2 4 3 4 4 3 4 3 3 4 3 3 3 1 2 4 3 2 4 3 3 2 -9 2…
POPGEN_WA_013_P	7	4 3 4 4 3 4 2 1 -9 3 3 3 2 3 -9 -9 3 1 3 3 2 3 4 3 4 -9 2 3 4 4 4 2 4 -9 2 2 3 4 -9 1 3 1 -9 4 3 -9 -9 4 3 -9 4 1 -9 4 2 1 1 1 -9 2 2 2 -9 -9 -9 3 4 1 4 2 3 3 1 4 2 4 4 4 2 2 1 3 4 -9 -9 4 1 4 2 3 3 -9 3 3 1 4 3 1 2 -9 -9 4 1 -9 4 2 2 3 4 -9 4 2 2 2 2 3 1 4 3 -9 -9 -9 1 3 3 4 2 4 3 4 -9 3 1 3 4 1 1 -9 4 2 3 3 3 4 4 2 3 3 3 3 3 4 2 1 4 4 3 1 3 3 3 1 2 -9 4 3 4 4 3 4 1 3 4 3 3 3 2 1 4 3 -9 -9 3 3 4…
POPGEN_WA_013_P	7	4 3 3 4 2 4 2 1 -9 3 3 3 2 3 -9 -9 3 1 3 3 2 3 4 3 4 -9 2 3 4 4 4 2 4 -9 2 4 3 4 -9 1 3 1 -9 4 3 -9 -9 4 3 -9 4 1 -9 2 2 1 3 1 -9 2 4 4 -9 -9 -9 3 4 1 4 2 3 3 3 4 2 4 4 4 2 2 1 3 4 -9 -9 4 1 4 2 3 3 -9 3 3 3 4 3 1 2 -9 -9 4 1 -9 4 2 2 3 4 -9 4 2 2 2 2 3 1 4 3 -9 -9 -9 4 3 3 4 2 2 3 4 -9 3 1 3 4 1 1 -9 4 2 3 3 3 4 4 2 3 3 3 3 3 4 2 1 4 4 3 3 3 3 3 1 2 -9 4 3 4 4 3 4 3 3 4 3 3 3 1 2 4 3 -9 -9 3 3 2…
POPGEN_WA_014_P	7	4 3 -9 3 -9 4 2 1 -9 1 3 3 2 3 4 -9 -9 1 3 3 2 3 4 3 4 3 2 -9 4 1 4 -9 4 2 2 4 3 4 1 1 -9 1 4 4 3 4 -9 4 3 2 -9 1 -9 4 2 1 3 2 -9 2 2 4 1 -9 -9 3 4 1 4 -9 3 3 3 4 2 1 4 4 2 2 1 3 -9 -9 2 4 1 4 2 3 3 -9 -9 3 3 4 3 1 -9 4 -9 4 1 4 4 2 2 3 4 -9 -9 -9 4 2 2 3 1 2 3 -9 2 -9 1 3 3 4 2 4 -9 4 2 3 1 3 4 1 1 3 4 2 3 -9 3 -9 -9 2 3 3 3 3 3 4 2 1 4 4 3 3 3 3 -9 -9 2 -9 4 3 4 4 3 4 3 3 4 3 3 3 -9 2 -9 3 2 4 …
POPGEN_WA_014_P	7	4 3 -9 4 -9 4 2 1 -9 3 3 3 2 3 4 -9 -9 1 3 3 2 3 4 3 4 1 2 -9 4 4 4 -9 4 2 2 4 3 4 1 1 -9 1 4 4 3 4 -9 4 3 2 -9 1 -9 2 2 1 3 1 -9 2 4 4 1 -9 -9 3 4 1 4 -9 3 3 3 4 2 4 4 4 2 2 1 3 -9 -9 2 4 1 4 2 3 3 -9 -9 3 3 4 3 1 -9 2 -9 4 1 4 4 2 2 3 4 -9 -9 -9 4 2 2 3 1 2 3 -9 4 -9 4 3 3 4 2 2 -9 4 4 3 1 3 4 1 1 3 4 2 3 -9 3 -9 -9 2 3 3 3 3 3 4 2 1 4 4 3 3 3 3 -9 -9 2 -9 4 3 4 4 3 4 3 3 4 3 3 3 -9 2 -9 3 2 4 …
POPGEN_WA_017_P	7	4 3 -9 3 2 1 2 1 3 3 3 3 -9 3 -9 4 -9 -9 3 3 2 3 4 3 4 -9 -9 -9 4 1 4 2 4 2 2 2 3 4 -9 1 3 1 4 4 3 -9 3 4 3 -9 -9 1 3 4 2 -9 3 2 -9 2 2 4 1 -9 -9 3 4 3 4 -9 -9 3 1 4 2 4 2 4 2 2 -9 -9 4 -9 -9 4 1 2 2 3 3 -9 3 3 3 4 3 1 -9 -9 -9 4 1 -9 -9 2 2 3 4 -9 -9 2 2 -9 2 3 1 -9 3 -9 -9 -9 1 3 3 4 2 2 3 4 2 3 1 3 -9 1 1 3 4 2 3 4 3 -9 -9 2 3 3 3 3 3 -9 -9 3 4 3 -9 3 1 3 1 -9 2 -9 4 3 4 4 3 4 1 3 4 3 3 3 2 -9…
POPGEN_WA_017_P	7	4 3 -9 4 2 4 2 1 3 3 3 3 -9 3 -9 4 -9 -9 3 3 2 3 4 3 4 -9 -9 -9 4 4 4 2 4 2 2 4 3 4 -9 1 3 1 4 4 3 -9 3 4 3 -9 -9 1 3 4 2 -9 3 1 -9 2 4 4 1 -9 -9 3 4 1 4 -9 -9 3 3 4 2 4 4 4 2 2 -9 -9 4 -9 -9 4 1 4 2 3 3 -9 3 3 3 4 3 1 -9 -9 -9 4 1 -9 -9 2 2 3 4 -9 -9 2 4 -9 2 3 1 -9 3 -9 -9 -9 4 3 3 4 2 2 3 4 4 3 1 3 -9 1 1 3 4 2 3 3 3 -9 -9 2 3 3 3 3 3 -9 -9 1 4 3 -9 3 3 3 1 -9 2 -9 4 3 4 4 3 4 3 3 4 3 3 3 1 -9…
POPGEN_WA_018_P	7	2 3 -9 3 2 4 2 1 -9 3 3 3 -9 3 4 -9 -9 1 3 3 2 3 4 3 4 -9 2 3 4 1 4 -9 4 2 2 4 3 4 -9 1 3 -9 4 -9 -9 4 -9 4 3 2 4 1 3 4 2 -9 3 1 4 2 2 2 1 1 2 3 4 3 4 2 1 3 1 4 2 1 4 4 2 2 1 -9 2 2 2 4 1 4 2 3 3 -9 -9 3 1 4 3 1 -9 2 3 4 1 -9 4 2 2 3 4 3 4 2 4 2 2 3 1 4 3 3 4 2 1 3 -9 4 2 4 3 4 4 3 3 3 4 1 1 3 4 2 3 3 3 4 2 2 3 3 3 3 3 3 2 1 4 3 3 3 1 3 3 1 -9 2 4 3 4 4 3 4 1 3 4 3 3 3 1 2 4 3 -9 4 3 3 4 4 2 1 -9…
POPGEN_WA_018_P	7	4 3 -9 4 2 4 2 1 -9 3 3 3 -9 3 4 -9 -9 1 3 3 2 3 4 3 4 -9 2 3 4 4 4 -9 4 2 2 4 3 4 -9 1 3 -9 4 -9 -9 4 -9 4 3 2 4 1 3 2 2 -9 3 1 4 2 4 4 1 1 2 3 4 1 4 2 3 3 3 4 2 4 4 4 2 2 1 -9 4 2 2 4 1 4 2 3 3 -9 -9 3 3 4 3 1 -9 2 3 4 1 -9 4 2 2 3 4 3 4 2 4 2 2 3 1 4 3 3 4 1 4 3 -9 4 2 2 3 4 4 3 1 3 4 1 1 3 4 2 3 3 3 4 4 2 3 3 3 3 3 4 2 1 4 4 3 3 3 3 3 1 -9 2 4 3 4 4 3 4 3 3 4 3 3 3 1 2 4 3 -9 4 3 3 2 4 4 1 -9…
POPGEN_WA_015_P	7	2 3 -9 3 2 4 2 1 3 3 3 1 2 -9 4 -9 3 1 3 3 2 3 4 -9 4 3 -9 3 4 1 4 -9 4 2 2 4 3 4 -9 1 3 1 4 4 3 -9 3 4 3 -9 -9 1 -9 4 2 1 3 2 4 2 2 4 -9 -9 2 3 4 1 4 -9 3 3 3 4 2 1 4 4 2 2 1 -9 -9 -9 -9 4 1 4 2 3 3 -9 3 3 -9 4 3 1 -9 -9 -9 4 2 -9 4 2 -9 3 4 -9 4 2 -9 -9 2 3 1 -9 3 3 2 -9 1 3 3 4 2 4 -9 4 2 -9 -9 3 2 1 1 3 4 2 3 4 3 -9 2 2 3 3 3 3 3 4 2 1 4 3 3 3 -9 3 3 -9 2 -9 4 3 4 4 3 4 1 3 4 3 3 3 2 2 4 3 2 …
POPGEN_WA_015_P	7	4 3 -9 4 2 4 2 1 3 3 3 3 2 -9 4 -9 3 1 3 3 2 3 4 -9 4 1 -9 3 4 4 4 -9 4 2 2 4 3 4 -9 1 3 1 4 4 3 -9 3 4 3 -9 -9 1 -9 4 2 1 3 1 4 2 4 4 -9 -9 2 3 4 1 4 -9 3 3 3 4 2 4 4 4 2 2 1 -9 -9 -9 -9 4 1 4 2 3 3 -9 3 3 -9 4 3 1 -9 -9 -9 4 1 -9 4 2 -9 3 4 -9 4 2 -9 -9 2 3 1 -9 3 3 4 -9 4 3 3 4 2 2 -9 4 4 -9 -9 3 4 1 1 3 4 2 3 3 3 -9 4 2 3 3 3 3 3 4 2 1 4 4 3 3 -9 3 3 -9 2 -9 4 3 4 4 3 4 3 3 4 3 3 3 1 2 4 3 2 …
POPGEN_WA_019_P	7	2 3 -9 4 2 4 2 1 -9 3 3 1 2 3 -9 4 -9 -9 -9 1 2 3 4 3 4 -9 2 -9 4 1 4 2 4 -9 2 2 3 4 1 1 3 -9 4 4 3 -9 -9 4 3 2 -9 1 3 2 1 -9 3 2 -9 2 2 4 -9 -9 -9 3 4 1 4 2 3 3 3 -9 2 4 4 -9 2 2 1 3 4 -9 2 4 1 4 2 3 3 -9 -9 3 -9 4 3 -9 2 -9 -9 4 1 -9 4 2 2 3 4 3 4 2 4 -9 2 3 1 4 3 3 4 -9 -9 3 -9 4 2 4 3 4 -9 3 -9 3 4 1 1 3 4 2 3 4 3 -9 4 -9 3 3 3 3 3 -9 2 1 4 4 -9 3 3 3 1 1 2 2 4 3 4 4 -9 4 3 1 4 3 3 3 2 -9 4 3…
POPGEN_WA_019_P	7	4 3 -9 4 2 4 2 1 -9 3 3 3 2 3 -9 4 -9 -9 -9 3 2 3 4 3 4 -9 2 -9 4 4 4 2 4 -9 2 4 3 4 1 1 3 -9 4 4 3 -9 -9 4 3 2 -9 1 3 2 2 -9 3 1 -9 2 4 4 -9 -9 -9 3 4 1 4 2 3 3 3 -9 2 4 4 -9 2 2 1 3 4 -9 2 4 1 4 2 3 3 -9 -9 3 -9 4 3 -9 2 -9 -9 4 1 -9 4 2 2 3 4 3 4 2 4 -9 2 3 1 4 3 3 4 -9 -9 3 -9 4 2 2 3 4 -9 3 -9 3 4 1 1 3 4 2 3 3 3 -9 4 -9 3 3 3 3 3 -9 2 1 4 4 -9 3 3 3 3 1 2 2 4 3 4 4 -9 4 3 3 4 3 3 3 1 -9 4 3…
POPGEN_WA_016_P	7	2 3 -9 4 2 4 4 1 1 3 3 -9 2 -9 -9 -9 3 1 3 3 2 3 4 -9 4 3 2 -9 4 1 4 2 -9 -9 -9 4 3 4 -9 1 1 1 4 -9 -9 4 -9 -9 2 4 4 1 3 4 -9 1 3 2 4 2 -9 4 -9 1 2 3 4 1 4 -9 3 3 1 2 2 4 4 4 2 2 4 -9 2 2 2 4 1 4 2 3 -9 2 3 3 -9 4 3 -9 -9 -9 -9 4 2 4 4 2 2 3 4 3 4 2 4 -9 2 3 1 4 3 3 4 1 1 3 3 4 2 4 3 -9 -9 3 1 3 4 1 1 3 4 2 3 4 3 4 2 2 3 3 3 3 1 4 2 1 4 3 3 3 1 3 3 1 2 -9 4 3 4 4 3 2 1 1 4 -9 3 3 2 2 4 3 2 4 -9 1…
POPGEN_WA_016_P	7	4 3 -9 4 2 4 2 1 3 3 3 -9 2 -9 -9 -9 3 1 3 3 2 3 4 -9 4 3 2 -9 4 4 4 2 -9 -9 -9 4 3 4 -9 1 3 1 4 -9 -9 4 -9 -9 3 2 4 1 3 4 -9 1 3 1 4 2 -9 4 -9 1 2 3 4 1 4 -9 3 3 3 4 2 4 4 4 2 2 1 -9 4 2 2 4 1 4 2 3 -9 2 3 3 -9 4 3 -9 -9 -9 -9 4 1 4 4 2 2 3 4 3 4 2 4 -9 2 3 1 4 3 3 4 1 4 3 3 4 2 2 3 -9 -9 3 1 3 4 1 1 3 4 2 3 3 3 4 4 2 3 3 3 3 3 4 2 1 4 4 3 3 1 3 3 1 2 -9 4 3 4 4 3 4 3 3 4 -9 3 3 1 2 4 3 2 4 -9 3…
POPGEN_WA_023_P	7	4 -9 3 4 2 4 2 1 3 3 3 1 2 3 4 4 3 1 3 3 2 3 4 3 4 3 2 -9 4 4 4 2 4 2 2 4 -9 4 1 1 3 1 4 4 3 4 3 4 3 2 4 1 3 4 -9 1 3 1 4 2 2 4 1 1 4 3 4 1 -9 2 1 3 1 4 2 4 4 4 2 2 1 3 -9 2 -9 4 1 4 -9 3 -9 -9 -9 3 -9 -9 -9 1 2 2 -9 4 1 4 4 2 2 3 4 -9 4 2 4 -9 2 3 1 4 3 -9 2 1 1 3 -9 -9 -9 4 3 4 4 -9 3 3 2 1 1 3 -9 2 -9 4 3 4 2 2 -9 4 -9 3 3 4 -9 -9 4 3 3 3 1 3 3 1 2 2 4 3 4 -9 3 4 3 3 4 3 3 3 1 -9 4 4 2 4 3 3 -…
POPGEN_WA_023_P	7	4 -9 3 4 2 4 2 1 3 3 3 3 2 3 4 4 3 1 3 3 2 3 4 3 4 1 2 -9 4 4 4 2 4 2 2 4 -9 4 1 1 3 1 4 4 3 4 3 4 3 2 4 1 3 2 -9 1 3 1 4 2 4 4 1 1 2 3 4 1 -9 2 3 3 3 4 2 4 4 4 2 2 1 3 -9 2 -9 4 1 4 -9 3 -9 -9 -9 3 -9 -9 -9 1 2 2 -9 4 1 4 4 2 2 3 4 -9 4 2 4 -9 2 3 1 4 3 -9 2 1 1 3 -9 -9 -9 2 3 4 4 -9 1 3 4 1 1 3 -9 2 -9 3 3 4 4 2 -9 3 -9 3 3 4 -9 -9 4 4 3 3 3 3 3 1 2 2 4 3 4 -9 3 4 3 3 4 3 3 3 1 -9 4 3 2 4 3 3 -…
POPGEN_WA_027_P	7	4 -9 3 4 2 4 2 1 3 3 3 3 2 3 4 4 3 1 3 3 2 3 4 3 4 -9 2 -9 4 4 4 -9 4 2 2 4 3 4 1 1 -9 1 4 4 3 4 3 -9 -9 2 4 1 3 4 1 1 3 1 4 2 4 4 -9 1 4 3 4 1 4 -9 3 3 1 4 2 4 4 4 2 2 1 3 -9 2 2 4 1 4 2 3 3 -9 -9 3 -9 4 -9 -9 2 2 -9 4 1 4 -9 2 2 -9 4 -9 4 2 4 2 2 3 1 -9 -9 3 4 1 1 3 1 4 2 -9 -9 4 2 -9 1 3 4 -9 1 -9 -9 2 3 3 3 4 2 2 -9 -9 3 -9 1 -9 2 -9 4 3 3 3 1 3 -9 1 -9 2 -9 3 4 4 3 4 1 3 4 3 3 3 2 -9 4 3 2 4…
POPGEN_WA_027_P	7	4 -9 3 4 2 4 2 1 3 3 3 3 2 3 4 4 3 1 3 3 2 3 4 3 4 -9 2 -9 4 4 4 -9 4 2 2 4 3 4 1 1 -9 1 4 4 3 4 3 -9 -9 2 4 1 3 4 2 1 3 1 4 2 4 4 -9 1 2 3 4 1 4 -9 3 3 3 4 2 4 4 4 2 2 1 3 -9 2 2 4 1 4 2 3 3 -9 -9 3 -9 4 -9 -9 2 2 -9 4 1 4 -9 2 2 -9 4 -9 4 2 4 2 2 3 1 -9 -9 3 4 1 1 3 1 4 2 -9 -9 4 4 -9 1 3 4 -9 1 -9 -9 2 3 3 3 4 4 2 -9 -9 3 -9 1 -9 2 -9 4 4 3 3 3 3 -9 1 -9 2 -9 3 4 4 3 4 3 3 4 3 3 3 2 -9 4 3 2 4…
POPGEN_WA_021_P	7	2 3 3 3 2 4 4 1 3 3 3 1 2 3 4 4 3 1 3 3 2 3 4 3 4 3 2 3 4 1 4 -9 4 2 -9 4 3 4 1 1 1 1 4 4 3 4 3 4 -9 2 4 1 3 4 2 1 3 1 4 2 4 4 -9 1 2 3 4 1 4 -9 3 3 3 4 -9 1 4 4 2 2 1 3 2 2 2 4 2 4 2 3 3 -9 -9 -9 1 4 3 -9 2 2 3 2 2 4 4 2 2 3 4 -9 4 2 2 2 2 3 1 -9 -9 3 4 1 1 3 3 4 2 -9 -9 4 4 3 1 3 4 1 1 -9 4 2 3 4 3 4 2 2 -9 -9 -9 -9 1 4 2 -9 4 -9 1 3 1 3 -9 1 -9 2 4 3 4 4 1 4 -9 3 4 3 3 3 1 2 4 3 2 -9 3 3 4 4 4…
POPGEN_WA_021_P	7	4 3 3 4 2 4 2 1 3 3 3 3 2 3 4 4 3 1 3 3 2 3 4 3 4 1 2 3 4 4 4 -9 4 2 -9 4 3 4 1 1 3 1 4 4 3 4 3 4 -9 2 4 1 3 2 2 1 3 1 4 2 4 4 -9 1 2 3 4 1 4 -9 3 3 3 4 -9 4 4 4 2 2 1 3 4 2 2 4 1 4 2 3 3 -9 -9 -9 3 4 3 -9 2 2 3 4 1 4 4 2 2 3 4 -9 4 2 4 2 2 3 1 -9 -9 3 4 1 4 3 3 4 2 -9 -9 4 4 3 1 3 4 1 1 -9 4 2 3 3 3 4 4 2 -9 -9 -9 -9 3 4 2 -9 4 -9 3 3 3 3 -9 1 -9 2 4 3 4 4 3 4 -9 3 4 3 3 3 1 2 4 3 2 -9 3 3 2 4 4…
POPGEN_WA_024_P	7	2 3 3 4 2 4 4 1 3 3 3 3 2 3 4 4 3 1 3 3 2 3 4 3 4 3 2 -9 4 4 4 2 4 2 4 4 3 4 1 1 -9 1 4 4 3 4 3 4 2 2 4 1 3 4 2 1 3 1 4 2 4 4 -9 1 2 -9 4 -9 -9 2 3 3 3 -9 2 4 4 4 2 2 1 3 -9 2 -9 4 1 4 2 -9 3 2 -9 3 3 4 3 -9 -9 2 3 4 2 4 4 2 2 -9 -9 3 4 2 4 2 2 3 1 2 3 3 2 -9 1 3 3 -9 2 -9 -9 4 4 3 1 3 4 1 1 3 4 2 3 -9 -9 4 -9 2 -9 -9 3 3 1 4 2 -9 -9 3 1 3 -9 3 -9 1 2 2 4 3 4 4 1 4 1 3 4 -9 3 3 1 -9 4 3 2 4 -9 3 …
POPGEN_WA_024_P	7	4 3 3 4 2 4 2 1 3 3 3 3 2 3 4 4 3 1 3 3 2 3 4 3 4 1 2 -9 4 4 4 2 4 2 2 4 3 4 1 1 -9 1 4 4 3 4 3 4 3 2 4 1 3 2 2 1 3 1 4 2 4 4 -9 1 2 -9 4 -9 -9 2 3 3 3 -9 2 4 4 4 2 2 1 3 -9 2 -9 4 1 4 2 -9 3 2 -9 3 3 4 3 -9 -9 2 3 4 1 4 4 2 2 -9 -9 3 4 2 4 2 2 3 1 4 3 3 4 -9 4 3 3 -9 2 -9 -9 4 4 3 1 3 4 1 1 3 4 2 3 -9 -9 4 -9 2 -9 -9 3 3 1 4 2 -9 -9 3 3 3 -9 3 -9 1 2 2 4 3 4 4 3 4 3 3 4 -9 3 3 1 -9 4 3 2 4 -9 3 …
POPGEN_WA_025_P	7	2 3 3 4 2 -9 2 1 3 1 3 3 2 3 4 4 3 1 3 3 2 3 4 1 4 3 2 3 4 1 4 -9 4 2 2 2 3 4 1 1 3 1 4 4 3 4 3 4 2 2 4 1 3 2 2 1 3 2 4 2 4 4 1 1 4 3 4 3 4 2 3 3 3 4 -9 4 4 4 2 2 1 3 4 2 2 4 1 4 2 -9 3 4 -9 -9 3 4 3 -9 2 2 3 4 1 4 -9 2 -9 -9 4 3 4 2 2 2 2 3 1 4 -9 3 4 1 1 3 -9 4 2 2 3 4 4 -9 1 3 4 1 1 -9 4 2 3 4 3 4 2 2 -9 -9 3 3 3 4 2 -9 4 -9 3 3 3 -9 3 1 2 2 4 3 4 4 3 4 3 3 4 3 3 3 2 -9 4 3 2 4 3 3 2 4 2 1 3 -…
POPGEN_WA_025_P	7	4 3 3 4 2 -9 2 1 3 3 3 3 2 3 4 4 3 1 3 3 2 3 4 3 4 3 2 3 4 4 4 -9 4 2 2 4 3 4 1 1 3 1 4 4 3 4 3 4 3 2 4 1 3 2 2 1 3 1 4 2 4 4 1 1 2 3 4 1 4 2 3 3 3 4 -9 4 4 4 2 2 1 3 4 2 2 4 1 4 2 -9 3 4 -9 -9 3 4 3 -9 2 2 3 4 1 4 -9 2 -9 -9 4 3 4 2 2 2 2 3 1 4 -9 3 4 1 1 3 -9 4 2 2 3 4 4 -9 1 3 4 1 1 -9 4 2 3 3 3 4 2 2 -9 -9 3 3 3 4 2 -9 4 -9 3 3 3 -9 3 1 2 2 4 3 4 4 3 4 3 3 4 3 3 3 2 -9 4 3 2 4 3 3 2 4 2 1 3 -…
POPGEN_WA_022_P	7	4 3 3 3 2 4 2 1 3 3 3 1 2 3 4 4 2 1 3 3 2 3 4 3 4 3 2 -9 4 4 4 -9 4 2 4 4 3 4 1 1 3 1 4 4 3 1 3 4 3 2 4 1 3 2 -9 1 3 1 4 2 4 4 1 1 4 3 4 1 4 2 3 3 3 4 2 4 4 4 2 2 4 3 4 2 2 4 1 4 2 3 3 4 -9 3 -9 4 3 1 -9 2 3 2 1 4 4 2 -9 3 4 -9 4 2 2 -9 2 3 1 4 3 3 2 1 1 3 1 4 2 2 -9 4 2 3 1 3 4 1 1 3 4 2 3 3 3 4 4 2 -9 3 1 3 3 4 2 1 4 3 1 3 1 3 3 1 2 2 4 3 4 4 3 4 3 3 4 3 3 3 1 2 4 3 2 -9 3 3 2 4 2 -9 3 -9 3 4 4…
POPGEN_WA_022_P	7	4 3 3 4 2 4 2 1 3 3 3 3 2 3 4 4 3 1 3 3 2 3 4 3 4 1 2 -9 4 4 4 -9 4 2 2 4 3 4 1 1 3 1 4 4 3 4 3 4 3 2 4 1 3 2 -9 1 3 1 4 2 4 4 1 1 2 3 4 1 4 2 3 3 3 4 2 4 4 4 2 2 1 3 4 2 2 4 1 4 2 3 3 2 -9 3 -9 4 3 1 -9 2 3 4 1 4 4 2 -9 3 4 -9 4 2 4 -9 2 3 1 4 3 3 4 1 4 3 3 4 2 2 -9 4 4 3 1 3 4 1 1 3 4 2 3 3 3 4 4 2 -9 3 3 3 3 4 2 1 4 4 3 3 3 3 3 1 2 2 4 3 4 4 3 4 3 3 4 3 3 3 1 2 4 3 2 -9 3 3 2 4 4 -9 3 -9 3 4 4…
