# Supplementary material for: Fine-scale population structure and evidence for local adaptation in Australian giant black tiger shrimp (Penaeus monodon) using SNP analysis
Source: BMC Genomics. 2020 Sep 29;21:669. doi: 10.1186/s12864-020-07084-x (PMC7526253; doi:10.1186/s12864-020-07084-x)
Supplement: Supplementary file 4 — Additional file 4. Genotypic data. Genotypes of 278 individuals of P. monodon at 89 adaptive genome-wide SNPs are included in a standard STRUCTURE format. [file 12864_2020_7084_MOESM4_ESM.txt]

		PM0358 PM0515 PM0851 PM1143 PM1152 PM1296 PM1430 PM1724 PM1771 PM1776 PM1946 PM1958 PM1959 PM2065 PM2212 PM2394 PM2884 PM3017 PM3110 PM3128 PM3140 PM3175 PM3216 PM3297 PM3300 PM3398 PM3660 PM3675 PM3856 PM4093 PM4103 PM4151 PM4431 PM4436 PM4543 PM4593 PM4672 PM4714 PM4762 PM4767 PM4795 PM4839 PM5039 PM5221 PM5234 PM5371 PM5802 PM5846 PM5866 PM6031 PM6057 PM6067 PM6117 PM6335 PM6422 PM6488 PM6648 …
GOC_1_2A1	1	3 2 4 4 3 4 4 1 4 4 2 3 4 4 1 2 -9 2 1 4 2 2 3 1 2 1 3 3 2 2 1 3 4 1 2 1 4 4 3 2 1 3 -9 1 4 3 1 4 4 3 3 4 2 3 3 1 4 1 2 1 2 2 1 1 3 2 4 4 1 4 3 2 2 4 1 3 3 3 3 3 2 1 2 2 2 1 4 2 3
GOC_1_2A1	1	3 2 4 4 3 4 4 1 4 4 2 3 4 4 1 4 -9 2 1 2 2 2 3 1 2 1 3 3 2 4 1 3 4 1 2 1 4 1 3 2 1 3 -9 1 4 3 1 1 4 3 1 2 2 3 3 1 2 1 2 1 3 2 3 1 3 2 4 4 1 4 3 2 2 4 1 3 3 3 1 3 2 1 2 2 2 1 4 2 3
GOC_14_2A2	1	1 2 4 4 3 4 2 3 2 2 -9 3 4 4 1 4 4 2 3 4 2 2 -9 3 2 -9 2 -9 2 2 1 3 2 2 2 1 -9 4 3 4 1 1 -9 1 4 1 1 1 4 3 1 4 -9 3 4 3 4 1 3 1 2 -9 1 1 3 2 4 4 2 -9 3 4 4 2 3 -9 2 3 1 1 2 1 1 -9 2 3 2 2 -9
GOC_14_2A2	1	3 2 4 4 1 4 4 1 4 2 -9 3 4 4 4 4 4 2 1 4 2 2 -9 1 2 -9 2 -9 2 2 1 3 2 1 2 1 -9 4 3 4 1 3 -9 1 4 1 1 1 4 1 1 2 -9 3 3 3 2 1 2 1 3 -9 3 1 3 4 4 4 1 -9 3 2 2 4 3 -9 3 2 1 1 2 3 1 -9 2 1 4 2 -9
GOC_36_2A3	1	1 4 4 4 3 4 4 3 4 2 2 1 4 4 1 4 -9 2 1 2 2 4 3 1 -9 3 3 3 2 2 1 3 2 2 2 1 1 4 3 2 1 1 -9 4 4 1 3 4 -9 1 1 4 2 3 3 1 4 1 -9 2 2 2 1 1 3 4 -9 4 2 4 1 -9 4 4 1 1 3 3 -9 1 2 1 1 1 4 3 2 -9 3
GOC_36_2A3	1	3 2 4 4 3 4 4 3 4 4 2 3 4 4 4 4 -9 2 1 2 2 2 3 1 -9 1 3 3 2 4 1 3 2 2 2 1 4 4 3 4 1 1 -9 1 4 1 1 1 -9 1 1 2 2 3 3 3 4 1 -9 1 3 2 1 1 3 4 -9 4 1 1 1 -9 2 4 1 1 3 3 -9 3 2 3 1 2 4 1 4 -9 3
GOC_S94_8_2A4	1	1 4 1 4 3 4 2 3 -9 2 4 1 2 2 1 4 2 2 1 -9 1 -9 3 1 -9 3 3 1 2 2 1 3 4 2 2 2 1 4 -9 -9 1 1 -9 1 -9 1 3 4 4 1 1 4 2 3 3 1 4 1 3 2 2 2 1 1 2 2 4 4 2 4 1 2 4 2 1 3 3 3 1 -9 2 -9 2 2 2 3 4 -9 1
GOC_S94_8_2A4	1	3 2 4 4 3 4 2 3 -9 4 2 3 4 4 1 4 4 2 1 -9 2 -9 3 1 -9 1 3 1 2 4 1 3 4 1 2 1 4 1 -9 -9 1 3 -9 1 -9 1 1 4 4 1 1 2 2 3 3 1 4 1 2 2 2 2 1 1 3 2 4 2 1 4 3 2 4 2 1 3 3 3 1 -9 2 -9 2 2 2 1 4 -9 1
GOC_3_2B1	1	3 2 1 2 3 2 2 1 4 4 2 3 2 4 1 2 2 2 3 4 1 2 4 3 4 3 2 1 2 2 1 -9 2 1 2 2 4 4 3 2 2 1 2 4 1 3 1 4 4 3 1 2 2 3 3 1 4 1 2 2 3 2 1 1 3 2 4 4 2 1 3 4 4 2 1 1 2 3 3 3 2 1 1 1 2 1 2 2 1
GOC_3_2B1	1	3 2 4 2 3 2 2 1 4 4 2 3 4 4 4 4 2 2 1 2 2 2 4 3 2 1 2 1 2 4 1 -9 2 1 2 1 4 4 3 4 1 3 2 1 4 3 1 1 4 1 1 2 2 3 3 3 4 1 2 1 3 2 1 1 3 2 4 4 1 1 3 2 4 2 1 1 2 3 3 3 2 3 2 2 2 1 4 4 1
GOC_15_2B2	1	1 4 4 4 1 4 2 3 -9 4 4 3 4 2 1 2 4 2 -9 4 -9 2 3 1 2 1 2 3 2 2 1 3 4 1 2 1 1 4 -9 -9 2 3 2 4 1 1 1 4 4 1 3 2 2 3 4 3 4 1 3 2 2 4 1 -9 3 2 4 4 1 4 1 4 4 2 1 3 2 3 -9 1 2 -9 2 2 4 3 -9 2 3
GOC_15_2B2	1	3 2 4 4 1 4 4 1 -9 4 2 3 4 4 4 4 4 2 -9 2 -9 2 3 1 2 1 2 3 2 4 1 3 4 1 2 1 4 4 -9 -9 1 3 2 1 4 1 1 4 4 1 3 2 2 3 3 3 4 1 2 2 3 4 1 -9 3 2 4 4 1 1 1 2 4 2 1 3 2 3 -9 3 2 -9 2 2 4 3 -9 2 3
GOC_41_2B3	1	1 2 4 4 3 2 2 3 2 4 4 1 4 -9 1 4 4 2 3 2 2 4 4 3 2 3 2 3 2 2 1 3 2 2 2 1 1 4 1 2 2 1 4 4 4 1 1 4 4 1 1 4 -9 3 3 1 4 1 2 1 3 2 1 1 2 2 -9 4 2 1 1 4 4 2 1 1 3 -9 1 1 2 1 2 1 4 3 2 -9 -9
GOC_41_2B3	1	3 2 4 4 1 4 2 1 4 4 2 3 4 -9 1 4 4 2 3 2 2 2 3 1 2 1 3 3 2 2 1 3 2 1 2 1 4 4 3 4 1 3 4 1 4 3 1 4 4 1 1 4 -9 3 3 3 2 1 2 1 3 2 1 1 3 2 -9 4 1 1 1 4 4 4 1 1 3 -9 1 1 2 3 2 2 2 3 4 -9 -9
GOC_S91_9_2B4	1	1 4 4 4 -9 4 2 1 4 -9 2 3 4 2 1 2 2 2 3 -9 -9 4 3 1 -9 1 2 3 2 2 1 3 2 1 -9 2 -9 4 -9 2 2 3 2 4 1 1 1 4 2 3 1 4 3 3 3 1 2 3 2 1 3 4 1 1 -9 2 4 4 -9 4 3 4 4 4 1 -9 3 3 1 3 2 3 2 -9 4 3 4 -9 -9
GOC_S91_9_2B4	1	3 2 4 4 -9 4 4 1 4 -9 2 3 4 4 1 2 2 2 1 -9 -9 2 3 1 -9 1 2 3 3 2 1 3 2 1 -9 1 -9 4 -9 4 1 3 2 1 4 3 1 1 4 3 1 2 2 3 3 3 2 1 2 1 3 4 3 1 -9 4 4 2 -9 4 3 4 2 4 1 -9 3 3 1 3 2 3 2 -9 4 3 4 -9 -9
GOC_4_2C1	1	1 2 -9 4 1 4 2 1 2 4 4 3 4 4 1 4 4 2 -9 4 1 -9 -9 1 -9 3 2 3 2 2 1 3 -9 2 2 2 -9 4 3 2 2 3 2 4 4 1 1 4 4 3 3 4 -9 3 4 1 4 1 3 1 3 4 1 1 3 2 4 4 -9 4 3 -9 4 2 3 -9 3 3 1 1 2 1 1 2 4 3 4 -9 3
GOC_4_2C1	1	3 2 -9 4 1 4 2 1 4 4 2 3 4 4 1 4 4 2 -9 4 2 -9 -9 1 -9 1 3 3 2 4 1 3 -9 1 2 1 -9 4 3 4 1 3 2 1 4 3 1 4 4 3 3 2 -9 3 3 3 2 1 3 1 3 4 3 1 3 4 4 4 -9 1 3 -9 2 2 1 -9 3 2 1 3 3 1 2 2 4 1 4 -9 3
GOC_16_2C2	1	1 2 4 4 3 2 4 3 4 4 2 3 4 2 1 4 2 2 1 4 2 4 3 1 2 -9 3 -9 2 2 1 1 4 1 2 1 -9 4 3 2 1 3 4 1 4 3 1 4 4 -9 3 2 2 3 3 1 4 1 2 1 2 4 1 1 2 2 -9 4 1 1 3 2 -9 2 1 1 3 3 1 3 2 3 1 1 4 1 4 2 -9
GOC_16_2C2	1	3 2 4 4 3 4 4 3 4 4 2 3 4 4 1 4 2 2 1 2 2 2 3 1 2 -9 3 -9 3 4 1 3 2 1 2 1 -9 4 3 4 1 3 4 1 4 3 1 4 4 -9 1 2 2 3 3 3 4 1 2 1 2 4 1 1 2 4 -9 4 1 1 3 2 -9 2 1 1 3 3 1 3 2 3 2 1 2 1 4 2 -9
GOC_S368_1_2C3	1	3 2 1 4 3 4 2 3 2 2 2 3 2 2 1 4 4 2 3 2 -9 4 3 1 4 1 2 1 2 2 1 1 2 2 2 2 4 4 1 4 1 3 2 1 1 1 1 4 4 3 3 4 2 3 3 3 4 1 3 2 3 2 1 1 3 2 -9 4 1 4 3 2 2 2 3 3 3 3 -9 1 2 3 1 2 4 -9 2 4 1
GOC_S368_1_2C3	1	3 2 4 4 1 4 2 3 4 4 2 3 4 4 1 4 4 2 1 2 -9 4 3 1 2 1 3 1 3 2 1 1 2 1 2 2 4 4 3 4 1 3 2 1 4 1 1 4 4 3 3 2 2 3 3 3 2 1 3 1 3 4 1 1 3 4 -9 4 1 4 3 2 2 4 3 3 3 3 -9 3 2 3 2 2 4 -9 4 4 1
GOC_S85_10_2C4	1	3 -9 1 4 3 2 4 3 2 2 4 1 -9 4 1 4 2 2 3 2 1 4 4 3 4 1 2 -9 2 2 1 3 2 1 4 2 1 4 1 4 2 -9 2 4 4 3 1 4 4 3 1 4 -9 3 3 3 4 1 3 1 3 2 1 1 -9 2 4 4 -9 1 -9 2 4 2 1 3 -9 3 -9 1 3 1 2 1 4 3 2 2 -9
GOC_S85_10_2C4	1	3 -9 4 4 3 2 4 1 2 4 2 3 -9 4 1 4 2 2 3 2 2 4 3 1 2 1 3 -9 2 4 1 3 2 1 2 1 4 4 3 4 2 -9 2 1 4 3 1 4 4 1 1 4 -9 3 3 3 4 1 3 1 3 4 1 1 -9 4 4 2 -9 1 -9 2 4 4 1 1 -9 3 -9 3 3 1 2 2 2 3 2 2 -9
GOC_5_2D1	1	1 2 1 4 3 4 2 3 4 4 -9 -9 2 2 1 4 4 2 3 4 1 4 3 1 4 3 3 3 2 2 1 1 -9 2 2 2 4 4 3 4 1 1 2 1 1 1 1 4 4 1 3 -9 2 3 3 3 4 1 3 2 3 2 1 -9 3 2 -9 2 1 4 3 -9 4 -9 1 1 3 -9 -9 3 2 3 1 2 2 3 2 -9 3
GOC_5_2D1	1	1 2 4 4 1 4 2 3 4 4 -9 -9 4 4 4 4 4 2 1 2 2 4 3 1 2 1 3 3 3 4 3 3 -9 1 2 1 4 1 3 4 1 1 2 1 4 3 1 4 4 1 3 -9 2 1 3 3 2 1 3 1 3 4 3 -9 3 4 -9 2 1 1 3 -9 4 -9 1 1 3 -9 -9 3 2 3 2 2 2 1 2 -9 3
GOC_18_2D2	1	3 4 1 4 3 2 2 3 2 4 2 1 2 2 1 2 -9 2 3 4 -9 2 3 1 4 1 2 3 2 2 1 3 2 2 4 2 1 4 3 2 1 3 2 4 4 1 1 4 4 3 -9 -9 2 3 3 1 4 1 3 2 3 2 1 1 3 2 4 4 2 4 3 4 2 2 1 3 2 3 3 3 2 1 1 2 2 1 4 2 3
GOC_18_2D2	1	3 2 4 4 3 4 2 3 4 4 2 3 4 4 4 2 -9 2 1 2 -9 2 3 1 2 1 3 3 2 2 1 3 2 1 2 1 4 4 3 4 1 3 2 1 4 3 1 4 4 1 -9 -9 2 3 3 3 2 1 2 1 3 4 1 1 3 4 4 4 1 4 3 2 2 2 1 3 3 3 1 3 2 3 1 2 2 1 4 2 3
GOC_S368_2_2D3	1	1 4 1 4 3 2 2 3 4 2 2 3 2 4 1 2 4 2 1 4 1 2 3 1 4 3 2 1 2 2 1 3 4 1 2 2 -9 4 1 -9 2 1 2 1 4 1 1 4 4 3 3 4 2 3 3 1 4 3 3 1 2 2 1 1 3 2 4 4 1 4 1 4 4 2 1 3 3 3 -9 3 3 -9 2 1 4 3 4 2 1
GOC_S368_2_2D3	1	3 2 4 2 1 4 2 3 4 4 2 3 4 4 1 4 4 2 1 2 2 2 3 1 2 3 3 3 2 2 1 3 2 1 2 1 -9 4 3 -9 1 1 2 1 4 3 1 1 4 1 1 4 2 3 3 3 2 1 2 1 2 2 1 1 3 2 4 2 1 1 3 2 2 4 1 3 3 3 -9 3 3 -9 2 2 2 1 4 2 3
GOC_S87_11_2D4	1	3 4 1 4 3 4 2 -9 2 2 2 -9 2 4 1 4 2 -9 3 4 -9 4 3 1 4 3 2 -9 2 2 1 1 4 2 4 2 1 4 3 4 1 3 2 1 1 1 1 4 4 1 3 2 2 3 4 3 4 1 3 2 3 4 1 1 3 4 4 4 1 4 -9 4 -9 2 1 1 2 3 1 3 2 -9 1 2 4 3 4 -9 -9
GOC_S87_11_2D4	1	3 2 1 2 1 4 2 -9 4 4 2 -9 2 4 1 4 4 -9 1 2 -9 2 3 1 4 1 3 -9 2 4 1 3 2 1 2 2 4 4 3 4 1 3 2 1 1 1 1 4 4 1 1 2 2 3 3 3 2 1 2 1 3 4 1 1 3 4 4 4 1 4 -9 2 -9 4 1 1 2 2 1 3 2 -9 2 2 2 1 4 -9 -9
GOC235_2D5	1	-9 4 1 -9 -9 2 2 1 -9 -9 2 -9 2 4 4 2 -9 -9 1 2 1 -9 -9 -9 4 1 -9 -9 2 2 1 -9 -9 1 -9 2 4 4 -9 4 1 -9 2 1 -9 3 -9 4 4 1 1 4 2 3 3 1 4 1 2 1 2 -9 1 -9 3 -9 -9 4 2 -9 -9 -9 4 2 1 1 -9 3 1 3 2 3 2 -9 -9 3 4 2 3
GOC235_2D5	1	-9 4 4 -9 -9 4 4 1 -9 -9 2 -9 4 4 4 2 -9 -9 1 2 2 -9 -9 -9 2 1 -9 -9 2 2 1 -9 -9 1 -9 1 4 4 -9 4 1 -9 2 1 -9 3 -9 1 4 1 1 2 2 3 3 1 2 1 2 1 2 -9 3 -9 3 -9 -9 4 2 -9 -9 -9 4 4 1 1 -9 3 1 3 2 3 2 -9 -9 1 4 2 3
GOC_8_2E1	1	1 4 1 4 3 2 2 3 2 4 2 1 2 2 1 2 4 2 1 4 1 -9 4 3 4 3 3 1 2 2 1 1 -9 1 2 2 1 4 3 2 1 1 4 1 4 1 1 4 4 3 1 4 -9 3 4 1 4 3 2 -9 2 2 1 1 3 2 -9 4 1 4 3 4 4 2 1 3 3 -9 1 1 2 3 1 -9 2 3 4 4 1
GOC_8_2E1	1	3 4 4 4 1 4 4 1 4 4 2 1 4 4 1 4 4 2 1 4 2 -9 3 1 2 1 3 1 3 4 3 1 -9 1 2 1 1 4 3 2 1 1 4 1 4 3 1 4 4 1 1 2 -9 3 3 1 4 3 2 -9 2 4 1 1 3 4 -9 4 1 1 3 2 2 4 1 1 3 -9 1 3 3 3 1 -9 2 3 4 4 1
GOC_S376_3_2E3	1	3 4 -9 4 1 2 2 1 4 2 2 1 2 2 1 4 2 2 3 4 -9 4 4 3 4 -9 3 3 2 2 1 3 2 2 4 2 1 4 -9 2 2 1 2 4 4 1 1 4 4 1 3 4 2 3 3 1 4 1 3 2 3 2 1 1 3 2 4 4 1 4 3 4 2 2 1 1 3 3 3 3 2 1 1 2 4 3 -9 2 3
GOC_S376_3_2E3	1	3 2 -9 4 1 4 2 1 4 4 2 3 4 4 1 4 2 3 1 2 -9 4 3 1 2 -9 3 3 3 2 1 3 2 1 2 1 4 1 -9 4 1 3 2 1 4 1 1 4 4 1 1 2 2 3 3 3 2 1 2 1 3 4 1 1 3 2 4 2 1 1 3 4 2 2 1 1 3 2 1 3 2 1 2 2 4 3 -9 2 3
GOC_S203_13_2E4	1	1 4 4 4 3 2 4 3 -9 2 2 -9 -9 4 1 2 4 3 3 2 1 2 3 1 4 1 3 -9 2 4 1 3 4 2 4 2 1 4 1 4 2 3 2 1 1 1 1 1 2 3 1 4 2 3 3 3 4 3 3 2 2 2 1 1 3 2 4 4 -9 4 1 4 4 4 3 -9 2 3 3 3 -9 1 1 2 4 3 4 4 -9
GOC_S203_13_2E4	1	3 2 4 2 3 4 4 1 -9 4 2 -9 -9 4 1 4 4 3 3 2 2 2 3 1 2 1 3 -9 2 4 1 3 4 2 2 1 4 4 3 4 1 3 2 1 4 1 1 1 4 1 1 2 2 3 3 3 4 3 2 1 3 2 1 1 3 2 4 2 -9 4 3 4 2 4 1 -9 3 3 1 3 -9 1 2 2 4 3 4 4 -9
GOC_10_2F1	1	1 2 4 4 3 2 2 3 4 2 2 3 4 4 1 2 2 -9 -9 2 2 4 -9 1 2 3 2 3 2 2 1 1 -9 1 2 1 4 4 3 2 1 3 2 1 4 1 1 4 4 3 3 4 2 3 3 -9 4 1 2 1 3 2 1 1 3 2 4 4 2 -9 1 2 4 4 3 1 -9 3 3 3 2 1 -9 2 -9 -9 2 2 3
GOC_10_2F1	1	3 2 4 2 3 4 4 1 4 4 2 3 4 4 1 4 2 -9 -9 2 2 2 -9 1 2 1 3 3 2 4 1 3 -9 1 2 1 4 4 3 4 1 3 2 1 4 3 1 4 4 1 1 2 2 3 3 -9 4 1 2 1 3 4 1 1 3 2 4 4 1 -9 3 2 4 4 1 1 -9 3 1 3 2 3 -9 2 -9 -9 4 2 3
GOC_20_2F2	1	1 4 4 4 3 4 2 3 4 4 4 3 4 4 1 2 -9 2 1 4 1 4 -9 -9 -9 3 2 1 2 4 1 3 4 -9 2 2 1 4 1 2 1 1 2 1 1 3 1 4 4 3 1 4 2 3 3 1 4 1 -9 1 3 2 1 1 3 2 4 4 2 1 3 2 -9 4 1 1 3 -9 -9 1 2 1 1 2 4 1 4 -9 1
GOC_20_2F2	1	1 2 4 4 3 4 2 3 4 4 2 3 4 4 4 2 -9 2 1 4 2 4 -9 -9 -9 1 2 1 2 4 1 3 2 -9 2 1 4 1 3 2 1 3 2 1 1 3 1 1 4 1 1 2 2 3 3 1 4 1 -9 1 3 2 1 1 3 2 4 2 1 1 3 2 -9 4 1 1 3 -9 -9 3 2 1 1 2 4 1 4 -9 1
GOC_S147_4_2F3	1	1 2 4 4 3 2 2 3 4 2 4 3 4 2 1 4 4 2 -9 4 2 4 -9 3 2 1 2 3 2 -9 1 3 2 1 2 1 4 4 3 2 1 1 4 1 4 1 3 4 4 3 1 4 2 3 3 1 4 3 2 2 3 2 1 1 3 2 4 4 1 4 3 4 -9 2 1 1 2 3 3 3 2 -9 1 2 -9 3 4 -9 3
GOC_S147_4_2F3	1	3 2 4 2 1 4 4 1 4 4 2 3 4 4 1 4 4 3 -9 2 2 2 -9 3 2 1 2 3 3 -9 1 3 2 1 2 1 4 1 3 4 1 3 2 1 4 3 1 1 4 3 1 2 2 3 3 3 2 1 2 1 3 2 1 1 3 2 4 4 1 4 3 2 -9 2 1 1 3 2 1 3 2 -9 1 2 -9 3 4 -9 3
GOC229_2F4	1	-9 2 1 2 -9 -9 4 1 4 -9 4 3 2 2 1 4 4 2 1 -9 -9 2 4 3 2 1 -9 3 -9 2 1 1 -9 2 2 2 4 4 -9 -9 -9 1 4 -9 4 1 -9 -9 4 3 1 -9 -9 3 -9 1 -9 3 -9 2 -9 2 1 1 3 -9 4 4 -9 -9 1 4 2 2 -9 1 -9 3 3 1 2 -9 2 2 2 3 4 -9 3
GOC229_2F4	1	-9 2 4 2 -9 -9 4 1 4 -9 2 3 4 4 1 4 4 2 1 -9 -9 2 3 1 2 1 -9 3 -9 2 1 3 -9 1 2 1 4 1 -9 -9 -9 3 4 -9 4 1 -9 -9 4 3 1 -9 -9 3 -9 1 -9 1 -9 1 -9 2 1 1 3 -9 4 2 -9 -9 1 2 2 4 -9 1 -9 3 3 1 2 -9 2 2 2 1 4 -9 3
GOC237_2F5	1	-9 -9 4 2 3 -9 2 1 -9 -9 2 -9 4 2 1 2 -9 2 -9 4 -9 2 4 3 -9 3 -9 -9 2 -9 1 -9 4 2 2 1 1 -9 3 -9 1 3 2 1 4 -9 -9 -9 -9 1 1 2 -9 -9 3 1 -9 1 3 2 -9 4 -9 1 -9 -9 -9 4 -9 1 1 2 2 2 3 1 3 3 -9 3 2 3 1 2 2 1 2 -9 3
GOC237_2F5	1	-9 -9 4 2 3 -9 2 1 -9 -9 2 -9 4 2 4 4 -9 2 -9 4 -9 2 4 3 -9 3 -9 -9 2 -9 1 -9 2 2 2 1 1 -9 3 -9 1 3 2 1 4 -9 -9 -9 -9 1 1 2 -9 -9 3 1 -9 1 3 2 -9 4 -9 1 -9 -9 -9 4 -9 1 1 2 2 2 1 1 3 2 -9 3 2 3 1 2 2 1 4 -9 3
GOC_11_2G1	1	3 2 4 4 1 4 2 3 4 2 2 3 4 4 1 2 4 -9 -9 -9 2 -9 3 1 -9 3 3 1 2 2 1 3 4 1 2 1 -9 4 3 2 2 3 2 1 -9 1 1 4 4 3 1 4 2 3 3 1 4 1 2 2 2 2 1 1 3 2 4 4 1 1 -9 4 2 2 1 3 -9 3 -9 3 2 1 2 2 -9 3 2 2 1
GOC_11_2G1	1	3 2 4 2 1 4 2 1 4 2 2 3 4 4 4 2 4 -9 -9 -9 2 -9 3 1 -9 3 3 1 2 2 1 3 4 1 2 1 -9 1 3 2 2 3 2 1 -9 3 1 4 4 1 1 2 2 3 3 1 4 1 2 1 2 2 1 1 3 4 4 2 1 1 -9 2 2 4 1 3 -9 2 -9 3 3 1 2 2 -9 1 2 2 1
GOC_24_2G2	1	3 2 4 4 3 2 2 1 4 4 2 3 -9 4 4 2 4 2 1 4 1 4 4 3 4 1 2 3 2 4 1 3 4 1 2 2 4 4 3 2 2 3 2 4 4 1 1 4 4 3 3 4 2 3 3 1 4 3 3 1 2 2 1 1 3 2 4 4 1 4 3 2 2 -9 1 1 3 3 1 1 2 3 1 2 4 3 4 -9 3
GOC_24_2G2	1	3 2 4 2 3 4 2 1 4 4 2 3 -9 4 4 4 4 2 1 4 2 4 3 1 2 1 2 3 2 4 1 3 2 1 2 1 4 4 3 2 1 3 2 1 4 1 1 4 4 1 1 4 2 3 3 1 4 1 3 1 2 4 3 1 3 4 4 2 1 4 3 2 2 -9 1 1 3 3 1 3 3 3 1 2 4 1 4 -9 3
GOC_S348_5_2G3	1	1 4 1 4 3 2 2 3 4 4 2 3 2 4 1 2 4 2 3 -9 1 4 4 3 4 -9 3 3 2 2 1 3 2 2 -9 2 -9 4 3 4 1 1 -9 4 1 1 1 4 4 3 3 2 2 3 3 3 -9 1 3 1 2 2 1 1 3 2 -9 4 2 4 3 -9 -9 2 1 3 -9 3 1 3 2 1 1 2 4 3 4 2 3
GOC_S348_5_2G3	1	3 2 4 4 1 4 2 1 4 4 2 3 4 4 1 4 4 3 1 -9 2 2 3 1 2 -9 3 3 2 4 1 3 2 1 -9 1 -9 1 3 4 1 3 -9 1 4 3 1 4 4 3 1 2 2 3 3 3 -9 1 2 1 3 2 3 1 3 2 -9 4 1 4 3 -9 -9 4 1 1 -9 3 1 3 2 3 2 2 4 1 4 2 3
GOC_s475_2G5	1	3 2 1 4 3 2 2 3 2 4 4 3 2 2 1 2 4 2 3 4 -9 4 -9 3 4 3 2 -9 2 2 1 -9 4 2 2 2 4 4 3 4 1 3 2 4 4 3 1 1 4 3 1 4 -9 3 3 1 2 3 2 1 3 2 1 1 -9 4 4 4 1 4 3 4 4 2 1 1 -9 -9 1 3 2 1 1 1 4 3 4 2 -9
GOC_s475_2G5	1	3 2 1 2 3 4 2 3 4 4 2 3 2 4 4 4 4 3 3 4 -9 4 -9 3 4 3 3 -9 3 4 1 -9 2 1 2 2 4 1 3 4 1 3 2 4 4 3 1 1 4 3 1 2 -9 3 3 3 2 3 2 1 3 2 3 1 -9 4 4 4 1 1 3 2 2 4 1 1 -9 -9 1 3 2 1 1 2 2 3 4 2 -9
GOC_12_2H1	1	1 -9 1 4 1 4 2 3 4 2 4 3 2 4 1 2 4 2 1 4 1 4 -9 1 4 -9 3 3 2 4 1 3 4 -9 -9 2 1 4 -9 2 -9 3 2 4 4 1 1 -9 4 3 3 4 2 3 4 1 -9 1 -9 1 3 2 1 1 3 -9 4 4 1 4 3 4 4 2 1 1 -9 3 3 1 2 3 1 2 2 3 2 2 3
GOC_12_2H1	1	3 -9 4 2 1 4 2 3 4 2 2 3 4 4 4 4 4 2 1 2 2 2 -9 1 2 -9 3 3 2 4 1 3 4 -9 -9 1 4 4 -9 4 -9 3 2 1 4 1 1 -9 4 1 1 2 2 3 3 3 -9 1 -9 1 3 4 1 1 3 -9 4 4 1 4 3 2 2 2 1 1 -9 3 3 1 2 3 2 2 2 1 4 2 3
GOC_31_2H2	1	3 2 1 4 3 4 2 1 4 4 2 -9 2 4 1 2 2 2 3 4 1 4 3 1 4 1 2 3 2 2 1 -9 -9 -9 2 2 -9 4 3 4 1 1 2 4 4 1 3 4 4 3 3 4 -9 3 3 3 2 1 2 2 3 2 1 1 3 -9 4 4 2 4 1 -9 -9 2 1 3 3 3 1 3 2 3 1 1 4 3 2 -9 3
GOC_31_2H2	1	3 2 4 2 3 4 2 1 4 4 2 -9 2 4 4 2 2 2 1 4 1 2 3 1 4 1 2 3 2 4 1 -9 -9 -9 2 2 -9 4 3 4 1 3 2 1 4 1 1 4 4 3 3 2 -9 3 3 3 2 1 2 1 3 4 1 1 3 -9 4 4 2 4 1 -9 -9 4 1 3 3 3 1 3 3 3 2 1 4 3 4 -9 3
GOC_S90_7_2H3	1	1 2 1 4 3 2 2 1 2 4 2 3 2 -9 1 4 2 2 1 4 1 4 3 -9 4 3 2 3 2 4 1 1 -9 1 -9 2 4 4 -9 2 1 1 2 4 -9 3 1 4 -9 3 1 2 2 3 3 1 2 3 2 1 3 2 -9 1 2 -9 4 4 1 -9 1 -9 4 2 1 3 3 3 1 3 2 -9 -9 2 -9 3 4 -9 3
GOC_S90_7_2H3	1	3 2 4 2 1 2 4 1 4 4 2 3 4 -9 1 4 2 2 1 2 2 2 3 -9 2 1 3 3 3 4 1 1 -9 1 -9 2 4 4 -9 2 1 3 2 4 -9 3 1 4 -9 3 1 2 2 3 3 1 2 1 2 1 3 2 -9 1 3 -9 4 2 1 -9 1 -9 4 4 1 3 3 3 1 3 2 -9 -9 2 -9 3 4 -9 3
GOC_s469_m_2H5	1	1 4 1 4 3 4 2 3 4 -9 2 1 2 2 1 2 -9 2 3 4 -9 4 4 3 4 1 2 3 2 4 1 1 4 2 2 2 1 4 3 2 2 1 2 4 4 3 1 4 4 3 1 4 2 3 3 1 4 -9 3 -9 3 2 1 1 3 4 -9 4 2 4 1 -9 4 4 1 3 3 -9 -9 1 2 3 -9 1 4 3 2 -9 3
GOC_s469_m_2H5	1	3 2 1 4 3 4 4 3 4 -9 2 3 2 4 1 4 -9 2 1 2 -9 4 3 1 4 1 3 3 3 4 1 1 2 1 2 2 4 1 3 4 2 3 2 1 4 3 1 1 4 1 1 2 2 3 3 3 2 -9 2 -9 3 4 3 1 3 4 -9 4 2 1 3 -9 4 4 1 1 3 -9 -9 3 2 3 -9 1 2 3 2 -9 3
Y61_2A10	2	3 2 1 4 3 4 2 3 4 2 2 -9 2 4 1 4 -9 2 1 4 1 4 -9 3 4 -9 -9 3 2 2 1 1 4 2 -9 2 4 4 3 4 1 3 2 1 4 3 1 -9 4 3 3 -9 2 3 3 1 -9 1 2 1 2 4 1 1 -9 -9 4 4 1 4 3 -9 2 2 1 3 2 3 3 3 2 3 1 1 4 3 4 4 3
Y61_2A10	2	3 2 4 4 1 4 2 1 4 4 2 -9 4 4 1 4 -9 2 1 2 2 2 -9 1 2 -9 -9 3 2 2 1 3 4 1 -9 1 4 1 3 4 1 3 2 1 4 3 1 -9 4 1 1 -9 2 3 3 3 -9 1 2 1 2 4 3 1 -9 -9 4 4 1 4 3 -9 2 2 1 1 3 2 1 3 2 3 1 2 2 3 4 4 3
W15_2A7	2	3 -9 4 2 1 2 2 3 2 4 2 3 4 4 1 4 4 3 3 2 2 4 -9 3 2 1 -9 -9 2 4 1 3 -9 1 4 1 4 1 3 2 1 3 2 4 4 3 1 4 4 -9 3 2 3 3 3 1 4 3 3 1 3 2 1 1 3 2 2 4 2 1 3 -9 -9 -9 -9 -9 2 -9 3 3 2 1 2 2 4 3 4 2 3
W15_2A7	2	3 -9 4 2 1 4 2 3 2 4 2 3 4 4 1 4 4 3 1 2 2 2 -9 3 2 1 -9 -9 2 4 1 3 -9 1 2 1 4 1 3 4 1 3 2 1 4 3 1 4 4 -9 1 2 3 3 3 3 4 3 2 1 3 2 3 1 3 4 4 2 1 1 3 -9 -9 -9 -9 -9 3 -9 1 3 2 3 2 2 2 3 4 2 3
W37_2A8	2	3 2 1 4 3 2 -9 3 4 4 2 3 2 4 1 4 2 -9 1 4 -9 -9 3 1 4 -9 3 3 2 4 1 3 4 2 2 2 4 4 1 2 2 3 -9 1 4 1 1 1 4 3 3 4 -9 3 3 1 2 3 2 1 3 2 1 1 -9 2 2 4 1 1 3 2 2 2 1 1 2 3 -9 3 2 1 1 1 2 3 4 4 3
W37_2A8	2	3 2 4 4 1 2 -9 1 4 4 2 3 4 4 4 4 4 -9 1 2 -9 -9 3 1 2 -9 3 3 2 4 1 3 4 1 2 1 4 1 3 4 1 3 -9 1 4 3 1 1 4 1 1 2 -9 1 3 3 2 1 2 1 3 4 3 1 -9 2 2 4 1 1 3 2 2 4 1 1 2 3 -9 3 2 3 2 1 2 1 4 4 3
W60_2A9	2	1 2 4 4 3 2 2 3 2 4 2 3 4 4 1 4 4 2 1 4 2 4 3 1 -9 1 2 3 2 4 1 1 4 1 4 1 1 4 3 2 2 3 4 4 1 1 1 4 4 3 1 2 2 3 3 3 4 3 -9 -9 3 2 1 1 2 2 2 4 1 4 3 2 4 2 1 3 2 3 1 -9 2 3 1 2 4 -9 4 2 3
W60_2A9	2	3 2 4 2 1 4 4 1 2 4 2 3 4 4 1 4 4 2 1 2 2 2 3 1 -9 1 2 3 2 4 1 1 2 1 2 1 1 1 3 4 2 3 4 1 1 1 1 4 4 3 1 2 2 3 3 3 4 1 -9 -9 3 2 1 1 2 4 4 2 1 1 3 2 2 4 1 1 3 3 1 -9 2 3 1 2 2 -9 4 2 3
P4_2B10	2	3 4 1 4 3 2 4 3 4 2 4 1 2 4 1 4 2 2 3 -9 -9 4 3 1 4 -9 3 3 2 4 1 3 2 2 2 -9 1 4 3 2 2 3 2 4 4 1 1 4 4 3 -9 2 3 3 3 1 4 1 2 2 -9 2 1 1 3 2 4 4 -9 1 1 2 4 4 3 1 -9 3 3 3 2 1 2 1 2 1 4 2 3
P4_2B10	2	3 2 4 2 1 4 4 1 4 4 2 3 4 4 1 4 4 2 1 -9 -9 2 3 1 2 -9 3 3 2 4 1 3 2 1 2 -9 4 1 3 2 1 3 2 1 4 3 1 4 4 1 -9 2 2 3 3 1 2 1 2 1 -9 4 3 1 3 4 4 4 -9 1 1 2 2 4 3 1 -9 3 1 3 2 3 2 2 2 1 4 2 3
W17_2B7	2	1 2 -9 4 3 2 2 3 4 2 4 3 2 -9 1 4 4 2 1 4 1 4 4 3 4 1 3 3 2 4 1 3 -9 -9 2 2 -9 1 3 2 1 3 2 4 -9 1 1 4 4 -9 3 4 2 3 3 1 4 1 3 1 3 4 1 -9 2 4 4 4 1 4 3 2 -9 4 1 1 2 -9 1 3 2 3 1 2 -9 -9 2 4 3
W17_2B7	2	3 2 -9 4 3 2 2 3 4 4 2 3 4 -9 1 4 4 2 1 2 2 2 3 1 2 1 3 3 2 4 1 3 -9 -9 2 1 -9 1 3 2 1 3 2 4 -9 3 1 1 4 -9 1 2 2 3 3 1 2 1 2 1 3 4 1 -9 3 4 4 4 1 4 3 2 -9 4 1 1 2 -9 1 3 3 3 2 2 -9 -9 4 4 3
W41_2B8	2	3 4 4 2 3 4 2 3 4 2 4 1 4 2 1 4 4 -9 3 4 2 -9 3 1 2 3 2 -9 2 2 1 3 -9 1 -9 1 1 4 3 -9 2 3 -9 4 4 3 1 4 4 3 3 -9 -9 3 3 1 4 1 3 -9 3 -9 1 1 3 -9 4 4 2 -9 -9 -9 2 2 3 1 3 3 -9 1 2 -9 1 1 4 3 2 2 -9
W41_2B8	2	3 4 4 2 1 4 2 1 4 4 2 3 4 4 1 4 4 -9 1 4 2 -9 3 1 2 1 2 -9 2 2 1 3 -9 1 -9 1 1 4 3 -9 1 3 -9 1 4 3 1 4 4 1 1 -9 -9 3 3 1 4 1 3 -9 3 -9 1 1 3 -9 4 4 1 -9 -9 -9 2 2 1 1 3 3 -9 3 2 -9 2 2 4 3 2 2 -9
W63_2B9	2	3 -9 1 4 3 2 4 1 4 2 2 1 2 4 1 4 4 2 -9 4 1 -9 3 1 4 1 3 3 2 2 1 1 4 1 2 2 1 4 3 2 1 3 2 4 4 1 1 4 4 1 3 2 2 3 3 1 4 1 2 1 3 2 1 1 3 4 4 4 1 1 1 4 2 2 1 1 2 -9 3 3 2 1 2 1 -9 3 2 2 3
W63_2B9	2	3 -9 4 4 3 4 4 1 4 4 2 3 4 4 4 4 4 2 -9 4 2 -9 3 1 2 1 3 3 2 2 1 3 4 1 2 1 4 1 3 4 1 3 2 1 4 3 1 1 4 1 1 2 2 3 3 3 4 1 2 1 3 4 1 1 3 4 4 4 1 1 1 4 2 4 1 1 2 -9 3 3 2 1 2 1 -9 1 2 2 3
P15_2C10	2	3 4 1 2 3 4 2 3 2 2 2 3 2 4 1 2 -9 -9 1 4 -9 -9 4 -9 -9 3 2 3 2 2 1 -9 4 2 -9 2 1 4 3 2 1 -9 4 1 4 1 1 -9 4 3 1 2 -9 3 3 1 2 1 2 1 3 2 1 1 3 2 4 4 2 4 3 2 2 4 1 1 3 3 1 3 2 -9 1 2 -9 3 4 2 3
P15_2C10	2	3 2 4 2 3 4 4 1 4 4 2 3 4 4 1 4 -9 -9 1 2 -9 -9 3 -9 -9 1 2 3 3 4 1 -9 2 1 -9 2 4 4 3 4 1 -9 2 1 4 3 1 -9 4 3 1 2 -9 3 3 1 2 1 2 1 3 2 1 1 3 2 4 4 2 4 3 2 2 4 1 1 3 3 1 3 2 -9 2 2 -9 1 4 2 3
JBG_A5_2C6	2	3 2 1 4 3 4 2 1 4 2 2 3 2 4 1 4 2 -9 -9 4 1 4 4 3 4 1 2 3 2 4 1 1 2 2 2 2 4 4 -9 2 2 3 2 1 4 1 1 4 4 3 3 2 2 3 3 1 4 1 3 1 2 2 1 1 3 2 4 4 -9 1 3 -9 4 4 3 1 3 3 1 -9 2 1 1 2 2 1 4 -9 3
JBG_A5_2C6	2	3 2 1 2 1 4 4 1 4 2 2 3 2 4 1 4 2 -9 -9 2 1 4 3 1 4 1 2 3 2 4 1 1 2 1 2 2 4 1 -9 4 1 3 2 1 4 3 1 1 4 1 1 2 2 3 3 3 2 1 2 1 2 4 1 1 3 2 4 4 -9 1 3 -9 2 4 1 1 3 2 1 -9 2 3 2 2 2 1 4 -9 3
W19_2C7	2	3 2 1 4 3 2 -9 1 -9 2 4 3 2 4 1 4 2 2 1 2 1 4 4 3 4 -9 -9 -9 2 2 1 -9 4 -9 2 2 4 4 3 2 1 1 -9 1 4 1 1 4 4 3 3 2 -9 3 3 1 4 1 3 2 -9 -9 1 1 3 -9 4 4 -9 1 3 -9 4 2 1 1 3 3 3 1 2 -9 -9 2 -9 1 2 2 -9
W19_2C7	2	3 2 1 2 1 4 -9 1 -9 4 2 3 2 4 1 4 2 2 1 2 1 4 3 1 4 -9 -9 -9 3 4 1 -9 4 -9 2 2 4 1 3 2 1 1 -9 1 4 1 1 1 4 1 1 2 -9 3 3 1 2 1 2 1 -9 -9 3 1 3 -9 4 4 -9 1 3 -9 4 2 1 1 3 2 1 1 2 -9 -9 2 -9 1 2 4 -9
W43_2C8	2	1 2 1 4 1 4 2 3 2 2 -9 3 2 2 1 4 4 -9 1 4 1 4 3 1 -9 -9 2 3 2 4 1 1 2 1 4 2 4 4 -9 4 -9 3 2 4 1 3 1 4 4 -9 3 2 2 3 3 1 4 3 3 1 3 2 1 1 3 2 2 4 1 1 3 2 4 2 1 1 2 -9 1 3 2 -9 1 2 4 3 4 4 3
W43_2C8	2	3 2 4 4 1 4 2 3 2 4 -9 3 4 4 4 4 4 -9 1 2 2 2 3 1 -9 -9 2 3 2 4 1 1 2 1 2 1 4 1 -9 4 -9 3 2 1 1 3 1 1 4 -9 1 2 2 3 3 3 4 1 3 1 3 4 1 1 3 2 2 2 1 1 3 2 4 4 1 1 3 -9 1 3 2 -9 2 2 2 1 4 4 3
W65_2C9	2	1 4 -9 4 3 4 2 3 2 2 2 1 2 2 1 4 4 2 -9 2 1 4 -9 1 4 1 2 -9 2 4 1 3 -9 -9 2 2 1 4 3 2 2 3 2 1 4 1 1 4 4 3 1 2 3 3 3 1 2 3 2 2 2 2 1 1 3 4 4 4 1 4 3 2 4 4 1 -9 2 3 1 1 2 1 1 2 4 3 4 2 -9
W65_2C9	2	3 2 -9 4 3 4 4 1 4 2 2 3 4 4 4 4 4 2 -9 2 2 4 -9 1 2 1 3 -9 2 4 1 3 -9 -9 2 1 4 1 3 4 1 3 2 1 4 3 1 4 4 1 1 2 2 3 3 3 2 3 2 1 3 2 1 1 3 4 4 2 1 1 3 2 2 4 1 -9 3 2 1 3 2 1 2 2 4 3 4 2 -9
P17_2D10	2	3 -9 4 4 3 2 2 3 2 2 2 -9 4 4 1 2 4 2 -9 2 2 4 4 3 -9 1 2 3 2 2 1 3 2 1 4 1 -9 4 1 2 2 1 -9 1 1 1 1 4 4 1 3 4 2 3 3 1 4 1 3 2 3 2 1 -9 3 -9 4 4 1 4 3 4 4 2 1 -9 2 3 1 3 2 1 2 2 4 1 4 2 3
P17_2D10	2	3 -9 4 2 3 2 4 1 4 4 2 -9 4 4 1 4 4 2 -9 2 2 2 3 1 -9 1 2 3 3 4 1 3 2 1 2 1 -9 4 1 4 1 3 -9 1 4 3 1 4 4 1 1 2 2 3 3 3 4 1 2 2 3 2 1 -9 3 -9 4 4 1 1 3 2 4 4 1 -9 3 3 1 3 2 1 2 2 4 1 4 2 3
W7_2D6	2	3 2 4 2 3 4 2 3 4 2 2 1 4 4 1 4 4 2 1 2 -9 4 4 3 2 3 2 3 2 2 1 3 2 1 4 1 4 4 3 2 1 1 -9 1 4 3 1 -9 4 3 3 2 2 3 3 3 4 3 3 1 2 2 1 1 3 2 4 4 2 4 3 4 4 4 1 1 3 3 3 3 2 1 -9 2 -9 1 2 4 -9
W7_2D6	2	3 2 4 2 3 4 4 3 4 4 2 3 4 4 1 4 4 3 1 2 -9 4 4 3 2 1 2 3 2 2 1 3 2 1 2 1 4 4 3 4 1 1 -9 1 4 3 1 -9 4 1 1 2 2 3 3 3 4 1 2 1 2 2 1 1 3 2 4 4 2 4 3 2 2 4 1 1 3 3 1 3 2 3 -9 2 -9 1 4 4 -9
W20_2D7	2	3 2 4 4 3 4 -9 1 4 4 2 -9 4 2 1 4 -9 2 -9 2 1 2 3 -9 -9 -9 2 -9 2 2 1 -9 4 2 2 2 4 1 3 4 -9 3 2 1 4 1 1 4 4 3 3 4 2 3 4 3 4 1 2 1 3 2 1 1 3 2 4 4 1 4 3 -9 4 4 3 3 2 -9 1 3 2 -9 1 2 4 3 2 2 -9
W20_2D7	2	3 2 4 4 1 4 -9 1 4 4 2 -9 4 4 1 4 -9 2 -9 2 2 2 3 -9 -9 -9 3 -9 2 4 1 -9 4 1 2 1 4 1 3 4 -9 3 2 1 4 3 1 4 4 1 3 2 2 3 3 3 4 1 2 1 3 4 1 1 3 2 4 2 1 4 3 -9 2 4 1 1 2 -9 1 3 3 -9 2 2 4 1 4 4 -9
W45_2D8	2	3 2 4 4 -9 2 2 3 2 4 4 3 4 2 1 2 4 2 -9 2 2 2 3 1 2 1 3 1 2 2 1 3 -9 2 2 1 4 4 3 2 2 -9 2 4 -9 3 1 4 4 1 3 4 2 3 3 1 4 -9 -9 2 3 4 1 1 2 2 4 4 1 4 3 4 4 2 3 1 3 3 -9 1 2 -9 1 1 4 -9 2 2 1
W45_2D8	2	3 2 4 2 -9 4 2 1 2 4 4 3 4 4 4 4 4 2 -9 2 2 2 3 1 2 1 3 1 2 4 1 3 -9 2 2 1 4 4 3 4 1 -9 2 1 -9 3 1 4 4 1 1 2 2 3 3 3 4 -9 -9 1 3 4 1 1 3 2 4 2 1 1 3 2 2 4 1 1 3 3 -9 1 2 -9 2 2 2 -9 4 2 1
W69_2D9	2	3 4 1 4 3 4 2 3 -9 4 2 3 2 2 1 2 2 3 1 2 1 4 3 1 4 1 2 3 2 4 1 3 2 1 2 2 1 4 3 4 1 3 2 1 4 1 1 1 4 3 3 4 -9 3 3 1 4 1 2 2 3 2 1 1 3 2 4 4 2 4 3 2 -9 2 1 1 3 3 -9 -9 2 1 1 2 -9 3 2 -9 -9
W69_2D9	2	3 2 4 4 3 4 4 3 -9 4 2 3 4 4 1 4 2 3 1 2 2 2 3 1 2 1 3 3 2 4 1 3 2 1 2 1 4 1 3 4 1 3 2 1 4 1 1 1 4 3 3 4 -9 3 3 3 4 1 2 1 3 4 3 1 3 4 4 4 1 1 3 2 -9 4 1 1 3 2 -9 -9 2 1 2 2 -9 3 4 -9 -9
W11_2E6	2	1 -9 4 4 3 4 -9 -9 4 2 2 3 4 -9 1 4 4 2 3 4 2 4 3 1 2 1 2 3 2 4 1 3 -9 -9 4 1 4 4 3 4 1 1 2 4 4 1 1 4 4 3 3 2 2 3 3 3 4 1 3 1 2 2 1 1 3 -9 4 4 1 1 3 -9 -9 4 1 1 -9 3 1 3 2 1 2 1 4 3 4 4 3
W11_2E6	2	1 -9 4 4 1 4 -9 -9 4 2 2 3 4 -9 1 4 4 2 1 2 2 4 3 1 2 1 2 3 2 4 1 3 -9 -9 2 1 4 4 3 4 1 3 2 4 4 3 1 1 4 1 1 2 2 3 3 3 2 1 2 1 3 4 1 1 3 -9 4 4 1 1 3 -9 -9 4 1 1 -9 2 1 3 2 3 2 2 4 3 4 4 3
W26_2E7	2	3 4 4 2 3 4 2 3 4 2 2 1 4 2 1 2 4 -9 1 2 2 4 3 1 2 -9 3 1 2 2 1 3 4 -9 2 1 1 4 3 4 1 3 2 1 4 1 1 4 4 3 3 2 2 3 3 3 4 1 -9 1 3 2 1 1 3 4 4 4 1 4 1 2 -9 2 3 1 2 3 1 3 2 1 2 1 2 -9 2 -9 1
W26_2E7	2	3 2 4 2 1 4 4 1 4 4 2 1 4 2 4 4 4 -9 1 2 2 2 3 1 2 -9 3 1 2 4 1 3 4 -9 2 1 4 4 3 4 1 3 2 1 4 3 1 4 4 3 1 2 2 3 3 3 4 1 -9 1 3 4 3 1 3 4 4 4 1 4 3 2 -9 4 3 1 2 3 1 3 2 3 2 1 2 -9 4 -9 1
W47_2E8	2	3 -9 1 4 3 4 2 3 4 4 2 1 2 4 1 4 -9 2 1 4 -9 4 3 1 4 1 3 1 3 4 1 -9 4 1 2 2 1 4 3 4 -9 1 2 4 -9 3 1 -9 4 3 3 2 2 3 3 3 4 1 2 2 3 -9 1 1 2 2 4 4 1 -9 3 2 -9 4 1 1 2 -9 1 1 2 1 1 1 4 3 4 2 1
W47_2E8	2	3 -9 1 2 1 4 4 1 4 4 2 1 2 4 1 4 -9 2 1 2 -9 2 3 1 4 1 3 3 3 4 1 -9 4 1 2 2 1 1 3 4 -9 3 2 1 -9 3 1 -9 4 1 3 2 2 3 3 3 4 1 2 1 3 -9 3 1 3 2 4 4 1 -9 3 2 -9 4 1 1 3 -9 1 1 2 3 2 2 4 1 4 2 3
W78_2E9	2	3 2 1 4 3 2 2 3 2 2 2 3 2 4 1 4 4 2 -9 4 1 2 4 3 4 -9 2 3 2 4 1 1 4 -9 2 2 4 4 3 2 2 -9 2 1 1 3 1 -9 4 3 3 4 2 3 3 1 4 -9 2 1 3 2 1 -9 3 2 2 2 -9 4 1 -9 4 4 3 1 2 3 1 3 2 -9 2 2 2 3 4 -9 -9
W78_2E9	2	3 2 4 4 1 4 4 3 2 2 2 3 4 4 1 4 4 2 -9 2 2 2 3 1 2 -9 2 3 3 4 1 3 4 -9 2 1 4 1 3 4 1 -9 2 1 1 3 1 -9 4 1 3 2 2 3 3 3 4 -9 2 1 3 4 3 -9 3 2 2 2 -9 1 3 -9 2 4 3 1 3 3 1 3 2 -9 2 2 2 1 4 -9 -9
W14_2F6	2	3 2 4 4 3 2 2 3 2 2 4 3 4 4 1 4 2 2 3 2 2 2 4 3 2 3 3 3 2 2 1 3 4 1 2 1 4 4 1 4 1 3 -9 4 1 3 1 4 4 3 -9 4 3 3 3 -9 2 1 2 -9 2 4 1 1 3 2 4 4 -9 4 3 4 4 2 1 1 2 -9 3 3 2 1 2 2 4 1 2 2 3
W14_2F6	2	3 2 4 4 3 2 2 3 4 2 2 3 4 4 1 4 4 3 1 2 2 2 3 1 2 1 3 3 3 4 1 3 4 1 2 1 4 4 3 4 1 3 -9 1 1 3 1 1 4 3 -9 2 2 1 3 -9 2 1 2 -9 3 4 3 1 3 4 4 2 -9 4 3 4 2 4 1 1 3 -9 1 3 2 3 2 2 4 1 2 2 3
W29_2F7	2	3 2 1 2 1 -9 2 1 4 -9 2 3 -9 4 1 4 4 2 1 2 1 4 4 3 4 3 2 1 2 2 1 1 4 -9 2 2 4 4 3 2 1 3 4 4 -9 1 1 4 -9 3 1 2 -9 3 3 1 4 3 -9 -9 2 2 1 1 3 2 2 4 1 4 1 2 -9 2 1 -9 -9 3 3 3 2 1 1 2 2 3 2 2 1
W29_2F7	2	3 2 4 2 1 -9 2 1 4 -9 2 3 -9 4 4 4 4 2 1 2 2 2 3 1 2 1 2 3 3 4 1 3 4 -9 2 1 4 1 3 4 1 3 2 1 -9 1 1 4 -9 1 1 2 -9 3 3 1 2 1 -9 -9 3 4 1 1 3 4 2 2 1 4 3 2 -9 2 1 -9 -9 3 3 3 2 1 2 2 2 1 2 2 1
W49_2F8	2	3 2 4 4 3 2 2 1 4 2 2 3 4 2 1 4 4 -9 1 4 -9 4 4 3 -9 1 -9 3 2 2 1 -9 4 2 4 -9 4 4 3 -9 -9 -9 2 1 1 3 1 1 4 3 3 2 2 3 3 1 4 3 3 -9 -9 2 3 1 3 4 -9 4 1 4 3 2 4 2 1 1 2 3 1 3 2 3 -9 1 4 3 4 2 3
W49_2F8	2	3 2 4 2 1 2 4 1 4 4 2 3 4 4 1 4 4 -9 1 2 -9 4 3 3 -9 1 -9 3 3 4 1 -9 2 2 2 -9 4 4 3 -9 -9 -9 2 1 4 3 1 1 4 3 1 2 2 3 3 1 4 3 2 -9 -9 4 3 1 3 4 -9 2 1 4 3 2 2 4 1 1 3 3 1 3 2 3 -9 1 4 1 4 4 3
W87_2F9	2	3 2 4 4 3 2 -9 3 2 2 4 -9 4 2 1 4 4 2 1 4 -9 4 -9 3 2 1 2 3 3 2 1 3 4 2 4 1 4 4 1 -9 2 1 -9 1 1 3 1 4 2 3 -9 4 -9 3 3 1 4 -9 3 1 2 2 1 1 -9 4 4 4 1 -9 1 4 -9 2 3 3 3 3 3 1 2 -9 1 2 4 1 4 2 -9
W87_2F9	2	3 2 4 4 1 4 -9 3 4 4 2 -9 4 2 1 4 4 2 1 2 -9 4 -9 3 2 1 3 3 3 4 1 3 4 1 2 1 4 1 3 -9 2 3 -9 1 4 3 1 1 4 1 -9 2 -9 3 3 3 4 -9 2 1 2 2 1 1 -9 4 4 4 1 -9 3 2 -9 4 1 3 3 3 1 3 2 -9 2 2 4 1 4 2 -9
B97_2G6	2	3 2 -9 4 3 4 4 3 -9 2 4 3 4 2 1 4 2 2 -9 2 1 2 3 1 4 3 2 3 2 2 1 3 4 -9 2 2 4 4 3 4 -9 -9 2 1 4 3 1 4 4 3 1 4 -9 3 3 3 4 1 2 1 3 4 1 1 3 4 4 4 -9 1 3 2 -9 2 1 1 3 2 -9 3 2 -9 -9 2 4 3 4 -9 -9
B97_2G6	2	3 2 -9 2 1 4 4 1 -9 4 2 3 4 4 4 4 2 2 -9 2 2 2 3 1 2 1 3 3 3 4 1 3 4 -9 2 1 4 1 3 4 -9 -9 2 1 4 3 1 4 4 1 1 4 -9 3 3 3 4 1 2 1 3 4 1 1 3 4 4 2 -9 1 3 2 -9 2 1 1 3 2 -9 3 2 -9 -9 2 2 1 4 -9 -9
W30_2G7	2	3 -9 -9 4 3 2 2 3 2 2 2 3 2 4 1 4 -9 3 1 4 1 2 -9 3 4 -9 2 3 2 2 1 1 2 2 2 2 1 4 1 4 1 3 2 1 4 3 1 4 4 3 -9 4 -9 3 3 3 -9 3 2 2 2 2 1 1 2 2 4 4 2 4 1 2 2 4 1 1 2 3 3 3 2 1 1 1 2 1 2 4 -9
W30_2G7	2	3 -9 -9 2 1 4 2 3 4 4 2 3 4 4 4 4 -9 3 1 2 2 2 -9 1 2 -9 3 3 2 4 1 3 2 1 2 1 4 1 3 4 1 3 2 1 4 3 1 4 4 1 -9 2 -9 3 3 3 -9 1 2 1 3 4 1 1 3 4 4 2 1 1 1 2 2 4 1 1 2 3 3 3 2 3 1 2 2 1 4 4 -9
W50_2G8	2	3 4 4 2 3 4 2 3 2 2 2 3 4 4 1 -9 4 3 -9 2 2 4 3 1 -9 1 2 -9 2 4 1 3 4 1 4 1 1 4 1 2 1 3 2 1 4 3 1 4 4 3 -9 2 2 3 3 1 2 1 3 2 2 2 1 1 3 2 4 4 1 -9 1 2 2 4 1 1 2 3 1 3 2 1 1 2 -9 3 2 2 -9
W50_2G8	2	3 2 4 2 3 4 2 3 4 4 2 3 4 4 4 -9 4 3 -9 2 2 2 3 1 -9 1 2 -9 3 4 1 3 4 1 4 1 4 1 3 4 1 3 2 1 4 3 1 1 4 1 -9 2 2 3 3 3 2 1 3 1 2 2 1 1 3 2 4 4 1 -9 3 2 2 4 1 1 2 3 1 3 2 1 1 2 -9 3 4 2 -9
W88_2G9	2	3 4 1 2 3 2 2 1 2 2 2 3 -9 4 1 4 4 2 -9 4 1 4 3 1 -9 1 2 3 2 4 1 1 -9 -9 4 2 1 4 -9 4 2 3 2 4 -9 3 1 4 4 3 3 2 2 3 3 3 -9 1 3 2 2 2 1 1 3 2 -9 4 1 4 -9 4 4 4 3 1 2 -9 1 1 2 3 2 2 4 3 4 -9 3
W88_2G9	2	3 2 4 2 1 4 4 1 4 4 2 3 -9 4 4 4 4 3 -9 2 2 2 3 1 -9 1 2 3 2 4 1 3 -9 -9 2 1 4 4 -9 4 1 3 2 4 -9 3 1 1 4 1 1 2 2 3 3 3 -9 1 3 1 3 2 1 1 3 4 -9 4 1 1 -9 4 2 4 1 1 2 -9 1 1 2 3 2 2 4 1 4 -9 3
B103_2H6	2	3 2 1 4 3 2 2 3 2 2 4 3 2 2 1 4 2 2 3 4 1 -9 3 1 4 3 2 3 2 2 1 1 -9 2 2 2 -9 4 1 2 1 -9 2 4 4 1 1 4 4 3 -9 4 2 3 3 1 4 1 2 2 3 2 1 1 2 2 4 4 2 1 3 -9 4 2 -9 1 3 3 1 3 2 1 -9 2 -9 3 4 2 3
B103_2H6	2	3 2 1 2 3 4 4 1 2 4 4 3 2 4 1 4 4 2 1 4 1 -9 3 1 4 1 3 3 2 2 1 1 -9 1 2 2 -9 4 3 4 1 -9 2 1 4 3 1 4 4 3 -9 4 2 3 3 3 2 1 2 1 3 4 3 1 3 2 4 2 2 1 3 -9 2 4 -9 1 3 3 1 3 2 3 -9 2 -9 1 4 2 3
W32_2H7	2	1 -9 1 4 3 4 2 3 -9 4 4 1 2 4 1 4 4 2 3 2 1 4 3 1 4 3 3 3 2 2 1 3 2 1 2 2 1 4 3 -9 1 1 2 1 1 3 1 4 4 3 3 2 3 3 3 3 4 1 3 2 3 2 1 1 -9 4 4 4 -9 4 1 -9 -9 4 3 1 3 3 3 1 2 1 1 2 4 1 4 2 -9
W32_2H7	2	3 -9 4 2 1 4 2 1 -9 4 2 1 4 4 4 4 4 2 1 2 2 2 3 1 2 3 3 3 2 2 1 3 2 1 2 1 1 4 3 -9 1 1 2 1 4 3 1 4 4 3 1 2 2 3 3 3 2 1 2 1 3 2 1 1 -9 4 4 4 -9 1 3 -9 -9 4 3 1 3 3 1 3 2 3 2 2 2 1 4 2 -9
W57_2H8	2	1 2 4 4 3 2 4 3 -9 2 2 3 4 4 1 2 4 2 -9 4 2 4 3 1 -9 3 2 1 2 4 1 3 -9 1 2 1 4 4 3 4 1 3 2 1 4 1 -9 1 4 1 1 2 3 3 3 3 4 1 -9 -9 2 2 1 1 3 4 4 4 1 4 3 -9 2 2 1 1 3 3 -9 1 2 1 1 2 4 3 4 2 1
W57_2H8	2	3 2 4 4 3 4 4 3 -9 4 2 3 4 4 1 4 4 2 -9 2 2 4 3 1 -9 1 2 3 2 4 1 3 -9 1 2 1 4 1 3 4 1 3 2 1 4 3 -9 1 4 1 1 2 2 3 3 3 2 1 -9 -9 3 4 1 1 3 4 4 4 1 1 3 -9 2 4 1 1 3 3 -9 3 2 3 2 2 4 3 4 2 3
W93_2H9	2	3 4 4 4 1 2 4 3 2 4 2 1 4 4 1 4 2 -9 3 4 2 4 3 1 2 1 2 3 2 4 1 1 4 -9 2 1 1 4 3 4 2 3 2 4 4 3 1 4 4 1 1 2 3 3 3 3 2 1 2 1 3 2 1 1 3 2 4 4 2 4 3 4 2 2 1 1 2 -9 3 1 2 1 2 2 2 3 4 -9 3
W93_2H9	2	3 2 4 2 1 2 4 1 2 4 2 3 4 4 1 4 4 -9 1 2 2 2 3 1 2 1 2 3 3 4 1 3 2 -9 2 1 4 4 3 4 2 3 2 1 4 3 1 1 4 1 1 2 2 3 3 3 2 1 2 1 3 2 1 1 3 4 4 4 1 4 3 2 2 4 1 1 3 -9 3 1 2 3 2 2 2 1 4 -9 3
Eddit_28_2A11	3	3 2 4 2 1 4 2 1 4 4 2 3 4 4 4 4 4 3 1 4 2 2 3 1 2 1 3 3 3 4 3 3 2 1 2 1 4 1 3 4 1 3 2 4 4 3 3 1 4 1 1 2 2 1 3 3 2 1 2 1 2 4 3 3 3 2 4 2 1 1 3 2 4 4 1 1 3 2 3 3 3 3 2 -9 4 1 4 4 3
Eddit_28_2A11	3	3 2 4 2 1 4 2 1 4 4 2 3 4 4 4 4 4 3 1 2 2 2 3 1 2 1 3 3 3 4 3 3 2 1 2 1 4 1 3 4 1 3 2 4 4 3 1 1 4 1 1 2 2 1 3 3 2 1 2 1 3 4 3 1 3 2 4 2 1 1 3 2 2 4 1 1 3 2 1 3 3 3 2 -9 4 1 4 4 3
Eddit_31_2B11	3	3 2 4 2 1 4 -9 3 4 4 2 3 4 4 4 4 4 3 1 2 2 2 3 1 2 -9 3 3 3 4 3 3 2 1 2 1 4 1 3 4 1 3 2 4 4 3 3 1 4 1 1 2 2 1 3 3 2 1 2 1 2 2 1 1 3 4 4 4 1 1 3 2 2 4 1 1 2 2 1 3 3 3 2 2 2 1 4 4 3
Eddit_31_2B11	3	3 2 4 2 1 4 -9 3 4 4 2 3 4 4 4 4 4 3 1 2 2 2 3 1 2 -9 3 3 3 4 3 3 2 1 2 1 4 1 3 4 1 3 2 1 4 3 1 1 4 1 1 2 2 1 3 3 2 1 2 1 3 4 3 1 3 4 4 2 1 1 3 2 2 4 1 1 3 2 1 3 3 3 2 2 2 1 4 4 3
Eddit_33_2C11	3	3 2 4 2 1 4 2 3 4 4 -9 3 4 4 4 4 -9 3 1 4 2 4 3 1 2 1 3 3 3 4 1 3 2 2 2 1 4 1 3 4 1 3 2 4 4 3 3 1 4 1 1 2 2 1 3 1 -9 1 2 1 2 4 1 3 3 4 4 2 1 1 3 2 4 4 1 1 2 2 1 3 3 3 2 2 -9 1 4 4 3
Eddit_33_2C11	3	3 2 4 2 1 4 4 1 4 4 -9 3 4 4 4 4 -9 3 1 2 2 2 3 1 2 1 3 3 3 4 3 3 2 1 2 1 4 1 3 4 1 3 2 1 4 3 1 1 4 1 1 2 2 1 3 3 -9 1 2 1 2 4 3 1 3 4 4 2 1 1 3 2 2 4 1 1 3 2 1 3 3 3 2 2 -9 1 4 4 3
Eddit_35_2D11	3	3 2 4 2 1 4 4 1 4 4 2 3 4 4 4 4 4 -9 1 2 2 2 3 1 2 1 3 3 2 2 3 3 2 1 2 1 4 1 3 4 1 3 2 4 4 3 3 1 4 1 3 2 2 1 3 1 2 1 2 1 3 2 3 1 3 4 4 4 1 1 3 2 4 4 1 1 -9 2 3 3 3 3 2 2 2 1 4 4 3
Eddit_35_2D11	3	3 2 4 2 1 4 4 1 4 4 2 3 4 4 4 4 4 -9 1 2 2 2 3 1 2 1 3 3 3 2 3 3 2 1 2 1 4 1 3 4 1 3 2 1 4 3 3 1 4 1 1 2 2 1 3 3 2 1 2 1 3 4 3 1 3 4 4 2 1 1 3 2 2 4 1 1 -9 2 3 3 3 3 2 2 2 1 4 4 3
Eddit_5_2E10	3	3 2 4 2 1 4 4 1 -9 4 2 3 4 4 4 4 4 3 -9 4 -9 2 3 1 2 1 3 3 3 4 3 3 2 1 2 1 4 4 3 4 2 3 2 4 4 3 3 1 4 1 1 2 2 1 3 3 4 1 2 1 2 4 3 -9 3 4 4 4 1 1 3 -9 4 4 1 1 3 2 1 3 -9 3 2 2 2 1 4 4 3
Eddit_5_2E10	3	3 2 4 2 1 4 4 1 -9 4 2 3 4 4 4 4 4 3 -9 2 -9 2 3 1 2 1 3 3 3 4 3 3 2 1 2 1 4 1 3 4 1 3 2 1 4 3 1 1 4 1 1 2 2 1 3 3 2 1 2 1 3 4 3 -9 3 4 4 2 1 1 3 -9 2 4 1 1 3 2 1 3 -9 3 2 2 2 1 4 4 3
Eddit_37_2E11	3	-9 2 4 -9 -9 4 4 -9 -9 4 2 3 4 -9 4 4 -9 -9 1 4 2 2 -9 -9 -9 1 -9 -9 -9 4 3 3 2 -9 -9 1 4 1 3 4 1 3 2 -9 4 -9 -9 -9 4 1 3 2 2 1 -9 -9 4 -9 2 1 3 4 3 3 -9 -9 4 2 -9 1 3 2 -9 4 1 1 -9 -9 -9 -9 -9 3 1 -9 2 -9 4 4 -9
Eddit_37_2E11	3	-9 2 4 -9 -9 4 4 -9 -9 4 2 3 4 -9 4 4 -9 -9 1 2 2 2 -9 -9 -9 1 -9 -9 -9 4 3 3 2 -9 -9 1 4 1 3 4 1 3 2 -9 4 -9 -9 -9 4 1 1 2 2 1 -9 -9 4 -9 2 1 3 4 3 3 -9 -9 4 2 -9 1 3 2 -9 4 1 1 -9 -9 -9 -9 -9 3 1 -9 2 -9 4 4 -9
Eddit_16_2F10	3	3 2 4 2 3 4 -9 1 4 4 2 3 4 4 4 -9 4 -9 1 2 2 2 3 1 2 1 3 3 3 2 3 3 2 1 2 1 4 1 3 4 -9 3 2 1 4 3 3 1 4 1 1 2 2 1 3 3 2 1 2 1 2 4 3 1 3 4 4 2 1 1 3 2 -9 4 1 1 2 -9 1 3 2 3 2 2 2 1 4 4 3
Eddit_16_2F10	3	3 2 4 2 1 4 -9 1 4 4 2 3 4 4 4 -9 4 -9 1 2 2 2 3 1 2 1 3 3 3 4 3 3 2 1 2 1 4 1 3 4 -9 3 2 1 4 3 1 1 4 1 1 2 2 1 3 3 2 1 2 1 3 4 3 1 3 4 4 2 1 1 3 2 -9 4 1 1 3 -9 1 3 3 3 2 2 2 1 4 4 3
Eddit_41_2F11	3	3 2 4 2 1 4 2 1 4 4 2 3 4 4 4 4 4 3 1 2 2 2 3 1 2 1 3 3 3 4 3 3 2 1 2 1 4 1 3 4 1 3 2 4 4 3 3 1 4 1 1 2 2 1 3 3 -9 1 2 1 2 2 3 1 3 4 4 2 1 1 3 2 2 4 1 1 3 3 3 -9 3 3 2 2 2 1 4 4 3
Eddit_41_2F11	3	3 2 4 2 1 4 4 1 4 4 2 3 4 4 4 4 4 3 1 2 2 2 3 1 2 1 3 3 3 4 3 3 2 1 2 1 4 1 3 4 1 3 2 4 4 3 3 1 4 1 1 2 2 1 3 3 -9 1 2 1 2 2 3 1 3 4 4 2 1 1 3 2 2 4 1 1 3 2 3 -9 3 3 2 2 2 1 4 4 3
Eddit_19_2G10	3	3 2 4 2 1 4 2 3 4 4 2 3 4 4 4 4 4 -9 1 2 2 2 4 3 2 1 3 3 3 4 3 3 2 -9 2 1 4 1 3 4 1 3 2 4 4 3 3 1 4 1 -9 -9 2 1 3 3 2 1 2 1 2 2 3 1 3 4 4 2 1 1 3 2 2 4 1 1 3 2 3 3 3 3 2 2 2 1 4 4 3
Eddit_19_2G10	3	3 2 4 2 1 4 4 1 4 4 2 3 4 4 4 4 4 -9 1 2 2 2 3 1 2 1 3 3 3 4 3 3 2 -9 2 1 4 1 3 4 1 3 2 1 4 3 3 1 4 1 -9 -9 2 1 3 3 2 1 2 1 3 4 3 1 3 4 4 2 1 1 3 2 2 4 1 1 3 2 3 3 3 3 2 2 2 1 4 4 3
Eddit_59_2G11	3	-9 2 -9 -9 1 -9 -9 1 4 -9 -9 3 4 -9 4 -9 4 -9 1 -9 2 2 3 1 2 1 3 3 -9 -9 -9 3 2 -9 2 1 4 1 3 4 1 3 -9 -9 4 -9 3 1 4 1 -9 2 2 1 3 -9 -9 -9 2 1 3 4 3 1 -9 -9 -9 -9 1 4 3 -9 -9 4 1 1 -9 2 3 3 3 3 -9 2 2 1 4 4 3
Eddit_59_2G11	3	-9 2 -9 -9 1 -9 -9 1 4 -9 -9 3 4 -9 4 -9 4 -9 1 -9 2 2 3 1 2 1 3 3 -9 -9 -9 3 2 -9 2 1 4 1 3 4 1 3 -9 -9 4 -9 3 1 4 1 -9 2 2 1 3 -9 -9 -9 2 1 3 4 3 1 -9 -9 -9 -9 1 4 3 -9 -9 4 1 1 -9 2 1 3 3 3 -9 2 2 1 4 4 3
Eddit_26_2H10	3	3 2 4 2 1 -9 4 1 2 4 2 3 4 2 1 4 4 3 1 -9 2 2 3 1 2 1 3 3 3 4 3 3 2 1 2 1 4 1 3 4 1 3 2 4 4 3 3 1 4 3 1 2 2 1 3 3 2 1 2 1 3 4 3 -9 3 2 4 2 1 4 3 2 -9 4 1 1 -9 3 3 3 3 3 -9 2 2 1 4 4 3
Eddit_26_2H10	3	3 2 4 2 1 -9 4 1 4 4 2 3 4 4 4 4 4 3 1 -9 2 2 3 1 2 1 3 3 3 4 3 3 2 1 2 1 4 1 3 4 1 3 2 1 4 3 3 1 4 1 1 2 2 1 3 3 2 1 2 1 3 4 3 -9 3 4 4 2 1 1 3 2 -9 4 1 1 -9 2 1 3 3 3 -9 2 2 1 4 4 3
Eddit_2_3A1	3	3 2 4 -9 1 4 4 1 4 4 2 3 4 4 4 4 4 3 1 2 2 2 3 1 2 1 3 3 3 4 3 3 4 1 2 1 -9 1 3 4 1 3 2 4 4 1 3 1 -9 -9 1 -9 2 1 3 1 2 1 2 1 2 4 3 3 -9 2 4 4 -9 4 3 2 2 4 1 1 -9 3 3 3 3 3 -9 2 2 3 4 4 3
Eddit_2_3A1	3	3 2 4 -9 1 4 4 1 4 4 2 3 4 4 4 4 4 3 1 2 2 2 3 1 2 1 3 3 3 4 3 3 2 1 2 1 -9 1 3 4 1 3 2 4 4 3 3 1 -9 -9 1 -9 2 1 3 3 2 1 2 1 2 4 3 3 -9 2 4 2 -9 1 3 2 2 4 1 1 -9 2 1 3 3 3 -9 2 2 1 4 4 3
Eddit_14_3A2	3	3 2 4 2 1 4 4 3 -9 4 2 3 -9 4 4 -9 4 3 1 2 2 2 3 1 2 1 3 3 3 4 3 3 2 1 2 1 4 4 3 4 1 -9 2 1 -9 3 3 1 -9 3 1 2 2 1 -9 1 2 1 2 1 2 2 3 1 3 4 4 2 1 1 3 2 4 4 1 -9 3 2 3 3 3 3 2 1 2 1 4 4 3
Eddit_14_3A2	3	3 2 4 2 1 4 4 1 -9 4 2 3 -9 4 4 -9 4 3 1 2 2 2 3 1 2 1 3 3 3 4 3 3 2 1 2 1 4 1 3 4 1 -9 2 1 -9 3 1 1 -9 1 1 2 2 1 -9 3 2 1 2 1 3 4 3 1 3 4 4 2 1 1 3 2 2 4 1 -9 3 2 1 3 3 3 2 2 2 1 4 4 3
Eddit_24_3A3	3	3 2 4 -9 1 4 2 1 4 4 2 3 -9 4 4 4 4 3 1 4 2 2 3 1 2 1 3 3 3 4 3 3 2 2 2 1 -9 4 3 4 1 3 2 4 4 3 3 1 -9 1 1 2 2 1 -9 3 2 1 2 1 3 2 -9 1 3 -9 4 2 1 1 3 2 2 4 1 1 3 3 1 3 3 3 2 -9 -9 1 4 4 3
Eddit_24_3A3	3	3 2 4 -9 1 4 2 1 4 4 2 3 -9 4 4 4 4 3 1 2 2 2 3 1 2 1 3 3 3 4 3 3 2 1 2 1 -9 1 3 4 1 3 2 1 4 3 1 1 -9 1 1 2 2 1 -9 3 2 1 2 1 3 2 -9 1 3 -9 4 2 1 1 3 2 2 4 1 1 3 2 1 3 3 3 2 -9 -9 1 4 4 3
Eddit_38_3A4	3	3 2 4 2 1 4 4 1 4 4 2 3 4 4 4 4 4 3 1 2 2 2 3 1 2 1 3 3 3 4 3 3 2 1 2 1 4 1 3 4 2 3 2 4 4 1 3 1 4 -9 1 4 2 1 3 3 2 1 2 1 3 2 3 3 3 4 4 4 1 1 3 2 2 4 1 -9 3 2 3 3 2 1 1 2 2 1 4 4 3
Eddit_38_3A4	3	3 2 4 2 1 4 4 1 4 4 2 3 4 4 4 4 4 3 1 2 2 2 3 1 2 1 3 3 3 4 3 3 2 1 2 1 4 1 3 4 1 3 2 4 4 3 1 1 4 -9 1 2 2 1 3 3 2 1 2 1 3 4 3 3 3 4 4 2 1 1 3 2 2 4 1 -9 3 2 1 3 3 3 1 2 2 1 4 4 3
Eddit_53_3A5	3	3 2 4 2 1 4 2 3 4 4 2 3 4 4 4 4 4 3 1 2 2 2 3 1 2 1 3 3 3 2 3 3 2 1 2 1 4 1 3 4 1 3 2 4 4 3 3 1 4 1 1 2 2 1 3 3 4 3 2 1 3 2 3 3 3 4 4 2 1 1 3 2 2 4 1 1 3 2 1 3 3 3 2 2 2 1 4 4 3
Eddit_53_3A5	3	3 2 4 2 1 4 4 1 4 4 2 3 4 4 4 4 4 3 1 2 2 2 3 1 2 1 3 3 3 4 3 3 2 1 2 1 4 1 3 4 1 3 2 4 4 3 3 1 4 1 1 2 2 1 3 3 2 1 2 1 3 4 3 1 3 4 4 2 1 1 3 2 2 4 1 1 3 2 1 3 3 3 2 2 2 1 4 4 3
Eddit_3_3B1	3	3 2 4 2 1 4 2 1 -9 4 2 3 -9 4 1 4 4 3 -9 -9 2 2 3 1 2 1 2 3 3 4 3 3 2 1 2 1 4 1 3 4 1 3 2 -9 4 3 3 1 4 3 1 2 2 1 3 3 -9 1 2 1 3 4 3 1 -9 4 4 2 1 1 3 2 4 4 1 1 -9 2 3 3 3 3 2 2 -9 1 4 4 3
Eddit_3_3B1	3	3 2 4 2 1 4 4 1 -9 4 2 3 -9 4 4 4 4 3 -9 -9 2 2 3 1 2 1 3 3 3 4 3 3 2 1 2 1 4 1 3 4 1 3 2 -9 4 3 3 1 4 3 1 2 2 1 3 3 -9 1 2 1 3 4 3 1 -9 4 4 2 1 1 3 2 2 4 1 1 -9 2 1 3 3 3 2 2 -9 1 4 4 3
Eddit_15_3B2	3	3 2 4 -9 1 4 4 1 4 4 2 3 4 4 4 -9 -9 3 1 2 2 2 3 1 2 1 3 3 3 4 3 3 2 1 2 1 4 1 3 4 1 3 2 4 4 3 3 1 4 1 1 2 2 1 3 3 2 -9 2 1 2 2 3 1 -9 4 4 2 1 1 3 2 2 4 1 1 3 2 3 3 3 3 1 2 -9 1 4 2 3
Eddit_15_3B2	3	3 2 4 -9 1 4 4 1 4 4 2 3 4 4 4 -9 -9 3 1 2 2 2 3 1 2 1 3 3 3 4 3 3 2 1 2 1 4 1 3 4 1 3 2 4 4 3 3 1 4 1 1 2 2 1 3 3 2 -9 2 1 2 4 3 1 -9 4 4 2 1 1 3 2 2 4 1 1 3 2 1 3 3 3 2 2 -9 1 4 4 3
Eddit_25_3B3	3	-9 2 4 -9 1 4 2 -9 4 4 2 -9 4 4 4 -9 4 3 1 -9 2 2 3 1 2 1 3 3 3 4 3 3 2 1 2 1 -9 1 3 4 1 -9 2 -9 -9 3 3 1 4 1 3 2 -9 1 3 3 2 1 2 1 3 2 1 1 3 2 4 2 1 -9 3 2 -9 4 1 1 3 3 3 3 3 3 2 2 2 1 4 4 3
Eddit_25_3B3	3	-9 2 4 -9 1 4 4 -9 4 4 2 -9 4 4 4 -9 4 3 1 -9 2 2 3 1 2 1 3 3 3 4 3 3 2 1 2 1 -9 1 3 4 1 -9 2 -9 -9 3 3 1 4 1 1 2 -9 1 3 3 2 1 2 1 3 4 3 1 3 4 4 2 1 -9 3 2 -9 4 1 1 3 2 1 3 3 3 2 2 2 1 4 4 3
Eddit_39_3B4	3	-9 2 4 2 1 4 4 3 4 4 2 3 -9 4 4 4 4 3 1 4 2 2 3 1 2 1 3 3 3 2 3 3 2 1 2 1 4 1 3 4 1 3 2 4 4 1 3 1 -9 1 1 2 2 1 3 1 4 1 2 1 2 2 1 -9 3 2 4 2 1 1 3 2 2 4 1 -9 3 2 1 -9 3 3 2 2 -9 1 4 4 3
Eddit_39_3B4	3	-9 2 4 2 1 4 4 1 4 4 2 3 -9 4 4 4 4 3 1 2 2 2 3 1 2 1 3 3 3 4 3 3 2 1 2 1 4 1 3 4 1 3 2 4 4 3 3 1 -9 1 1 2 2 1 3 1 4 1 2 1 2 4 3 -9 3 4 4 2 1 1 3 2 2 4 1 -9 3 2 1 -9 3 3 2 2 -9 1 4 4 3
Eddit_54_3B5	3	3 2 4 2 1 4 4 1 4 4 2 3 4 4 4 -9 2 3 1 2 2 2 3 1 2 1 3 3 3 2 3 3 2 1 2 1 4 1 3 4 1 3 2 1 4 3 1 4 4 1 1 2 2 1 -9 -9 2 1 -9 1 3 4 1 1 3 4 4 2 1 1 3 2 2 4 1 -9 3 2 1 3 3 3 2 2 2 1 4 4 3
Eddit_54_3B5	3	3 2 4 2 1 4 4 1 4 4 2 3 4 4 4 -9 2 3 1 2 2 2 3 1 2 1 3 3 3 2 3 3 2 1 2 1 4 1 3 4 1 3 2 1 4 3 1 1 4 1 1 2 2 1 -9 -9 2 1 -9 1 3 4 3 1 3 4 4 2 1 1 3 2 2 4 1 -9 3 2 1 3 3 3 2 2 2 1 4 4 3
Eddit_4_3C1	3	-9 2 4 2 1 2 2 -9 4 4 2 3 4 4 4 4 4 3 -9 2 2 2 3 1 2 1 3 3 2 4 3 3 2 1 2 1 4 1 3 4 1 3 2 4 4 3 3 1 4 1 3 2 2 1 3 3 2 -9 2 1 2 4 3 3 3 4 4 2 1 1 3 2 2 4 1 1 -9 3 3 3 3 3 1 2 2 1 4 4 3
Eddit_4_3C1	3	-9 2 4 2 1 4 4 -9 4 4 2 3 4 4 4 4 4 3 -9 2 2 2 3 1 2 1 3 3 3 4 3 3 2 1 2 1 4 1 3 4 1 3 2 1 4 3 3 1 4 1 1 2 2 1 3 3 2 -9 2 1 3 4 3 1 3 4 4 2 1 1 3 2 2 4 1 1 -9 2 3 3 3 3 2 2 2 1 4 4 3
Eddit_17_3C2	3	3 2 4 2 1 4 2 1 4 4 2 3 4 4 4 4 4 -9 1 2 2 2 3 1 2 1 3 3 3 4 3 3 2 1 2 1 4 1 3 4 1 3 2 4 4 3 3 1 -9 3 -9 2 2 1 3 3 -9 1 2 1 2 2 3 3 -9 4 4 2 1 -9 3 2 2 4 1 1 3 2 3 3 3 3 2 -9 2 1 4 4 3
Eddit_17_3C2	3	3 2 4 2 1 4 4 1 4 4 2 3 4 4 4 4 4 -9 1 2 2 2 3 1 2 1 3 3 3 4 3 3 2 1 2 1 4 1 3 4 1 3 2 1 4 3 1 1 -9 1 -9 2 2 1 3 3 -9 1 2 1 3 4 3 1 -9 4 4 2 1 -9 3 2 2 4 1 1 3 2 1 3 3 3 2 -9 2 1 4 4 3
Eddit_27_3C3	3	3 2 4 -9 -9 4 2 1 -9 -9 2 3 4 -9 4 4 4 3 1 2 2 4 3 1 2 -9 3 3 3 4 3 3 2 1 2 1 4 1 3 4 1 -9 2 1 4 3 3 1 -9 1 1 -9 2 1 -9 3 2 1 2 1 3 4 3 1 -9 -9 4 2 1 1 3 -9 -9 4 1 1 -9 2 3 3 3 3 1 2 2 1 4 2 3
Eddit_27_3C3	3	3 2 4 -9 -9 4 4 1 -9 -9 2 3 4 -9 4 4 4 3 1 2 2 2 3 1 2 -9 3 3 3 4 3 3 2 1 2 1 4 1 3 4 1 -9 2 1 4 3 3 1 -9 1 1 -9 2 1 -9 3 2 1 2 1 3 4 3 1 -9 -9 4 2 1 1 3 -9 -9 4 1 1 -9 2 1 3 3 3 2 2 2 1 4 4 3
Eddit_40_3C4	3	3 2 4 -9 1 -9 2 1 4 4 2 3 4 4 4 4 4 3 -9 -9 2 2 3 1 2 1 3 3 3 4 3 3 2 1 2 1 -9 1 3 4 1 3 2 4 4 3 3 1 4 1 1 -9 2 1 3 3 -9 1 2 1 2 -9 -9 1 3 -9 4 2 -9 1 3 2 -9 4 1 1 3 3 3 -9 3 3 2 2 2 1 4 4 3
Eddit_40_3C4	3	3 2 4 -9 1 -9 4 1 4 4 2 3 4 4 4 4 4 3 -9 -9 2 2 3 1 2 1 3 3 3 4 3 3 2 1 2 1 -9 1 3 4 1 3 2 4 4 3 3 1 4 1 1 -9 2 1 3 3 -9 1 2 1 2 -9 -9 1 3 -9 4 2 -9 1 3 2 -9 4 1 1 3 2 3 -9 3 3 2 2 2 1 4 4 3
Eddit_55_3C5	3	3 2 4 2 1 4 4 1 4 4 2 3 4 4 4 2 -9 -9 1 2 2 2 3 1 2 1 -9 3 3 2 3 3 2 1 2 1 4 1 3 4 1 3 2 1 4 1 3 1 4 1 1 2 2 1 3 3 4 1 2 2 2 4 1 1 3 4 4 2 1 1 3 2 2 4 1 -9 3 3 3 3 3 3 2 2 4 1 4 4 3
Eddit_55_3C5	3	3 2 4 2 1 4 4 1 4 4 2 3 4 4 4 4 -9 -9 1 2 2 2 3 1 2 1 -9 3 3 4 3 3 2 1 2 1 4 1 3 4 1 3 2 1 4 3 1 1 4 1 1 2 2 1 3 3 2 1 2 1 2 4 3 1 3 4 4 2 1 1 3 2 2 4 1 -9 3 2 3 3 3 3 2 2 2 1 4 4 3
Eddit_6_3D1	3	3 2 4 -9 1 4 2 1 4 2 2 3 -9 4 4 4 4 3 1 2 -9 2 3 1 2 1 3 3 3 4 3 3 2 1 -9 1 -9 1 3 4 1 -9 2 1 4 3 3 1 4 1 3 -9 2 1 3 3 -9 1 2 1 2 2 3 3 3 2 4 2 1 1 3 2 2 4 1 1 3 3 1 3 3 3 2 1 -9 -9 4 4 3
Eddit_6_3D1	3	3 2 4 -9 1 4 4 1 4 4 2 3 -9 4 4 4 4 3 1 2 -9 2 3 1 2 1 3 3 3 4 3 3 2 1 -9 1 -9 1 3 4 1 -9 2 1 4 3 3 1 4 1 1 -9 2 1 3 3 -9 1 2 1 2 2 3 1 3 4 4 2 1 1 3 2 2 4 1 1 3 2 1 3 3 3 2 2 -9 -9 4 4 3
Eddit_18_3D2	3	3 2 4 2 1 4 2 1 4 4 2 3 -9 4 4 4 4 -9 1 2 2 2 3 1 2 1 3 3 3 4 3 3 2 1 2 1 4 4 3 4 1 3 2 4 4 3 3 1 4 1 3 -9 2 1 3 3 2 1 2 2 2 2 3 3 3 2 4 2 -9 1 3 2 4 4 1 1 3 2 1 3 3 3 2 2 2 1 4 4 3
Eddit_18_3D2	3	3 2 4 2 1 4 4 1 4 4 2 3 -9 4 4 4 4 -9 1 2 2 2 3 1 2 1 3 3 3 4 3 3 2 1 2 1 4 1 3 4 1 3 2 4 4 3 3 1 4 1 1 -9 2 1 3 3 2 1 2 1 2 4 3 3 3 2 4 2 -9 1 3 2 2 4 1 1 3 2 1 3 3 3 2 2 2 1 4 4 3
Eddit_29_3D3	3	3 2 4 -9 1 4 4 1 4 -9 2 3 4 4 4 -9 4 3 1 2 2 4 3 1 2 1 3 3 3 4 3 3 2 1 2 1 4 1 3 4 1 3 2 -9 4 -9 3 1 -9 1 1 -9 2 1 3 3 -9 1 2 1 2 -9 1 1 3 4 4 2 1 1 3 2 2 4 1 -9 3 3 3 3 3 3 2 2 -9 1 4 4 3
Eddit_29_3D3	3	3 2 4 -9 1 4 4 1 4 -9 2 3 4 4 4 -9 4 3 1 2 2 2 3 1 2 1 3 3 3 4 3 3 2 1 2 1 4 1 3 4 1 3 2 -9 4 -9 1 1 -9 1 1 -9 2 1 3 3 -9 1 2 1 3 -9 3 1 3 4 4 2 1 1 3 2 2 4 1 -9 3 2 3 3 3 3 2 2 -9 1 4 4 3
Eddit_42_3D4	3	3 2 4 2 1 -9 4 3 4 4 2 3 4 4 4 4 4 3 -9 2 2 4 3 1 2 1 3 3 2 2 3 3 2 1 2 1 -9 4 3 4 1 3 2 1 4 -9 3 1 4 1 3 -9 2 1 3 3 2 1 2 1 2 4 3 3 3 -9 4 2 1 1 3 2 4 4 1 -9 3 2 3 3 3 3 2 2 2 1 4 4 3
Eddit_42_3D4	3	3 2 4 2 1 -9 4 1 4 4 2 3 4 4 4 4 4 3 -9 2 2 2 3 1 2 1 3 3 3 4 3 3 2 1 2 1 -9 1 3 4 1 3 2 1 4 -9 1 1 4 1 1 -9 2 1 3 3 2 1 2 1 2 4 3 3 3 -9 4 2 1 1 3 2 2 4 1 -9 3 2 1 3 3 3 2 2 2 1 4 4 3
Eddit_56_3D5	3	3 2 4 2 -9 4 2 1 4 4 2 3 4 4 4 -9 4 3 1 4 2 2 3 1 2 1 3 3 3 4 3 3 2 1 -9 1 4 1 3 4 1 3 2 -9 4 3 1 1 4 3 3 -9 2 1 -9 3 2 1 2 1 3 4 3 1 3 -9 4 2 1 1 3 2 2 4 1 1 3 3 3 3 3 3 2 2 2 1 4 4 3
Eddit_56_3D5	3	3 2 4 2 -9 4 4 1 4 4 2 3 4 4 4 -9 4 3 1 4 2 2 3 1 2 1 3 3 3 4 3 3 2 1 -9 1 4 1 3 4 1 3 2 -9 4 3 1 1 4 1 1 -9 2 1 -9 3 2 1 2 1 3 4 3 1 3 -9 4 2 1 1 3 2 2 4 1 1 3 3 1 3 3 3 2 2 2 1 4 4 3
Eddit_7_3E1	3	3 2 4 -9 1 -9 4 1 4 4 2 3 4 4 4 4 4 3 1 2 2 2 3 1 -9 1 3 3 3 4 3 3 2 1 2 1 4 1 3 4 1 -9 2 1 4 3 3 1 4 1 1 -9 2 1 3 1 2 3 2 1 2 2 3 3 3 2 4 2 1 1 3 2 2 2 1 1 3 3 3 3 3 3 2 2 2 1 4 4 3
Eddit_7_3E1	3	3 2 4 -9 1 -9 4 1 4 4 2 3 4 4 4 4 4 3 1 2 2 2 3 1 -9 1 3 3 3 4 3 3 2 1 2 1 4 1 3 4 1 -9 2 1 4 3 3 1 4 1 1 -9 2 1 3 3 2 1 2 1 2 4 3 3 3 4 4 2 1 1 3 2 2 4 1 1 3 2 3 3 3 3 2 2 2 1 4 4 3
Eddit_20_3E2	3	-9 2 4 2 -9 4 4 3 4 4 2 3 -9 4 1 4 -9 3 1 -9 2 4 3 1 2 1 3 3 3 4 3 3 2 1 2 1 4 1 3 4 1 3 2 4 4 3 3 1 -9 -9 1 2 2 1 -9 3 -9 1 2 1 2 2 -9 3 3 2 4 2 1 1 3 -9 2 4 1 1 3 2 3 3 3 3 2 -9 2 1 4 4 3
Eddit_20_3E2	3	-9 2 4 2 -9 4 4 1 4 4 2 3 -9 4 4 4 -9 3 1 -9 2 2 3 1 2 1 3 3 3 4 3 3 2 1 2 1 4 1 3 4 1 3 2 4 4 3 3 1 -9 -9 1 2 2 1 -9 3 -9 1 2 1 3 2 -9 3 3 4 4 2 1 1 3 -9 2 4 1 1 3 2 3 3 3 3 2 -9 2 1 4 4 3
Eddit_30_3E3	3	3 2 4 2 1 4 4 1 4 4 2 3 4 4 4 4 -9 -9 1 2 2 2 3 1 2 1 -9 3 3 4 3 3 2 1 -9 1 -9 1 3 4 1 3 2 -9 4 3 1 1 -9 1 3 -9 2 1 3 3 -9 1 2 1 2 2 1 -9 3 4 4 4 1 1 3 2 2 4 1 -9 3 2 3 3 3 -9 2 2 -9 1 4 4 3
Eddit_30_3E3	3	3 2 4 2 1 4 4 1 4 4 2 3 4 4 4 4 -9 -9 1 2 2 2 3 1 2 1 -9 3 3 4 3 3 2 1 -9 1 -9 1 3 4 1 3 2 -9 4 3 1 1 -9 1 1 -9 2 1 3 3 -9 1 2 1 3 2 3 -9 3 4 4 2 1 1 3 2 2 4 1 -9 3 2 3 3 3 -9 2 2 -9 1 4 4 3
Eddit_43_3E4	3	-9 2 4 -9 1 4 2 1 4 -9 2 3 4 4 4 -9 4 -9 1 2 2 2 3 1 2 1 3 3 3 4 3 3 2 1 2 1 4 1 3 4 1 3 2 4 4 3 -9 1 4 1 1 2 2 1 3 -9 2 1 2 1 3 4 3 -9 3 4 4 2 1 1 3 2 2 4 1 -9 3 3 3 -9 3 -9 1 2 2 1 4 4 3
Eddit_43_3E4	3	-9 2 4 -9 1 4 4 1 4 -9 2 3 4 4 4 -9 4 -9 1 2 2 2 3 1 2 1 3 3 3 4 3 3 2 1 2 1 4 1 3 4 1 3 2 1 4 3 -9 1 4 1 1 2 2 1 3 -9 2 1 2 1 3 4 3 -9 3 4 4 2 1 1 3 2 2 4 1 -9 3 3 1 -9 3 -9 2 2 2 1 4 4 3
Eddit_57_3E5	3	3 2 4 -9 1 4 2 1 4 4 2 3 4 4 4 4 4 3 1 -9 2 2 3 1 2 1 3 3 3 -9 3 3 2 2 2 1 4 1 3 4 1 1 2 1 4 3 1 1 4 1 1 -9 2 1 3 3 -9 1 2 1 2 2 3 -9 3 2 4 2 1 1 3 2 2 4 1 1 3 3 3 3 3 3 2 2 2 1 4 4 3
Eddit_57_3E5	3	3 2 4 -9 1 4 4 1 4 4 2 3 4 4 4 4 4 3 1 -9 2 2 3 1 2 1 3 3 3 -9 3 3 2 1 2 1 4 1 3 4 1 1 2 1 4 3 1 1 4 1 1 -9 2 1 3 3 -9 1 2 1 3 2 3 -9 3 4 4 2 1 1 3 2 2 4 1 1 3 2 3 3 3 3 2 2 2 1 4 4 3
Eddit_9_3F1	3	3 2 4 2 1 4 2 1 4 -9 2 -9 -9 4 4 -9 -9 -9 1 4 2 4 3 1 -9 1 3 3 3 4 3 3 2 1 2 1 4 1 3 4 1 3 2 -9 4 3 -9 1 4 1 1 2 2 1 3 1 2 1 2 2 2 2 -9 3 -9 4 4 2 1 1 3 2 2 4 1 1 -9 2 1 3 3 -9 2 2 -9 3 4 4 3
Eddit_9_3F1	3	3 2 4 2 1 4 4 1 4 -9 2 -9 -9 4 4 -9 -9 -9 1 2 2 2 3 1 -9 1 3 3 3 4 3 3 2 1 2 1 4 1 3 4 1 3 2 -9 4 3 -9 1 4 1 1 2 2 1 3 3 2 1 2 1 2 2 -9 1 -9 4 4 2 1 1 3 2 2 4 1 1 -9 2 1 3 3 -9 2 2 -9 1 4 4 3
Eddit_21_3F2	3	3 2 4 -9 3 4 4 3 4 4 2 3 -9 -9 4 4 4 -9 1 2 -9 2 3 1 2 1 3 3 3 -9 3 3 2 1 -9 1 -9 1 3 4 1 3 2 -9 4 3 3 1 -9 -9 1 -9 -9 1 3 1 2 1 2 1 2 2 -9 1 3 -9 4 2 1 4 3 2 -9 4 1 -9 3 2 3 3 3 3 2 2 2 1 4 4 3
Eddit_21_3F2	3	3 2 4 -9 1 4 4 1 4 4 2 3 -9 -9 4 4 4 -9 1 2 -9 2 3 1 2 1 3 3 3 -9 3 3 2 1 -9 1 -9 1 3 4 1 3 2 -9 4 3 3 1 -9 -9 1 -9 -9 1 3 3 2 1 2 1 2 4 -9 1 3 -9 4 2 1 1 3 2 -9 4 1 -9 3 2 3 3 3 3 2 2 2 1 4 4 3
Eddit_32_3F3	3	1 2 4 -9 1 -9 2 1 4 4 2 3 -9 2 4 4 4 2 1 -9 2 2 3 1 2 -9 3 3 3 4 3 3 2 1 -9 1 -9 1 3 4 1 3 2 1 -9 1 3 1 -9 1 1 -9 2 1 3 -9 2 1 -9 1 2 2 3 1 3 -9 -9 2 1 1 3 2 2 4 1 -9 3 3 3 -9 -9 -9 2 2 2 1 4 4 3
Eddit_32_3F3	3	1 2 4 -9 1 -9 2 1 4 4 2 3 -9 4 4 4 4 2 1 -9 2 2 3 1 2 -9 3 3 3 4 3 3 2 1 -9 1 -9 1 3 4 1 3 2 1 -9 3 1 1 -9 1 1 -9 2 1 3 -9 2 1 -9 1 3 4 3 1 3 -9 -9 2 1 1 3 2 2 4 1 -9 3 2 1 -9 -9 -9 2 2 2 1 4 4 3
Eddit_44_3F4	3	3 2 4 2 1 4 4 1 4 4 2 3 4 4 4 4 4 3 1 -9 2 2 3 1 2 1 3 3 3 4 3 3 2 1 2 1 -9 4 3 4 1 3 2 -9 4 3 3 1 -9 3 1 -9 2 1 3 3 2 1 2 1 2 2 1 1 3 4 4 2 1 1 3 2 2 4 1 1 -9 2 3 3 3 3 2 2 2 1 4 4 3
Eddit_44_3F4	3	3 2 4 2 1 4 4 1 4 4 2 3 4 4 4 4 4 3 1 -9 2 2 3 1 2 1 3 3 3 4 3 3 2 1 2 1 -9 1 3 4 1 3 2 -9 4 3 1 1 -9 1 1 -9 2 1 3 3 2 1 2 1 3 4 3 1 3 4 4 2 1 1 3 2 2 4 1 1 -9 2 1 3 3 3 2 2 2 1 4 4 3
Eddit_58_3F5	3	3 2 4 2 1 -9 2 1 4 4 2 3 4 -9 4 4 4 -9 1 2 2 4 3 1 2 1 3 3 3 2 3 3 2 1 2 1 4 1 3 4 1 3 2 -9 4 3 -9 1 4 3 1 2 2 1 3 1 2 1 2 1 2 4 3 1 3 -9 4 2 1 1 3 2 2 4 1 -9 -9 2 3 3 3 3 2 2 2 1 4 4 3
Eddit_58_3F5	3	3 2 4 2 1 -9 4 1 4 4 2 3 4 -9 4 4 4 -9 1 2 2 4 3 1 2 1 3 3 3 4 3 3 2 1 2 1 4 1 3 4 1 3 2 -9 4 3 -9 1 4 3 1 2 2 1 3 3 2 1 2 1 2 4 3 1 3 -9 4 2 1 1 3 2 2 4 1 -9 -9 2 3 3 3 3 2 2 2 1 4 4 3
Eddit_12_3G1	3	-9 -9 4 -9 1 4 4 3 4 4 2 3 4 4 4 -9 4 -9 1 -9 2 2 -9 1 2 1 3 3 -9 4 3 3 2 1 2 1 -9 1 3 4 1 1 2 1 4 3 3 1 -9 -9 3 -9 2 1 -9 3 2 1 2 1 2 2 1 -9 2 4 4 2 -9 -9 3 2 -9 4 1 -9 3 3 3 3 3 -9 2 2 2 1 4 4 3
Eddit_12_3G1	3	-9 -9 4 -9 1 4 4 1 4 4 2 3 4 4 4 -9 4 -9 1 -9 2 2 -9 1 2 1 3 3 -9 4 3 3 2 1 2 1 -9 1 3 4 1 3 2 1 4 3 3 1 -9 -9 1 -9 2 1 -9 3 2 1 2 1 2 4 3 -9 3 4 4 2 -9 -9 3 2 -9 4 1 -9 3 2 1 3 3 -9 2 2 2 1 4 4 3
Eddit_22_3G2	3	3 2 4 -9 -9 4 4 1 4 4 2 3 4 4 4 4 -9 -9 -9 4 2 2 3 1 2 1 3 3 2 -9 3 3 -9 1 2 1 -9 1 3 4 1 3 2 1 4 3 3 1 4 1 -9 2 2 3 -9 3 2 1 2 1 3 4 3 3 -9 -9 4 4 1 1 3 2 2 4 1 -9 -9 2 3 3 3 1 2 2 -9 1 4 4 3
Eddit_22_3G2	3	3 2 4 -9 -9 4 4 1 4 4 2 3 4 4 4 4 -9 -9 -9 2 2 2 3 1 2 1 3 3 3 -9 3 3 -9 1 2 1 -9 1 3 4 1 3 2 1 4 3 1 1 4 1 -9 2 2 1 -9 3 2 1 2 1 3 4 3 3 -9 -9 4 2 1 1 3 2 2 4 1 -9 -9 2 3 3 3 3 2 2 -9 1 4 4 3
Eddit_34_3G3	3	-9 2 4 -9 -9 4 2 1 4 -9 2 3 -9 -9 4 2 4 -9 1 4 2 2 -9 1 2 1 -9 3 -9 4 3 3 2 1 2 1 4 4 1 4 1 3 2 -9 4 -9 -9 -9 -9 -9 1 -9 -9 1 -9 -9 -9 1 2 -9 2 4 3 1 3 -9 4 2 -9 1 3 2 2 4 -9 1 -9 2 3 3 3 -9 2 -9 2 1 4 4 -9
Eddit_34_3G3	3	-9 2 4 -9 -9 4 2 1 4 -9 2 3 -9 -9 4 2 4 -9 1 2 2 2 -9 1 2 1 -9 3 -9 4 3 3 2 1 2 1 4 1 3 4 1 3 2 -9 4 -9 -9 -9 -9 -9 1 -9 -9 1 -9 -9 -9 1 2 -9 2 4 3 1 3 -9 4 2 -9 1 3 2 2 4 -9 1 -9 2 3 3 3 -9 2 -9 2 1 4 4 -9
Eddit_45_3G4	3	3 2 4 -9 1 4 2 1 4 4 2 3 -9 4 4 4 -9 3 1 2 2 2 3 1 2 -9 3 3 3 2 3 3 2 1 2 -9 4 1 3 4 1 3 2 -9 4 3 3 1 4 -9 1 -9 2 1 -9 1 -9 1 2 1 3 2 -9 1 3 2 -9 2 1 4 3 2 -9 4 1 -9 3 2 3 3 3 -9 2 2 2 1 4 2 3
Eddit_45_3G4	3	3 2 4 -9 1 4 4 1 4 4 2 3 -9 4 4 4 -9 3 1 2 2 2 3 1 2 -9 3 3 3 2 3 3 2 1 2 -9 4 1 3 4 1 3 2 -9 4 3 3 1 4 -9 1 -9 2 1 -9 1 -9 1 2 1 3 4 -9 1 3 4 -9 2 1 4 3 2 -9 4 1 -9 3 2 1 3 3 -9 2 2 2 1 4 4 3
Eddit_60_3G5	3	3 2 4 -9 1 4 2 1 4 4 2 3 4 4 4 4 -9 3 1 4 2 2 3 1 2 1 3 3 3 4 3 3 2 1 2 1 4 1 3 4 1 3 2 4 4 1 -9 1 4 1 1 2 2 1 3 1 2 1 2 1 2 4 3 1 -9 4 4 2 -9 1 3 2 2 4 1 1 3 2 3 3 2 3 2 2 2 1 4 4 3
Eddit_60_3G5	3	3 2 4 -9 1 4 4 1 4 4 2 3 4 4 4 4 -9 3 1 2 2 2 3 1 2 1 3 3 3 4 3 3 2 1 2 1 4 1 3 4 1 3 2 4 4 3 -9 1 4 1 1 2 2 1 3 1 2 1 2 1 3 4 3 1 -9 4 4 2 -9 1 3 2 2 4 1 1 3 2 3 3 3 3 2 2 2 1 4 4 3
Eddit_13_3H1	3	3 2 4 2 1 -9 4 1 4 2 2 3 -9 4 4 -9 4 3 1 4 2 2 3 1 2 1 -9 3 2 -9 3 3 2 1 2 1 4 4 3 4 1 3 2 -9 4 3 3 1 -9 1 3 -9 2 1 -9 1 2 1 2 1 3 4 3 1 3 2 4 2 1 1 3 2 2 4 1 1 3 3 3 3 3 3 2 2 2 1 4 4 3
Eddit_13_3H1	3	3 2 4 2 1 -9 4 1 4 4 2 3 -9 4 4 -9 4 3 1 2 2 2 3 1 2 1 -9 3 2 -9 3 3 2 1 2 1 4 1 3 4 1 3 2 -9 4 3 3 1 -9 1 1 -9 2 1 -9 3 2 1 2 1 3 4 3 1 3 4 4 2 1 1 3 2 2 4 1 1 3 2 3 3 3 3 2 2 2 1 4 4 3
Eddit_23_3H2	3	3 2 4 -9 1 4 4 -9 4 4 2 3 -9 4 4 -9 4 3 -9 4 2 2 3 1 2 1 3 3 3 4 3 3 2 1 2 1 4 4 3 4 1 3 2 -9 4 1 3 1 -9 -9 -9 -9 2 1 3 1 -9 1 2 1 2 2 -9 1 -9 4 4 2 1 1 3 2 2 4 1 -9 3 2 1 3 3 3 2 2 2 1 4 4 3
Eddit_23_3H2	3	3 2 4 -9 1 4 4 -9 4 4 2 3 -9 4 4 -9 4 3 -9 2 2 2 3 1 2 1 3 3 3 4 3 3 2 1 2 1 4 1 3 4 1 3 2 -9 4 3 1 1 -9 -9 -9 -9 2 1 3 3 -9 1 2 1 3 2 -9 1 -9 4 4 2 1 1 3 2 2 4 1 -9 3 2 1 3 3 3 2 2 2 1 4 4 3
Eddit_36_3H3	3	3 2 4 -9 1 4 4 1 4 4 2 3 4 4 4 4 -9 3 1 -9 2 2 -9 1 2 1 -9 3 3 2 3 3 2 1 -9 1 4 1 3 4 1 3 2 4 4 3 -9 1 4 -9 1 2 2 1 3 3 2 1 2 1 3 2 3 3 3 -9 4 2 1 1 3 2 2 4 1 1 3 3 3 -9 3 3 2 1 2 1 4 4 3
Eddit_36_3H3	3	3 2 4 -9 1 4 4 1 4 4 2 3 4 4 4 4 -9 3 1 -9 2 2 -9 1 2 1 -9 3 3 4 3 3 2 1 -9 1 4 1 3 4 1 3 2 4 4 3 -9 1 4 -9 1 2 2 1 3 3 2 1 2 1 3 4 3 1 3 -9 4 2 1 1 3 2 2 4 1 1 3 2 1 -9 3 3 2 2 2 1 4 4 3
Eddit_50_3H4	3	-9 2 4 2 1 -9 4 -9 4 4 2 3 4 4 4 -9 2 3 1 2 2 2 -9 1 2 1 3 3 3 2 3 3 2 1 2 1 -9 1 3 4 1 3 2 1 4 3 1 4 4 1 1 2 2 1 3 -9 2 1 2 1 3 4 1 1 3 4 4 2 1 1 3 2 2 4 1 1 -9 2 1 3 3 3 2 2 2 1 4 4 3
Eddit_50_3H4	3	-9 2 4 2 1 -9 4 -9 4 4 2 3 4 4 4 -9 2 3 1 2 2 2 -9 1 2 1 3 3 3 4 3 3 2 1 2 1 -9 1 3 4 1 3 2 1 4 3 1 1 4 1 1 2 2 1 3 -9 2 1 2 1 3 4 3 1 3 4 4 2 1 1 3 2 2 4 1 1 -9 2 1 3 3 3 2 2 2 1 4 4 3
Bramston_13_2A12	4	3 2 4 2 1 2 2 3 4 4 2 3 4 4 4 -9 4 -9 1 2 2 2 3 1 2 1 3 3 3 4 3 3 2 2 2 1 4 1 3 2 1 3 2 4 4 3 3 1 -9 3 1 2 2 1 3 1 2 1 2 1 3 4 3 3 3 4 4 2 1 1 3 2 4 4 1 1 3 2 3 3 3 3 2 2 -9 1 4 4 3
Bramston_13_2A12	4	3 2 4 2 1 4 2 1 4 4 2 3 4 4 4 -9 4 -9 1 2 2 2 3 1 2 1 3 3 3 4 3 3 2 1 2 1 4 1 3 4 1 3 2 1 4 3 3 1 -9 1 1 2 2 1 3 3 2 1 2 1 3 4 3 3 3 4 4 2 1 1 3 2 2 4 1 1 3 2 1 3 3 3 2 2 -9 1 4 4 3
Bramston_23_2B12	4	3 2 4 4 1 4 2 1 -9 4 2 3 4 4 1 4 4 2 1 2 2 2 3 1 2 1 3 3 3 4 3 3 2 1 2 1 4 4 3 4 1 -9 2 1 4 3 3 1 4 1 1 2 2 3 3 3 -9 1 2 1 2 2 3 1 3 4 4 2 1 1 3 2 2 4 1 1 -9 2 3 3 3 3 2 2 2 1 4 4 3
Bramston_23_2B12	4	3 2 4 2 1 4 4 1 -9 4 2 3 4 4 4 4 4 2 1 2 2 2 3 1 2 1 3 3 3 4 3 3 2 1 2 1 4 1 3 4 1 -9 2 1 4 3 1 1 4 1 1 2 2 1 3 3 -9 1 2 1 2 4 3 1 3 4 4 2 1 1 3 2 2 4 1 1 -9 2 1 3 3 3 2 2 2 1 4 4 3
Bramston_34_2C12	4	3 2 4 2 1 4 4 3 -9 4 2 3 4 4 4 4 4 -9 1 2 -9 2 3 -9 2 1 3 3 3 4 3 3 2 1 2 1 4 4 3 4 1 1 2 4 4 3 3 1 4 1 1 2 2 1 3 1 2 1 2 1 3 2 1 1 3 4 4 2 1 1 3 2 2 4 1 1 3 2 -9 3 3 3 2 -9 2 1 4 4 3
Bramston_34_2C12	4	3 2 4 2 1 4 4 3 -9 4 2 3 4 4 4 4 4 -9 1 2 -9 2 3 -9 2 1 3 3 3 4 3 3 2 1 2 1 4 1 3 4 1 3 2 1 4 3 1 1 4 1 1 2 2 1 3 3 2 1 2 1 3 2 3 1 3 4 4 2 1 1 3 2 2 4 1 1 3 2 -9 3 3 3 2 -9 2 1 4 4 3
Bramston_35_2D12	4	3 2 4 2 1 4 2 1 4 4 2 3 4 4 4 4 -9 -9 1 2 2 2 3 1 2 1 3 3 3 4 3 3 2 1 2 1 4 1 3 4 1 3 2 4 -9 3 3 1 4 1 3 2 2 1 3 3 -9 1 2 1 2 2 3 -9 3 4 4 2 1 1 3 2 2 4 1 1 -9 2 3 3 3 3 -9 2 -9 1 4 4 3
Bramston_35_2D12	4	3 2 4 2 1 4 2 1 4 4 2 3 4 4 4 4 -9 -9 1 2 2 2 3 1 2 1 3 3 3 4 3 3 2 1 2 1 4 1 3 4 1 3 2 1 -9 3 3 1 4 1 1 2 2 1 3 3 -9 1 2 1 3 4 3 -9 3 4 4 2 1 1 3 2 2 4 1 1 -9 2 1 3 3 3 -9 2 -9 1 4 4 3
Bramston_36_2E12	4	3 2 4 2 1 4 2 1 4 4 2 3 4 4 4 4 4 3 1 4 2 4 3 1 2 1 3 3 3 4 3 3 2 2 2 1 4 1 3 2 1 3 2 4 4 3 3 1 4 1 1 2 2 1 3 1 2 1 2 1 3 2 3 1 3 4 -9 2 1 1 3 2 2 4 1 1 -9 3 3 3 3 3 2 2 2 1 4 4 3
Bramston_36_2E12	4	3 2 4 2 1 4 4 1 4 4 2 3 4 4 4 4 4 3 1 2 2 2 3 1 2 1 3 3 3 4 3 3 2 1 2 1 4 1 3 4 1 3 2 4 4 3 3 1 4 1 1 2 2 1 3 3 2 1 2 1 3 4 3 1 3 4 -9 2 1 1 3 2 2 4 1 1 -9 2 3 3 3 3 2 2 2 1 4 4 3
Bramston_41_2F12	4	3 2 4 2 1 4 4 1 4 4 2 3 4 4 4 -9 4 3 1 2 2 2 3 1 2 1 3 3 3 4 3 3 2 1 2 1 4 1 3 4 1 3 2 4 4 1 3 1 4 1 3 4 2 1 3 3 -9 1 2 1 2 4 1 1 3 2 4 4 1 1 3 2 4 4 1 1 -9 3 3 3 3 3 2 2 2 1 4 4 3
Bramston_41_2F12	4	3 2 4 2 1 4 4 1 4 4 2 3 4 4 4 -9 4 3 1 2 2 2 3 1 2 1 3 3 3 4 3 3 2 1 2 1 4 1 3 4 1 3 2 4 4 3 1 1 4 1 3 2 2 1 3 3 -9 1 2 1 3 4 3 1 3 4 4 2 1 1 3 2 2 4 1 1 -9 2 3 3 3 3 2 2 2 1 4 4 3
Bramston_9_2H11	4	3 2 4 2 1 4 4 1 -9 4 2 3 4 4 4 -9 4 3 1 4 2 -9 3 1 2 1 3 3 3 4 3 3 2 1 2 1 4 1 3 4 1 3 2 -9 4 3 3 1 4 1 1 2 2 1 3 -9 4 1 2 1 2 4 3 1 -9 4 4 2 1 -9 3 2 4 4 1 1 -9 2 -9 -9 3 3 2 2 2 1 4 4 3
Bramston_9_2H11	4	3 2 4 2 1 4 4 1 -9 4 2 3 4 4 4 -9 4 3 1 4 2 -9 3 1 2 1 3 3 3 4 3 3 2 1 2 1 4 1 3 4 1 3 2 -9 4 3 3 1 4 1 1 2 2 1 3 -9 4 1 2 1 2 4 3 1 -9 4 4 2 1 -9 3 2 2 4 1 1 -9 2 -9 -9 3 3 2 2 2 1 4 4 3
Bramston_50_3A1	4	3 2 4 2 1 4 2 1 4 4 2 3 4 4 4 4 -9 3 1 2 2 4 3 1 2 1 3 3 3 2 3 3 2 1 2 1 -9 1 3 4 1 3 2 -9 4 1 1 1 4 1 1 2 2 1 3 3 2 1 2 1 2 -9 3 1 3 2 4 2 1 1 3 2 2 4 1 1 3 2 3 3 3 3 2 2 2 -9 4 4 3
Bramston_50_3A1	4	3 2 4 2 1 4 2 1 4 4 2 3 4 4 4 4 -9 3 1 2 2 2 3 1 2 1 3 3 3 4 3 3 2 1 2 1 -9 1 3 4 1 3 2 -9 4 3 1 1 4 1 1 2 2 1 3 3 2 1 2 1 3 -9 3 1 3 4 4 2 1 1 3 2 2 4 1 1 3 2 1 3 3 3 2 2 2 -9 4 4 3
180_3A1	4	3 2 4 2 1 -9 2 -9 2 4 2 -9 -9 -9 4 -9 4 3 3 4 2 2 3 1 2 1 3 3 3 4 3 3 2 1 2 1 4 1 3 2 1 3 2 4 4 3 3 1 -9 1 3 2 2 1 -9 1 2 1 2 2 2 4 -9 3 3 2 4 2 1 1 3 4 -9 4 1 1 3 2 -9 3 3 3 1 2 2 1 4 4 3
180_3A1	4	3 2 4 2 1 -9 4 -9 2 4 2 -9 -9 -9 4 -9 4 3 1 2 2 2 3 1 2 1 3 3 3 4 3 3 2 1 2 1 4 1 3 4 1 3 2 1 4 3 1 1 -9 1 1 2 2 1 -9 1 2 1 2 1 2 4 -9 3 3 4 4 2 1 1 3 2 -9 4 1 1 3 2 -9 3 3 3 1 2 2 1 4 4 3
174_3A1	4	3 2 4 2 1 4 2 1 4 4 2 -9 4 4 4 -9 -9 3 1 2 2 -9 3 1 2 1 3 3 3 4 3 3 2 1 2 1 4 1 3 4 1 3 2 1 4 1 3 1 4 -9 -9 2 3 1 -9 3 2 3 2 1 2 4 3 3 3 4 4 4 1 1 3 2 2 4 1 1 3 2 3 3 3 3 2 2 2 1 4 4 3
174_3A1	4	3 2 4 2 1 4 2 1 4 4 2 -9 4 4 4 -9 -9 3 1 2 2 -9 3 1 2 1 3 3 3 4 3 3 2 1 2 1 4 1 3 4 1 3 2 1 4 3 3 1 4 -9 -9 2 2 1 -9 3 2 1 2 1 3 4 3 3 3 4 4 2 1 1 3 2 2 4 1 1 3 2 3 3 3 3 2 2 2 1 4 4 3
Bramston_3_3A6	4	3 2 4 2 1 4 2 1 4 4 2 3 4 4 4 4 4 3 1 2 2 2 3 1 2 1 3 3 3 4 3 3 2 1 2 1 4 1 3 4 1 3 2 -9 4 3 1 1 4 -9 -9 2 2 1 3 1 2 3 2 1 2 2 -9 3 3 4 4 2 1 -9 3 2 2 2 1 1 3 3 1 3 3 3 2 2 2 1 4 4 3
Bramston_3_3A6	4	3 2 4 2 1 4 4 1 4 4 2 3 4 4 4 4 4 3 1 2 2 2 3 1 2 1 3 3 3 4 3 3 2 1 2 1 4 1 3 4 1 3 2 -9 4 3 1 1 4 -9 -9 2 2 1 3 3 2 1 2 1 3 4 -9 1 3 4 4 2 1 -9 3 2 2 4 1 1 3 2 1 3 3 3 2 2 2 1 4 4 3
Bramston_15_3A7	4	3 2 4 -9 1 4 2 3 -9 4 2 3 4 4 4 4 -9 3 1 2 2 4 3 1 2 1 3 3 3 4 3 3 2 1 2 1 4 1 3 4 1 -9 2 -9 4 3 3 1 4 1 1 -9 2 1 3 1 2 1 2 1 2 4 1 -9 3 2 4 2 1 1 3 2 2 4 1 1 3 2 3 3 3 3 1 2 2 1 4 4 3
Bramston_15_3A7	4	3 2 4 -9 1 4 4 1 -9 4 2 3 4 4 4 4 -9 3 1 2 2 2 3 1 2 1 3 3 3 4 3 3 2 1 2 1 4 1 3 4 1 -9 2 -9 4 3 1 1 4 1 1 -9 2 1 3 3 2 1 2 1 2 4 3 -9 3 4 4 2 1 1 3 2 2 4 1 1 3 2 3 3 3 3 2 2 2 1 4 4 3
Bramston_25_3A8	4	3 2 4 -9 1 4 2 1 4 4 2 3 4 4 4 4 -9 3 1 2 2 2 3 1 2 1 2 3 3 2 3 3 2 1 2 1 4 1 -9 4 1 3 2 1 4 1 3 1 4 1 1 -9 2 1 3 3 -9 1 2 1 2 -9 3 3 3 2 4 2 1 1 3 2 4 4 1 1 3 -9 3 1 -9 3 2 2 4 1 4 4 3
Bramston_25_3A8	4	3 2 4 -9 1 4 4 1 4 4 2 3 4 4 4 4 -9 3 1 2 2 2 3 1 2 1 3 3 3 4 3 3 2 1 2 1 4 1 -9 4 1 3 2 1 4 3 3 1 4 1 1 -9 2 1 3 3 -9 1 2 1 2 -9 3 3 3 2 4 2 1 1 3 2 2 4 1 1 3 -9 1 3 -9 3 2 2 4 1 4 4 3
Bramston_33_3A9	4	3 2 4 2 1 4 4 1 2 4 2 3 -9 4 4 -9 4 -9 1 2 2 4 3 1 2 1 3 3 3 2 3 3 2 1 2 1 4 1 3 4 1 3 2 4 4 1 3 4 4 -9 1 2 2 1 3 3 2 1 2 1 2 4 3 1 3 2 4 2 1 -9 3 2 4 2 1 1 3 2 3 -9 3 3 2 2 2 1 4 4 3
Bramston_33_3A9	4	3 2 4 2 1 4 4 1 4 4 2 3 -9 4 4 -9 4 -9 1 2 2 2 3 1 2 1 3 3 3 4 3 3 2 1 2 1 4 1 3 4 1 3 2 4 4 3 3 1 4 -9 1 2 2 1 3 3 2 1 2 1 2 4 3 1 3 4 4 2 1 -9 3 2 2 4 1 1 3 2 3 -9 3 3 2 2 2 1 4 4 3
163_3B1	4	3 2 4 2 -9 4 4 1 4 4 2 3 4 4 4 -9 2 3 1 -9 2 4 3 1 2 1 3 3 3 4 3 3 2 1 2 1 4 1 3 4 1 3 2 4 1 3 3 1 4 1 1 2 2 3 3 -9 -9 1 2 1 3 -9 3 3 3 4 4 2 1 1 3 2 2 4 1 1 3 2 3 3 3 3 2 2 -9 1 4 4 3
163_3B1	4	3 2 4 2 -9 4 4 1 4 4 2 3 4 4 4 -9 4 3 1 -9 2 2 3 1 2 1 3 3 3 4 3 3 2 1 2 1 4 1 3 4 1 3 2 4 4 3 1 1 4 1 1 2 2 1 3 -9 -9 1 2 1 3 -9 3 3 3 4 4 2 1 1 3 2 2 4 1 1 3 2 3 3 3 3 2 2 -9 1 4 4 3
181_3B1	4	-9 2 4 2 1 4 2 1 4 4 2 3 4 4 4 4 4 3 1 2 2 2 3 1 2 1 3 3 2 4 3 3 2 1 -9 1 4 1 3 4 1 3 2 1 4 3 3 1 4 1 1 2 2 1 3 1 4 1 2 1 2 2 3 1 3 2 4 2 1 1 3 2 2 4 1 1 3 2 3 3 3 -9 -9 2 4 1 4 4 3
181_3B1	4	-9 2 4 2 1 4 4 1 4 4 2 3 4 4 4 4 4 3 1 2 2 2 3 1 2 1 3 3 3 4 3 3 2 1 -9 1 4 1 3 4 1 3 2 1 4 3 1 1 4 1 1 2 2 1 3 3 2 1 2 1 3 4 3 1 3 4 4 2 1 1 3 2 2 4 1 1 3 2 3 3 3 -9 -9 2 2 1 4 4 3
176_3B1	4	3 2 4 2 1 4 2 1 4 4 2 -9 4 4 4 4 4 3 1 4 2 2 3 1 2 1 3 3 3 4 3 3 2 1 2 1 4 1 3 4 1 3 2 4 4 3 3 1 4 -9 1 -9 2 1 3 3 2 1 2 1 3 4 3 3 3 2 4 2 1 1 3 2 4 4 1 1 3 2 -9 3 3 3 2 2 2 1 4 4 3
176_3B1	4	3 2 4 2 1 4 2 1 4 4 2 -9 4 4 4 4 4 3 1 2 2 2 3 1 2 1 3 3 3 4 3 3 2 1 2 1 4 1 3 4 1 3 2 4 4 3 3 1 4 -9 1 -9 2 1 3 3 2 1 2 1 3 4 3 3 3 2 4 2 1 1 3 2 2 4 1 1 3 2 -9 3 3 3 2 2 2 1 4 4 3
Bramston_4_3B6	4	3 2 4 -9 1 4 4 1 4 4 2 3 4 4 4 -9 4 3 1 2 2 2 3 1 2 1 3 3 3 4 3 3 2 1 2 1 4 1 3 4 1 3 4 1 4 3 3 1 4 1 3 2 2 1 3 1 2 1 2 1 3 4 3 3 3 4 4 2 1 1 3 2 -9 4 1 1 3 2 3 3 3 3 2 1 2 1 4 4 3
Bramston_4_3B6	4	3 2 4 -9 1 4 4 1 4 4 2 3 4 4 4 -9 4 3 1 2 2 2 3 1 2 1 3 3 3 4 3 3 2 1 2 1 4 1 3 4 1 3 2 1 4 3 3 1 4 1 1 2 2 1 3 3 2 1 2 1 3 4 3 1 3 4 4 2 1 1 3 2 -9 4 1 1 3 2 3 3 3 3 2 2 2 1 4 4 3
Bramston_16_3B7	4	3 2 4 2 1 4 4 1 2 4 2 3 4 4 4 4 4 -9 -9 -9 -9 2 3 1 2 1 3 3 3 4 3 3 2 1 2 1 4 1 3 4 1 3 2 -9 4 3 1 1 4 1 -9 2 2 1 3 3 4 1 2 1 2 -9 3 1 3 4 4 2 1 1 3 2 2 4 1 1 3 3 1 3 3 -9 2 2 2 3 4 4 3
Bramston_16_3B7	4	3 2 4 2 1 4 4 1 4 4 2 3 4 4 4 4 4 -9 -9 -9 -9 2 3 1 2 1 3 3 3 4 3 3 2 1 2 1 4 1 3 4 1 3 2 -9 4 3 1 1 4 1 -9 2 2 1 3 3 2 1 2 1 3 -9 3 1 3 4 4 2 1 1 3 2 2 4 1 1 3 2 1 3 3 -9 2 2 2 3 4 4 3
Bramston_26_3B8	4	3 2 4 -9 1 4 2 1 4 -9 2 3 4 4 1 -9 4 3 1 4 2 4 3 1 2 1 3 3 3 4 3 3 2 1 -9 1 -9 1 3 4 1 3 2 4 4 1 3 1 -9 -9 1 2 2 1 3 1 2 1 2 1 3 2 -9 3 3 4 4 2 1 -9 3 2 -9 4 1 -9 3 2 3 3 3 3 2 2 -9 1 4 4 3
Bramston_26_3B8	4	3 2 4 -9 1 4 4 1 4 -9 2 3 4 4 4 -9 4 3 1 2 2 2 3 1 2 1 3 3 3 4 3 3 2 1 -9 1 -9 1 3 4 1 3 2 1 4 3 3 1 -9 -9 1 2 2 1 3 1 2 1 2 1 3 4 -9 1 3 4 4 2 1 -9 3 2 -9 4 1 -9 3 2 1 3 3 3 2 2 -9 1 4 4 3
Bramston_40_3B9	4	3 2 4 -9 1 4 2 3 4 4 2 3 4 4 4 -9 -9 2 1 4 -9 2 3 1 2 3 3 3 3 2 3 3 2 1 2 1 -9 1 3 -9 1 3 2 -9 4 3 1 1 4 1 3 2 2 1 3 3 2 1 -9 1 2 -9 3 -9 3 2 4 2 -9 -9 3 2 -9 4 1 1 3 2 1 3 3 3 1 2 2 1 4 4 3
Bramston_40_3B9	4	3 2 4 -9 1 4 4 1 4 4 2 3 4 4 4 -9 -9 3 1 2 -9 2 3 1 2 3 3 3 3 4 3 3 2 1 2 1 -9 1 3 -9 1 3 2 -9 4 3 1 1 4 1 1 2 2 1 3 3 2 1 -9 1 2 -9 3 -9 3 2 4 2 -9 -9 3 2 -9 4 1 1 3 2 1 3 3 3 1 2 2 1 4 4 3
164_3C1	4	-9 2 4 2 1 -9 2 1 4 4 2 3 -9 4 4 4 4 3 1 4 2 2 3 1 2 1 3 3 3 4 3 3 2 1 2 1 4 1 3 4 1 3 2 4 4 3 3 1 4 1 -9 -9 2 1 -9 3 2 1 2 1 2 2 1 1 3 4 4 2 1 1 3 2 2 4 1 1 3 3 3 3 3 3 2 2 2 1 4 4 3
164_3C1	4	-9 2 4 2 1 -9 4 1 4 4 2 3 -9 4 4 4 4 3 1 2 2 2 3 1 2 1 3 3 3 4 3 3 2 1 2 1 4 1 3 4 1 3 2 1 4 3 3 1 4 1 -9 -9 2 1 -9 3 2 1 2 1 3 4 3 1 3 4 4 2 1 1 3 2 2 4 1 1 3 2 3 3 3 3 2 2 2 1 4 4 3
182_3C1	4	3 2 4 2 1 2 2 1 4 4 2 3 4 4 4 -9 4 -9 1 2 2 2 3 1 2 1 3 3 3 4 3 3 2 1 2 1 4 1 3 2 1 3 2 4 4 3 3 1 -9 1 1 2 2 1 3 -9 2 1 2 1 2 4 3 1 3 4 4 2 1 1 3 2 2 4 1 1 3 2 3 3 3 3 2 2 -9 1 4 4 3
182_3C1	4	3 2 4 2 1 4 4 1 4 4 2 3 4 4 4 -9 4 -9 1 2 2 2 3 1 2 1 3 3 3 4 3 3 2 1 2 1 4 1 3 4 1 3 2 1 4 3 3 1 -9 1 1 2 2 1 3 -9 2 1 2 1 2 4 3 1 3 4 4 2 1 1 3 2 2 4 1 1 3 2 3 3 3 3 2 2 -9 1 4 4 3
178_3C1	4	3 2 4 2 1 4 -9 3 2 4 2 -9 4 4 4 4 4 3 1 2 -9 2 3 1 2 -9 3 3 3 4 3 3 2 1 2 1 4 1 3 4 1 -9 4 4 4 3 3 1 4 3 -9 2 2 1 3 3 -9 1 2 1 3 2 1 3 -9 -9 4 2 1 4 3 -9 2 4 1 1 3 3 1 3 3 3 2 2 4 1 4 4 3
178_3C1	4	3 2 4 2 1 4 -9 1 4 4 2 -9 4 4 4 4 4 3 1 2 -9 2 3 1 2 -9 3 3 3 4 3 3 2 1 2 1 4 1 3 4 1 -9 2 4 4 3 3 1 4 1 -9 2 2 1 3 3 -9 1 2 1 3 4 3 3 -9 -9 4 2 1 1 3 -9 2 4 1 1 3 2 1 3 3 3 2 2 4 1 4 4 3
Bramston_5_3C6	4	3 2 4 2 1 4 4 1 4 -9 2 3 4 2 4 -9 -9 -9 1 2 2 2 4 1 2 1 3 3 2 4 3 -9 2 1 2 1 4 1 -9 4 1 3 2 4 4 3 3 -9 -9 3 1 2 2 1 3 3 2 1 2 1 2 -9 -9 1 3 4 4 2 -9 1 3 2 4 4 1 1 3 2 3 3 3 -9 2 2 -9 1 4 4 3
Bramston_5_3C6	4	3 2 4 2 1 4 4 1 4 -9 2 3 4 2 4 -9 -9 -9 1 2 2 2 3 1 2 1 3 3 3 4 3 -9 2 1 2 1 4 1 -9 4 1 3 2 4 4 3 3 -9 -9 1 1 2 2 1 3 3 2 1 2 1 2 -9 -9 1 3 4 4 2 -9 1 3 2 2 4 1 1 3 2 1 3 3 -9 2 2 -9 1 4 4 3
Bramston_17_3C7	4	3 2 4 -9 1 4 4 3 4 4 2 3 4 4 4 4 4 3 1 2 2 2 3 1 2 -9 3 3 3 4 3 3 2 1 2 1 -9 1 3 4 1 3 2 -9 4 3 3 1 4 1 3 2 2 1 3 3 -9 1 2 1 2 2 -9 1 3 2 4 2 1 1 3 2 2 2 1 1 3 -9 1 3 3 -9 2 2 2 3 4 4 3
Bramston_17_3C7	4	3 2 4 -9 1 4 4 1 4 4 2 3 4 4 4 4 4 3 1 2 2 2 3 1 2 -9 3 3 3 4 3 3 2 1 2 1 -9 1 3 4 1 3 2 -9 4 3 3 1 4 1 1 2 2 1 3 3 -9 1 2 1 2 4 -9 1 3 4 4 2 1 1 3 2 2 4 1 1 3 -9 1 3 3 -9 2 2 2 1 4 4 3
Bramston_27_3C8	4	3 2 4 -9 1 4 -9 -9 4 4 2 3 4 4 4 -9 -9 3 1 -9 -9 2 3 1 2 1 3 3 3 4 3 3 2 1 -9 1 4 1 3 4 1 3 2 4 4 3 3 1 4 1 1 2 2 1 3 3 -9 1 2 1 2 4 1 1 3 4 4 2 1 1 3 2 2 2 1 1 3 2 3 1 3 3 2 2 2 1 4 4 3
Bramston_27_3C8	4	3 2 4 -9 1 4 -9 -9 4 4 2 3 4 4 4 -9 -9 3 1 -9 -9 2 3 1 2 1 3 3 3 4 3 3 2 1 -9 1 4 1 3 4 1 3 2 1 4 3 1 1 4 1 1 2 2 1 3 3 -9 1 2 1 3 4 3 1 3 4 4 2 1 1 3 2 2 4 1 1 3 2 1 3 3 3 2 2 2 1 4 4 3
Bramston_43_3C9	4	3 2 4 -9 1 4 2 1 4 4 2 3 4 4 4 4 4 -9 1 2 2 2 3 1 2 1 3 3 3 4 3 3 2 1 2 1 -9 1 -9 4 1 3 2 4 1 3 3 -9 4 1 1 -9 2 1 3 3 4 1 2 1 2 -9 -9 -9 3 2 4 2 1 1 3 2 2 4 1 1 3 3 3 3 3 3 2 2 2 3 4 4 3
Bramston_43_3C9	4	3 2 4 -9 1 4 4 1 4 4 2 3 4 4 4 4 4 -9 1 2 2 2 3 1 2 1 3 3 3 4 3 3 2 1 2 1 -9 1 -9 4 1 3 2 1 4 3 1 -9 4 1 1 -9 2 1 3 3 2 1 2 1 3 -9 -9 -9 3 4 4 2 1 1 3 2 2 4 1 1 3 2 1 3 3 3 2 2 2 3 4 4 3
169_3D1	4	3 2 4 2 1 4 4 1 4 4 2 3 -9 4 4 4 4 3 1 4 2 -9 3 1 2 1 -9 3 3 4 3 3 2 1 2 1 4 4 3 4 1 3 2 4 4 3 3 1 4 1 3 2 2 1 -9 3 4 1 2 1 3 2 1 1 3 2 4 4 1 1 3 2 4 4 1 1 3 2 3 3 3 3 2 2 -9 1 4 4 3
169_3D1	4	3 2 4 2 1 4 4 1 4 4 2 3 -9 4 4 4 4 3 1 2 2 -9 3 1 2 1 -9 3 3 4 3 3 2 1 2 1 4 1 3 4 1 3 2 4 4 3 1 1 4 1 1 2 2 1 -9 3 4 1 2 1 3 4 3 1 3 4 4 2 1 1 3 2 2 4 1 1 3 2 3 3 3 3 2 2 -9 1 4 4 3
184_3D1	4	3 2 4 2 1 4 2 1 4 4 2 3 4 4 4 -9 4 -9 1 4 2 4 3 1 2 -9 3 3 3 4 1 3 2 -9 2 1 4 4 3 4 1 3 2 4 4 3 -9 1 -9 1 1 2 2 1 3 3 2 1 2 1 3 4 3 1 -9 2 4 2 1 1 3 2 4 4 1 -9 3 2 3 3 3 3 2 2 2 3 4 4 3
184_3D1	4	3 2 4 2 1 4 2 1 4 4 2 3 4 4 4 -9 4 -9 1 2 2 2 3 1 2 -9 3 3 3 4 3 3 2 -9 2 1 4 1 3 4 1 3 2 1 4 3 -9 1 -9 1 1 2 2 1 3 3 2 1 2 1 3 4 3 1 -9 4 4 2 1 1 3 2 2 4 1 -9 3 2 1 3 3 3 2 2 2 1 4 4 3
183_3D1	4	3 2 4 2 1 4 2 3 4 4 2 3 4 4 4 -9 -9 3 1 4 2 2 3 1 2 1 3 3 3 4 3 3 2 1 2 1 4 1 3 4 1 -9 2 4 -9 1 3 1 4 1 1 2 2 1 3 3 2 1 2 1 2 2 3 3 3 4 4 2 1 1 3 2 2 4 1 1 3 3 3 3 3 3 2 2 2 1 4 4 3
183_3D1	4	3 2 4 2 1 4 4 1 4 4 2 3 4 4 4 -9 -9 3 1 2 2 2 3 1 2 1 3 3 3 4 3 3 2 1 2 1 4 1 3 4 1 -9 2 1 -9 3 3 1 4 1 1 2 2 1 3 3 2 1 2 1 2 4 3 3 3 4 4 2 1 1 3 2 2 4 1 1 3 2 3 3 3 3 2 2 2 1 4 4 3
Bramston_7_3D6	4	3 2 4 2 1 4 2 1 4 4 2 3 4 4 4 4 4 3 1 2 2 4 3 1 2 1 3 3 3 4 3 3 2 1 2 1 4 1 3 4 1 3 2 4 4 3 3 1 4 1 1 2 2 1 3 3 4 1 2 1 2 2 3 1 3 4 4 2 1 1 3 2 2 4 1 1 3 2 1 3 3 3 2 2 2 1 4 4 3
Bramston_7_3D6	4	3 2 4 2 1 4 4 1 4 4 2 3 4 4 4 4 4 3 1 2 2 2 3 1 2 1 3 3 3 4 3 3 2 1 2 1 4 1 3 4 1 3 2 1 4 3 1 1 4 1 1 2 2 1 3 3 2 1 2 1 3 2 3 1 3 4 4 2 1 1 3 2 2 4 1 1 3 2 1 3 3 3 2 2 2 1 4 4 3
Bramston_18_3D7	4	3 2 4 2 1 4 2 1 4 4 2 3 -9 4 4 -9 4 3 1 2 2 2 3 1 -9 1 3 3 3 4 3 3 2 1 -9 1 4 1 3 4 1 3 2 -9 4 3 3 1 -9 1 1 2 2 1 3 3 -9 1 -9 1 2 2 -9 3 -9 4 4 2 -9 1 3 2 -9 4 1 1 3 2 3 3 3 3 2 -9 -9 1 4 4 3
Bramston_18_3D7	4	3 2 4 2 1 4 4 1 4 4 2 3 -9 4 4 -9 4 3 1 2 2 2 3 1 -9 1 3 3 3 4 3 3 2 1 -9 1 4 1 3 4 1 3 2 -9 4 3 1 1 -9 1 1 2 2 1 3 3 -9 1 -9 1 3 2 -9 1 -9 4 4 2 -9 1 3 2 -9 4 1 1 3 2 3 3 3 3 2 -9 -9 1 4 4 3
Bramston_28_3D8	4	3 2 4 2 -9 -9 2 3 2 4 2 3 4 4 4 -9 4 2 1 2 2 2 3 1 2 1 3 3 3 4 3 3 2 1 2 1 -9 1 3 4 1 3 2 4 4 3 3 1 -9 3 3 2 2 1 3 3 2 1 2 1 3 4 -9 1 2 4 4 2 1 -9 3 2 -9 4 1 1 3 2 3 3 3 3 2 2 2 1 4 4 3
Bramston_28_3D8	4	3 2 4 2 -9 -9 4 1 2 4 2 3 4 4 4 -9 4 2 1 2 2 2 3 1 2 1 3 3 3 4 3 3 2 1 2 1 -9 1 3 4 1 3 2 4 4 3 3 1 -9 1 1 2 2 1 3 3 2 1 2 1 3 4 -9 1 3 4 4 2 1 -9 3 2 -9 4 1 1 3 2 1 3 3 3 2 2 2 1 4 4 3
Bramston_45_3D9	4	3 2 4 -9 1 4 2 1 4 4 2 3 4 4 4 4 4 3 1 2 2 2 3 1 -9 1 3 3 3 4 3 3 2 1 -9 1 4 1 3 4 1 3 2 -9 4 3 3 -9 4 1 3 2 2 1 3 1 2 1 2 1 2 -9 -9 3 3 4 4 4 1 -9 3 2 2 4 1 1 3 2 1 3 3 -9 2 2 2 1 4 4 3
Bramston_45_3D9	4	3 2 4 -9 1 4 4 1 4 4 2 3 4 4 4 4 4 3 1 2 2 2 3 1 -9 1 3 3 3 4 3 3 2 1 -9 1 4 1 3 4 1 3 2 -9 4 3 1 -9 4 1 1 2 2 1 3 3 2 1 2 1 3 -9 -9 1 3 4 4 4 1 -9 3 2 2 4 1 1 3 2 1 3 3 -9 2 2 2 1 4 4 3
173_3E1	4	3 2 4 2 1 4 2 1 -9 4 2 -9 4 4 4 4 4 3 1 -9 2 2 3 1 2 1 3 3 3 2 3 3 2 1 2 1 4 1 3 4 1 3 2 4 4 3 3 1 4 1 1 -9 2 1 3 3 2 3 2 1 2 2 -9 1 3 4 4 2 1 1 3 2 2 4 1 -9 3 2 3 3 3 3 2 2 2 -9 4 4 3
173_3E1	4	3 2 4 2 1 4 4 1 -9 4 2 -9 4 4 4 4 4 3 1 -9 2 2 3 1 2 1 3 3 3 4 3 3 2 1 2 1 4 1 3 4 1 3 2 4 4 3 3 1 4 1 1 -9 2 1 3 3 2 1 2 1 3 4 -9 1 3 4 4 2 1 1 3 2 2 4 1 -9 3 2 1 3 3 3 2 2 2 -9 4 4 3
185_3E1	4	3 2 4 -9 1 4 2 3 4 4 2 3 4 4 4 4 4 3 1 2 2 2 3 1 2 1 3 3 3 4 3 3 2 1 2 1 4 1 3 4 1 3 2 4 4 1 3 1 4 1 1 2 2 1 3 1 2 1 2 1 2 4 3 3 3 4 4 2 1 -9 3 2 2 4 1 1 3 2 1 3 3 3 2 2 2 1 4 4 3
185_3E1	4	3 2 4 -9 1 4 4 1 4 4 2 3 4 4 4 4 4 3 1 2 2 2 3 1 2 1 3 3 3 4 3 3 2 1 2 1 4 1 3 4 1 3 2 1 4 3 1 1 4 1 1 2 2 1 3 3 2 1 2 1 3 4 3 3 3 4 4 2 1 -9 3 2 2 4 1 1 3 2 1 3 3 3 2 2 2 1 4 4 3
Bramston_8_3E6	4	3 2 4 2 1 4 2 -9 2 2 2 3 4 4 4 4 4 3 1 4 2 2 4 3 2 1 -9 3 3 4 3 3 2 1 2 1 4 1 3 4 1 -9 2 4 -9 3 3 1 4 1 1 2 2 1 3 3 -9 1 2 1 2 2 -9 3 3 4 4 2 1 -9 3 2 2 4 1 1 3 2 3 3 3 3 1 2 2 1 4 4 3
Bramston_8_3E6	4	3 2 4 2 1 4 2 -9 4 4 2 3 4 4 4 4 4 3 1 2 2 2 3 1 2 1 -9 3 3 4 3 3 2 1 2 1 4 1 3 4 1 -9 2 4 -9 3 1 1 4 1 1 2 2 1 3 3 -9 1 2 1 2 4 -9 3 3 4 4 2 1 -9 3 2 2 4 1 1 3 2 3 3 3 3 2 2 2 1 4 4 3
Bramston_19_3E7	4	-9 2 4 2 1 4 4 1 4 4 2 3 -9 4 4 4 -9 3 1 2 2 4 3 1 2 1 3 3 3 -9 3 3 2 1 2 1 4 1 3 4 1 3 2 4 4 3 3 1 -9 1 1 2 2 1 3 3 2 1 2 2 3 4 1 1 -9 -9 4 2 -9 1 3 2 2 4 1 1 3 2 1 3 3 3 2 2 2 1 4 4 3
Bramston_19_3E7	4	-9 2 4 2 1 4 4 1 4 4 2 3 -9 4 4 4 -9 3 1 2 2 2 3 1 2 1 3 3 3 -9 3 3 2 1 2 1 4 1 3 4 1 3 2 1 4 3 1 1 -9 1 1 2 2 1 3 3 2 1 2 1 3 4 3 1 -9 -9 4 2 -9 1 3 2 2 4 1 1 3 2 1 3 3 3 2 2 2 1 4 4 3
Bramston_29_3E8	4	3 2 4 2 1 4 2 1 4 4 4 3 4 4 4 -9 4 3 1 2 2 2 3 1 2 3 3 3 2 4 3 3 2 1 2 1 4 1 3 4 1 3 2 -9 4 3 3 1 4 1 1 -9 2 1 -9 3 2 -9 2 1 2 2 -9 1 3 2 4 2 1 1 3 2 -9 4 1 1 3 2 1 3 3 3 2 2 2 1 4 4 3
Bramston_29_3E8	4	3 2 4 2 1 4 2 1 4 4 2 3 4 4 4 -9 4 3 1 2 2 2 3 1 2 1 3 3 3 4 3 3 2 1 2 1 4 1 3 4 1 3 2 -9 4 3 1 1 4 1 1 -9 2 1 -9 3 2 -9 2 1 2 4 -9 1 3 4 4 2 1 1 3 2 -9 4 1 1 3 2 1 3 3 3 2 2 2 1 4 4 3
Bramston_46_3E9	4	3 2 4 -9 -9 4 4 1 4 4 2 3 4 4 4 4 -9 3 1 2 2 4 3 1 2 1 3 3 3 4 3 3 2 1 2 1 -9 1 -9 4 1 3 2 4 -9 3 3 1 -9 1 3 2 2 1 3 3 4 1 2 1 2 -9 3 -9 2 4 4 2 1 1 3 2 2 4 1 1 3 3 1 3 2 -9 2 2 2 1 4 4 3
Bramston_46_3E9	4	3 2 4 -9 -9 4 4 1 4 4 2 3 4 4 4 4 -9 3 1 2 2 2 3 1 2 1 3 3 3 4 3 3 2 1 2 1 -9 1 -9 4 1 3 2 4 -9 3 3 1 -9 1 1 2 2 1 3 3 4 1 2 1 3 -9 3 -9 3 4 4 2 1 1 3 2 2 4 1 1 3 3 1 3 3 -9 2 2 2 1 4 4 3
175_3F1	4	3 2 4 -9 -9 -9 2 1 4 4 2 3 4 4 1 -9 4 3 1 2 2 2 3 1 2 1 3 3 3 4 3 3 2 1 2 1 4 1 3 4 1 -9 2 4 4 3 3 1 -9 3 3 2 2 1 3 3 2 1 2 1 3 4 3 3 3 4 4 4 1 -9 3 2 2 4 1 1 3 3 3 3 3 3 2 2 2 1 4 4 3
175_3F1	4	3 2 4 -9 -9 -9 4 1 4 4 2 3 4 4 4 -9 4 3 1 2 2 2 3 1 2 1 3 3 3 4 3 3 2 1 2 1 4 1 3 4 1 -9 2 4 4 3 1 1 -9 1 1 2 2 1 3 3 2 1 2 1 3 4 3 3 3 4 4 2 1 -9 3 2 2 4 1 1 3 2 3 3 3 3 2 2 2 1 4 4 3
186_3F1	4	3 2 4 -9 1 -9 2 1 4 4 2 3 4 4 4 4 4 3 1 -9 2 2 3 1 2 1 3 3 3 4 3 3 2 1 2 1 4 1 3 4 1 3 4 -9 4 3 3 -9 -9 1 1 2 2 1 3 3 2 1 2 2 2 2 3 3 3 -9 4 2 1 1 3 2 2 4 1 -9 3 2 3 3 3 3 2 2 2 1 4 4 3
186_3F1	4	3 2 4 -9 1 -9 4 1 4 4 2 3 4 4 4 4 4 3 1 -9 2 2 3 1 2 1 3 3 3 4 3 3 2 1 2 1 4 1 3 4 1 3 2 -9 4 3 1 -9 -9 1 1 2 2 1 3 3 2 1 2 1 3 4 3 3 3 -9 4 2 1 1 3 2 2 4 1 -9 3 2 1 3 3 3 2 2 2 1 4 4 3
Bramston_11_3F6	4	-9 2 4 2 1 4 4 1 -9 4 2 3 4 4 4 -9 4 3 3 2 2 2 3 1 2 1 3 3 3 4 3 3 2 1 4 1 4 1 1 2 1 3 2 1 4 1 3 1 4 1 1 2 2 1 3 3 2 1 3 1 2 2 1 3 3 4 4 2 1 1 3 2 2 4 1 1 3 2 3 3 3 3 1 2 2 1 4 4 3
Bramston_11_3F6	4	-9 2 4 2 1 4 4 1 -9 4 2 3 4 4 4 -9 4 3 1 2 2 2 3 1 2 1 3 3 3 4 3 3 2 1 2 1 4 1 3 4 1 3 2 1 4 3 3 1 4 1 1 2 2 1 3 3 2 1 2 1 3 4 1 1 3 4 4 2 1 1 3 2 2 4 1 1 3 2 3 3 3 3 2 2 2 1 4 4 3
Bramston_21_3F7	4	3 2 4 -9 1 4 2 -9 -9 -9 2 3 4 -9 4 4 4 3 3 -9 2 2 3 1 2 1 3 3 3 -9 3 3 2 1 2 1 4 1 3 4 1 3 2 -9 4 1 3 1 4 -9 1 2 2 1 3 3 -9 3 2 1 2 -9 3 -9 3 4 4 2 1 1 3 4 2 4 1 1 3 2 3 3 3 -9 2 2 -9 1 4 4 3
Bramston_21_3F7	4	3 2 4 -9 1 4 2 -9 -9 -9 2 3 4 -9 4 4 4 3 1 -9 2 2 3 1 2 1 3 3 3 -9 3 3 2 1 2 1 4 1 3 4 1 3 2 -9 4 3 3 1 4 -9 1 2 2 1 3 3 -9 1 2 1 2 -9 3 -9 3 4 4 2 1 1 3 2 2 4 1 1 3 2 3 3 3 -9 2 2 -9 1 4 4 3
Bramston_30_3F8	4	3 2 4 -9 1 4 4 1 4 4 2 3 4 4 4 -9 -9 3 1 4 2 2 3 1 2 1 3 3 2 4 3 3 2 1 2 1 -9 1 3 4 1 3 2 -9 4 3 3 1 4 1 1 2 2 1 3 3 -9 1 2 1 2 2 1 1 3 4 4 2 1 1 3 2 2 4 1 1 3 3 3 3 3 3 2 2 -9 1 4 4 3
Bramston_30_3F8	4	3 2 4 -9 1 4 4 1 4 4 2 3 4 4 4 -9 -9 3 1 2 2 2 3 1 2 1 3 3 3 4 3 3 2 1 2 1 -9 1 3 4 1 3 2 -9 4 3 1 1 4 1 1 2 2 1 3 3 -9 1 2 1 3 4 3 1 3 4 4 2 1 1 3 2 2 4 1 1 3 2 3 3 3 3 2 2 -9 1 4 4 3
Bramston_47_3F9	4	3 2 4 -9 1 4 4 1 4 2 2 3 4 -9 4 4 -9 3 1 2 2 2 3 1 2 1 3 3 3 4 3 3 2 1 2 1 -9 1 3 4 1 3 2 -9 4 3 3 1 4 1 1 2 2 1 3 3 2 1 2 1 2 2 3 1 3 4 4 2 1 1 3 2 -9 4 1 1 3 3 3 1 3 3 2 2 -9 3 4 4 3
Bramston_47_3F9	4	3 2 4 -9 1 4 4 1 4 4 2 3 4 -9 4 4 -9 3 1 2 2 2 3 1 2 1 3 3 3 4 3 3 2 1 2 1 -9 1 3 4 1 3 2 -9 4 3 3 1 4 1 1 2 2 1 3 3 2 1 2 1 2 4 3 1 3 4 4 2 1 1 3 2 -9 4 1 1 3 2 1 3 3 3 2 2 -9 3 4 4 3
177_3G1	4	3 2 4 -9 -9 4 -9 1 4 4 2 3 4 4 4 -9 -9 -9 1 -9 2 2 3 1 2 1 3 3 3 2 3 3 2 1 2 1 -9 1 3 4 1 3 2 -9 4 3 3 1 4 -9 1 2 2 1 3 3 2 3 2 1 3 2 3 3 3 -9 4 2 1 1 3 2 2 4 1 1 3 2 1 -9 3 3 -9 2 2 1 4 4 3
177_3G1	4	3 2 4 -9 -9 4 -9 1 4 4 2 3 4 4 4 -9 -9 -9 1 -9 2 2 3 1 2 1 3 3 3 4 3 3 2 1 2 1 -9 1 3 4 1 3 2 -9 4 3 3 1 4 -9 1 2 2 1 3 3 2 1 2 1 3 4 3 3 3 -9 4 2 1 1 3 2 2 4 1 1 3 2 1 -9 3 3 -9 2 2 1 4 4 3
188_3G1	4	3 2 4 -9 1 4 2 3 4 -9 2 3 4 4 4 4 4 3 1 4 2 2 3 1 2 1 3 3 3 4 3 3 2 1 2 1 4 1 3 4 1 3 2 -9 4 3 -9 1 -9 1 1 2 2 1 3 3 2 1 2 1 3 4 3 1 3 2 4 2 1 1 3 2 4 4 1 1 3 2 3 3 -9 3 2 2 -9 1 4 4 3
188_3G1	4	3 2 4 -9 1 4 2 1 4 -9 2 3 4 4 4 4 4 3 1 2 2 2 3 1 2 1 3 3 3 4 3 3 2 1 2 1 4 1 3 4 1 3 2 -9 4 3 -9 1 -9 1 1 2 2 1 3 3 2 1 2 1 3 4 3 1 3 4 4 2 1 1 3 2 2 4 1 1 3 2 1 3 -9 3 2 2 -9 1 4 4 3
Bramston_12_3G6	4	3 2 4 2 1 4 4 1 4 4 2 3 4 4 4 -9 4 3 1 4 2 2 3 3 2 1 3 3 3 2 3 3 2 1 2 1 4 1 3 4 1 3 2 4 4 1 3 1 4 1 -9 2 2 1 3 1 2 1 2 1 2 4 3 1 3 2 4 2 1 1 3 2 2 4 1 1 3 2 3 3 3 3 2 2 2 1 4 4 3
Bramston_12_3G6	4	3 2 4 2 1 4 4 1 4 4 2 3 4 4 4 -9 4 3 1 2 2 2 3 1 2 1 3 3 3 4 3 3 2 1 2 1 4 1 3 4 1 3 2 1 4 3 3 1 4 1 -9 2 2 1 3 1 2 1 2 1 2 4 3 1 3 2 4 2 1 1 3 2 2 4 1 1 3 2 3 3 3 3 2 2 2 1 4 4 3
Bramston_22_3G7	4	-9 2 4 -9 -9 4 -9 -9 -9 -9 -9 -9 -9 -9 -9 -9 4 -9 -9 -9 -9 -9 3 1 2 -9 3 3 -9 4 3 3 -9 1 -9 1 -9 1 -9 4 1 -9 2 -9 -9 3 1 1 -9 -9 -9 2 -9 1 3 3 2 -9 -9 -9 2 -9 -9 1 3 -9 4 2 -9 -9 3 2 -9 4 -9 1 -9 2 1 3 3 -9 2 2 2 1 4 -9 3
Bramston_22_3G7	4	-9 2 4 -9 -9 4 -9 -9 -9 -9 -9 -9 -9 -9 -9 -9 4 -9 -9 -9 -9 -9 3 1 2 -9 3 3 -9 4 3 3 -9 1 -9 1 -9 1 -9 4 1 -9 2 -9 -9 3 1 1 -9 -9 -9 2 -9 1 3 3 2 -9 -9 -9 3 -9 -9 1 3 -9 4 2 -9 -9 3 2 -9 4 -9 1 -9 2 1 3 3 -9 2 2 2 1 4 -9 3
Bramston_31_3G8	4	3 2 4 -9 -9 4 2 1 -9 4 2 3 -9 4 4 -9 4 3 1 2 2 -9 3 1 2 1 3 3 3 4 3 3 2 1 -9 1 -9 4 3 4 2 3 2 4 -9 3 3 1 4 -9 3 -9 2 1 3 3 2 1 2 1 2 4 -9 1 3 4 4 4 -9 -9 3 2 2 4 1 1 3 2 3 -9 3 -9 2 2 2 1 4 4 3
Bramston_31_3G8	4	3 2 4 -9 -9 4 4 1 -9 4 2 3 -9 4 4 -9 4 3 1 2 2 -9 3 1 2 1 3 3 3 4 3 3 2 1 -9 1 -9 1 3 4 1 3 2 4 -9 3 1 1 4 -9 1 -9 2 1 3 3 2 1 2 1 2 4 -9 1 3 4 4 2 -9 -9 3 2 2 4 1 1 3 2 1 -9 3 -9 2 2 2 1 4 4 3
Bramston_48_3G9	4	3 2 4 -9 1 4 4 3 4 4 2 3 4 -9 4 4 4 3 1 4 2 2 3 1 -9 1 3 3 3 4 3 3 2 1 2 1 4 1 3 4 1 3 2 -9 4 3 3 1 4 1 1 -9 2 1 3 3 2 1 2 1 2 2 -9 1 -9 4 4 2 1 1 3 2 2 4 1 1 3 2 1 3 3 3 1 -9 2 1 4 4 3
Bramston_48_3G9	4	3 2 4 -9 1 4 4 1 4 4 2 3 4 -9 4 4 4 3 1 2 2 2 3 1 -9 1 3 3 3 4 3 3 2 1 2 1 4 1 3 4 1 3 2 -9 4 3 1 1 4 1 1 -9 2 1 3 3 2 1 2 1 3 4 -9 1 -9 4 4 2 1 1 3 2 2 4 1 1 3 2 1 3 3 3 2 -9 2 1 4 4 3
179_3H1	4	3 2 4 2 1 4 4 1 4 4 2 3 4 4 4 4 4 3 1 -9 2 2 3 1 2 1 3 3 3 2 3 3 2 1 -9 1 4 1 3 4 -9 3 2 4 4 3 3 1 4 1 3 -9 2 1 3 3 -9 1 2 1 2 4 3 3 3 2 4 2 1 1 3 2 2 4 1 1 3 2 3 3 3 3 1 2 2 1 4 4 3
179_3H1	4	3 2 4 2 1 4 4 1 4 4 2 3 4 4 4 4 4 3 1 -9 2 2 3 1 2 1 3 3 3 4 3 3 2 1 -9 1 4 1 3 4 -9 3 2 1 4 3 3 1 4 1 1 -9 2 1 3 3 -9 1 2 1 3 4 3 1 3 4 4 2 1 1 3 2 2 4 1 1 3 2 1 3 3 3 1 2 2 1 4 4 3
190_3H1	4	-9 2 4 2 1 4 4 1 4 4 4 3 4 4 4 4 4 -9 1 4 -9 2 3 1 2 1 3 3 3 4 3 3 2 1 2 1 4 1 3 2 1 3 2 4 4 3 3 1 4 1 1 2 2 1 3 1 -9 1 2 1 2 4 3 -9 -9 4 4 2 1 1 3 2 2 4 1 1 3 2 3 3 3 3 2 2 -9 1 4 4 3
190_3H1	4	-9 2 4 2 1 4 4 1 4 4 2 3 4 4 4 4 4 -9 1 2 -9 2 3 1 2 1 3 3 3 4 3 3 2 1 2 1 4 1 3 4 1 3 2 1 4 3 3 1 4 1 1 2 2 1 3 3 -9 1 2 1 2 4 3 -9 -9 4 4 2 1 1 3 2 2 4 1 1 3 2 1 3 3 3 2 2 -9 1 4 4 3
Bramston_51_3H5	4	3 2 4 2 1 4 2 1 4 4 2 3 4 4 1 4 4 3 1 2 2 2 3 1 2 1 3 3 3 4 3 3 2 1 2 1 -9 1 3 4 1 3 2 -9 4 3 3 1 -9 1 1 2 2 1 3 -9 -9 1 2 1 2 4 3 1 3 2 4 4 1 1 3 2 4 4 1 1 -9 2 3 3 3 3 2 2 2 1 4 4 3
Bramston_51_3H5	4	3 2 4 2 1 4 4 1 4 4 2 3 4 4 4 4 4 3 1 2 2 2 3 1 2 1 3 3 3 4 3 3 2 1 2 1 -9 1 3 4 1 3 2 -9 4 3 3 1 -9 1 1 2 2 1 3 -9 -9 1 2 1 2 4 3 1 3 4 4 2 1 1 3 2 4 4 1 1 -9 2 1 3 3 3 2 2 2 1 4 4 3
Bramston_14_3H6	4	3 2 4 2 1 4 4 1 4 4 2 3 -9 -9 4 4 4 3 1 2 2 2 3 1 2 1 3 3 3 4 3 3 2 1 2 1 4 4 3 4 1 3 4 4 4 3 3 1 4 1 1 2 2 1 3 1 -9 1 2 1 2 2 3 1 3 -9 4 4 1 1 3 2 2 4 1 1 3 2 3 3 3 -9 2 2 2 1 4 2 3
Bramston_14_3H6	4	3 2 4 2 1 4 4 1 4 4 2 3 -9 -9 4 4 4 3 1 2 2 2 3 1 2 1 3 3 3 4 3 3 2 1 2 1 4 1 3 4 1 3 2 4 4 3 1 1 4 1 1 2 2 1 3 3 -9 1 2 1 2 4 3 1 3 -9 4 2 1 1 3 2 2 4 1 1 3 2 3 3 3 -9 2 2 2 1 4 4 3
Bramston_24_3H7	4	3 2 4 -9 1 4 4 -9 -9 4 2 3 -9 4 4 -9 4 3 1 4 2 4 3 1 2 -9 3 3 3 4 3 3 2 1 -9 1 -9 1 3 2 1 3 4 -9 4 3 3 1 -9 -9 1 -9 2 1 3 -9 4 1 2 2 3 2 1 -9 3 -9 4 2 -9 -9 3 2 2 4 1 1 3 2 3 3 3 -9 2 2 2 3 4 4 3
Bramston_24_3H7	4	3 2 4 -9 1 4 4 -9 -9 4 2 3 -9 4 4 -9 4 3 1 2 2 2 3 1 2 -9 3 3 3 4 3 3 2 1 -9 1 -9 1 3 4 1 3 2 -9 4 3 3 1 -9 -9 1 -9 2 1 3 -9 2 1 2 1 3 4 3 -9 3 -9 4 2 -9 -9 3 2 2 4 1 1 3 2 1 3 3 -9 2 2 2 3 4 4 3
Bramston_32_3H8	4	-9 2 4 2 1 -9 4 1 4 -9 2 3 -9 -9 4 -9 4 3 1 4 2 4 -9 1 2 1 3 3 3 -9 3 3 2 1 -9 1 -9 4 3 4 1 3 2 -9 -9 3 1 1 -9 -9 1 -9 2 1 -9 3 4 1 3 -9 2 2 -9 1 -9 -9 4 2 -9 1 3 2 -9 4 1 -9 3 2 -9 3 3 3 2 -9 2 1 4 4 3
Bramston_32_3H8	4	-9 2 4 2 1 -9 4 1 4 -9 2 3 -9 -9 4 -9 4 3 1 2 2 2 -9 1 2 1 3 3 3 -9 3 3 2 1 -9 1 -9 1 3 4 1 3 2 -9 -9 3 1 1 -9 -9 1 -9 2 1 -9 3 2 1 2 -9 3 4 -9 1 -9 -9 4 2 -9 1 3 2 -9 4 1 -9 3 2 -9 3 3 3 2 -9 2 1 4 4 3
Bramston_49_3H9	4	3 2 4 2 1 -9 2 1 4 4 2 3 4 4 4 -9 4 3 1 2 2 2 3 1 -9 1 3 3 3 4 3 3 2 1 2 1 4 1 3 4 1 3 2 4 4 3 -9 1 4 -9 3 2 2 1 3 3 2 1 2 1 2 4 3 3 3 2 4 2 1 1 3 2 -9 4 1 -9 3 2 3 3 3 -9 2 2 2 1 4 4 3
Bramston_49_3H9	4	3 2 4 2 1 -9 2 1 4 4 2 3 4 4 4 -9 4 3 1 2 2 2 3 1 -9 1 3 3 3 4 3 3 2 1 2 1 4 1 3 4 1 3 2 1 4 3 -9 1 4 -9 1 2 2 1 3 3 2 1 2 1 3 4 3 1 3 4 4 2 1 1 3 2 -9 4 1 -9 3 2 1 3 3 -9 2 2 2 1 4 4 3
BRTIWI001	5	1 -9 4 4 3 4 4 3 4 2 2 3 4 2 1 2 2 2 1 4 2 2 4 3 2 1 2 3 2 4 1 3 2 1 4 1 1 4 3 4 2 1 2 4 4 1 1 4 4 3 3 2 2 3 3 -9 4 3 3 1 2 2 1 1 3 2 -9 4 1 1 1 2 2 4 1 1 2 3 1 3 2 3 1 2 4 3 4 2 3
BRTIWI001	5	3 -9 4 2 1 4 4 3 4 2 2 3 4 4 1 2 4 2 1 4 2 2 3 1 2 1 2 3 2 4 1 3 2 1 2 1 4 4 3 4 1 3 2 4 4 3 1 4 4 1 1 2 2 3 3 -9 4 3 3 1 2 4 1 1 3 2 -9 2 1 1 1 2 2 4 1 1 3 3 1 3 2 3 2 2 2 3 4 2 3
BRTIWI023	5	3 2 1 2 3 4 2 3 4 2 -9 3 2 -9 4 2 2 2 3 -9 1 2 3 1 4 -9 2 1 2 4 1 3 4 1 2 2 -9 4 1 4 2 1 2 1 4 -9 1 4 4 -9 3 2 -9 3 3 3 4 1 2 -9 2 2 1 1 -9 2 -9 4 2 1 3 2 2 2 3 1 2 -9 1 3 2 1 -9 2 4 1 4 -9 1
BRTIWI023	5	3 2 4 2 3 4 4 1 4 2 -9 3 4 -9 4 4 2 2 1 -9 2 2 3 1 2 -9 3 1 2 4 1 3 4 1 2 1 -9 4 3 4 1 3 2 1 4 -9 1 1 4 -9 1 2 -9 3 3 3 2 1 2 -9 3 4 1 1 -9 2 -9 4 2 1 3 2 2 4 3 1 3 -9 1 3 2 3 -9 2 4 1 4 -9 1
BRTIWI037	5	3 2 4 4 3 2 2 1 4 -9 2 3 2 -9 1 4 4 2 1 -9 1 4 4 3 -9 1 2 -9 2 2 1 3 2 1 -9 2 4 4 1 2 1 -9 4 4 4 1 1 1 4 3 1 2 -9 3 3 1 4 3 3 1 -9 2 1 1 2 2 2 4 2 -9 -9 2 2 4 1 1 3 3 3 3 2 1 1 -9 2 3 2 4 -9
BRTIWI037	5	3 2 4 4 1 4 4 1 4 -9 2 3 4 -9 4 4 4 2 1 -9 2 2 3 1 -9 1 2 -9 2 4 1 3 2 1 -9 1 4 1 3 2 1 -9 2 4 4 1 1 1 4 3 1 2 -9 3 3 1 4 1 2 1 -9 4 1 1 2 2 4 2 2 -9 -9 2 2 4 1 1 3 3 1 3 2 3 2 -9 2 3 2 4 -9
BRTIWI058	5	3 2 1 2 1 -9 2 3 4 -9 2 3 2 2 1 2 2 2 1 2 -9 2 3 1 4 3 2 3 2 2 1 -9 -9 1 4 2 4 4 3 2 1 3 2 4 4 3 1 4 4 3 3 2 2 3 4 -9 4 3 3 1 2 2 1 -9 3 2 4 4 1 4 -9 2 2 2 3 1 2 3 1 3 2 3 1 1 2 3 2 4 3
BRTIWI058	5	3 2 1 2 1 -9 2 3 4 -9 2 3 2 4 1 2 4 2 1 2 -9 2 3 1 4 1 3 3 3 4 1 -9 -9 1 2 2 4 1 3 4 1 3 2 1 4 3 1 4 4 1 1 2 2 3 3 -9 4 1 2 1 2 4 1 -9 3 4 4 2 1 1 -9 2 2 2 1 1 2 2 1 3 2 3 1 1 2 3 4 4 3
BRTIWI085	5	3 2 4 4 1 2 4 1 4 -9 -9 3 4 4 1 4 -9 2 -9 4 2 2 4 3 2 1 -9 3 2 4 1 3 4 1 2 1 4 1 1 -9 -9 1 4 4 1 -9 1 -9 4 1 3 2 2 3 3 1 2 3 3 1 -9 2 1 1 3 2 2 2 1 -9 3 2 2 -9 -9 1 3 3 3 3 2 3 2 -9 2 3 2 2 3
BRTIWI085	5	3 2 4 2 1 4 4 1 4 -9 -9 3 4 4 4 4 -9 2 -9 2 2 2 3 1 2 1 -9 3 2 4 1 3 4 1 2 1 4 1 3 -9 -9 3 2 4 4 -9 1 -9 4 1 1 2 2 3 3 1 2 3 2 1 -9 4 1 1 3 4 2 2 1 -9 3 2 2 -9 -9 1 3 3 1 3 3 3 2 -9 2 1 2 2 3
BRTIWI106	5	1 2 4 4 3 4 2 3 4 4 2 -9 4 4 1 2 4 2 1 2 -9 2 4 3 2 3 2 3 2 2 1 3 -9 1 2 1 -9 4 3 2 1 1 2 4 4 -9 1 -9 4 -9 3 4 -9 3 3 1 4 1 2 1 2 2 1 -9 -9 4 4 4 1 4 3 4 4 4 1 1 3 2 3 1 2 3 1 2 -9 1 4 4 3
BRTIWI106	5	3 2 4 4 1 4 4 3 4 4 2 -9 4 4 4 4 4 3 1 2 -9 2 3 1 2 3 2 3 2 2 1 3 -9 1 2 1 -9 4 3 2 1 3 2 1 4 -9 1 -9 4 -9 1 2 -9 3 3 1 2 1 2 1 2 4 1 -9 -9 4 4 2 1 1 3 2 2 4 1 1 3 2 1 1 2 3 1 2 -9 1 4 4 3
BRTIWI127	5	1 4 1 4 3 2 2 3 2 2 2 1 2 4 1 2 2 2 -9 2 1 -9 4 3 -9 3 2 3 2 2 1 -9 -9 1 4 2 1 4 3 2 1 1 2 1 4 -9 1 4 4 -9 3 4 2 3 3 1 4 -9 3 2 2 2 1 -9 3 4 4 4 1 1 3 4 4 4 1 1 3 -9 1 3 2 1 1 1 4 1 4 4 3
BRTIWI127	5	3 2 4 4 3 4 4 1 4 4 2 3 2 4 1 4 4 2 -9 2 1 -9 3 1 -9 1 2 3 3 4 1 -9 -9 1 2 2 4 4 3 4 1 3 2 1 4 -9 1 1 4 -9 1 2 2 3 3 3 2 -9 2 1 2 2 3 -9 3 4 4 2 1 1 3 2 4 4 1 1 3 -9 1 3 3 3 2 2 2 1 4 4 3
BRTIWI002	5	3 2 4 2 3 4 2 1 2 4 2 3 4 4 1 4 4 2 3 2 2 2 3 3 2 3 2 1 2 2 1 1 -9 1 4 1 4 4 3 2 1 3 4 4 4 1 1 1 4 3 3 2 2 3 3 1 2 3 3 2 3 2 1 1 3 2 2 4 1 4 3 4 4 2 1 1 3 3 3 -9 2 3 1 2 2 1 4 2 1
BRTIWI002	5	3 2 4 2 1 4 2 1 4 4 2 3 4 4 1 4 4 2 1 2 2 2 3 1 2 1 2 1 2 4 1 3 -9 1 2 1 4 1 3 4 1 3 2 1 4 3 1 1 4 1 1 2 2 3 3 3 2 1 2 1 3 4 1 1 3 4 4 2 1 4 3 4 2 2 1 1 3 3 3 -9 2 3 2 2 2 1 4 4 1
BRTIWI025	5	3 2 4 2 1 4 2 -9 2 -9 -9 3 4 4 1 4 -9 2 3 2 2 4 3 -9 2 -9 -9 -9 2 2 1 3 -9 1 4 1 4 1 -9 2 1 1 4 4 4 -9 -9 -9 4 1 3 2 2 3 3 -9 2 3 3 2 2 -9 1 -9 -9 2 2 2 1 1 3 4 2 4 -9 -9 2 3 -9 3 -9 1 1 2 2 3 4 -9 -9
BRTIWI025	5	3 2 4 2 1 4 4 -9 4 -9 -9 3 4 4 1 4 -9 2 1 2 2 2 3 -9 2 -9 -9 -9 2 2 1 3 -9 1 2 1 4 1 -9 4 1 3 2 4 4 -9 -9 -9 4 1 1 2 2 3 3 -9 2 3 2 2 3 -9 1 -9 -9 2 2 2 1 1 3 2 2 4 -9 -9 3 3 -9 3 -9 1 2 2 2 1 4 -9 -9
BRTIWI038	5	3 4 1 4 3 2 2 3 4 2 2 -9 2 4 4 2 4 -9 -9 -9 1 2 -9 1 4 -9 3 3 2 2 1 -9 4 2 2 2 1 1 1 -9 -9 -9 2 1 4 1 1 4 4 3 3 -9 2 3 3 1 -9 3 -9 -9 2 2 1 1 -9 2 2 2 2 -9 3 2 4 4 -9 1 3 -9 3 3 2 3 -9 2 2 3 4 2 3
BRTIWI038	5	3 4 4 2 1 4 4 1 4 4 2 -9 4 4 4 4 4 -9 -9 -9 2 2 -9 1 2 -9 3 3 2 4 1 -9 4 1 2 1 1 1 3 -9 -9 -9 2 1 4 3 1 1 4 1 3 -9 2 3 3 1 -9 1 -9 -9 2 2 1 1 -9 4 4 2 1 -9 3 2 2 4 -9 1 3 -9 3 3 2 3 -9 2 2 1 4 2 3
BRTIWI059	5	3 4 4 4 3 4 2 -9 4 2 -9 1 4 4 1 2 2 3 1 4 2 4 3 -9 2 3 3 3 2 2 1 3 -9 1 2 1 1 4 1 2 2 1 4 1 4 3 1 4 4 1 1 4 2 3 3 1 4 3 2 2 3 2 1 1 2 4 4 4 2 4 3 2 2 2 3 1 2 -9 1 -9 3 3 2 1 2 3 2 4 3
BRTIWI059	5	3 4 4 4 1 4 2 -9 4 4 -9 1 4 4 4 4 2 3 1 2 2 4 3 -9 2 1 3 3 2 4 3 3 -9 1 2 1 1 4 3 2 1 1 2 1 4 3 1 1 4 1 1 2 2 3 3 1 4 3 2 1 3 2 3 1 3 4 4 4 1 4 3 2 2 2 1 1 3 -9 1 -9 3 3 2 2 2 1 4 4 3
BRTIWI088	5	1 2 4 4 3 2 2 3 2 2 -9 3 4 2 1 4 4 2 3 2 2 4 3 1 2 1 2 3 2 2 1 -9 2 1 -9 1 4 4 1 4 1 3 2 1 4 -9 1 -9 4 3 1 4 -9 3 3 1 4 3 3 2 2 2 1 1 3 2 4 4 1 1 3 4 4 2 -9 1 3 -9 -9 3 2 1 1 1 2 3 4 2 3
BRTIWI088	5	3 2 4 2 1 4 2 3 4 2 -9 3 4 4 4 4 4 2 1 2 2 2 3 1 2 1 2 3 2 4 1 -9 2 1 -9 1 4 1 3 4 1 3 2 1 4 -9 1 -9 4 1 1 2 -9 3 3 3 4 3 2 1 3 2 3 1 3 2 4 2 1 1 3 4 2 2 -9 1 3 -9 -9 3 2 3 1 2 2 3 4 4 3
BRTIWI108	5	3 2 1 2 3 -9 2 3 -9 4 2 3 2 2 1 2 2 2 3 4 -9 -9 3 -9 4 1 2 1 2 2 1 -9 4 -9 2 2 4 4 3 2 1 -9 4 1 1 -9 1 -9 -9 1 -9 2 -9 3 3 1 4 3 2 2 3 2 1 -9 3 -9 2 4 2 1 3 4 4 2 1 1 2 3 1 1 -9 1 1 2 4 3 2 2 1
BRTIWI108	5	3 2 4 2 1 -9 2 3 -9 4 2 3 4 4 1 4 2 3 3 2 -9 -9 3 -9 2 1 2 1 2 2 1 -9 4 -9 2 1 4 1 3 4 1 -9 2 1 1 -9 1 -9 -9 1 -9 2 -9 1 3 3 4 3 2 2 3 2 1 -9 3 -9 2 2 2 1 3 4 4 2 1 1 2 3 1 3 -9 3 1 2 2 3 4 2 1
BRTIWI133	5	1 -9 1 4 3 2 2 3 -9 2 2 -9 2 2 1 4 4 2 -9 4 -9 2 -9 -9 -9 3 2 3 2 2 1 3 2 1 2 2 1 4 3 4 2 3 2 1 4 1 1 -9 4 1 1 4 2 3 4 -9 4 3 3 1 3 2 1 1 3 4 4 4 -9 4 3 2 -9 2 3 3 2 2 1 3 2 3 1 2 4 1 4 2 3
BRTIWI133	5	3 -9 4 2 3 2 4 1 -9 4 2 -9 4 4 1 4 4 2 -9 2 -9 2 -9 -9 -9 1 3 3 3 2 1 3 2 1 2 1 4 4 3 4 1 3 2 1 4 1 1 -9 4 1 1 4 2 3 3 -9 4 1 2 1 3 4 3 1 3 4 4 2 -9 1 3 2 -9 2 1 1 3 2 1 3 2 3 2 2 4 1 4 2 3
BRTIWI006	5	3 -9 4 2 3 2 -9 3 4 4 2 1 4 2 1 2 2 -9 1 4 2 4 3 1 2 1 2 3 2 2 1 -9 4 1 2 1 1 4 3 4 1 3 2 4 4 3 1 1 4 3 1 2 2 3 3 3 2 1 2 2 2 2 1 -9 3 2 4 4 1 4 3 2 4 2 1 1 3 3 1 3 2 1 1 2 2 1 2 2 -9
BRTIWI006	5	3 -9 4 2 1 4 -9 1 4 4 2 3 4 4 4 4 2 -9 1 2 2 4 3 1 2 1 3 3 3 2 1 -9 4 1 2 1 4 4 3 4 1 3 2 1 4 3 1 1 4 1 1 2 2 3 3 3 2 1 2 1 2 4 3 -9 3 2 4 2 1 4 3 2 2 4 1 1 3 3 1 3 2 1 1 2 2 1 4 4 -9
BRTIWI026	5	3 2 4 2 3 -9 4 3 2 2 2 3 4 2 1 4 2 3 1 4 2 4 3 1 2 -9 2 3 2 4 1 1 4 1 2 1 4 4 1 4 2 -9 4 1 4 1 1 4 4 3 3 4 -9 3 3 3 4 3 3 -9 3 2 1 1 3 2 2 4 1 1 3 2 4 4 1 1 3 3 3 1 2 1 1 -9 4 3 2 -9 3
BRTIWI026	5	3 2 4 2 1 -9 4 3 4 4 2 3 4 4 4 4 2 3 1 4 2 2 3 1 2 -9 2 3 2 4 1 1 2 1 2 1 4 1 3 4 1 -9 4 1 4 3 1 4 4 1 3 2 -9 3 3 3 4 1 2 -9 3 4 1 1 3 2 4 2 1 1 3 2 2 4 1 1 3 3 1 1 2 3 1 -9 2 1 4 -9 3
BRTIWI039	5	3 2 4 4 1 -9 2 3 4 -9 2 3 4 2 1 2 4 2 3 4 2 2 -9 1 2 -9 3 -9 2 2 1 3 -9 2 4 1 -9 4 3 2 1 3 4 4 4 1 1 4 4 3 3 4 -9 3 3 1 4 3 -9 2 2 2 1 1 3 4 2 4 1 4 3 4 4 4 1 3 3 3 3 1 2 1 1 -9 2 1 2 -9 3
BRTIWI039	5	3 2 4 2 1 -9 2 3 4 -9 2 3 4 4 1 4 4 2 1 2 2 2 -9 1 2 -9 3 -9 2 4 1 3 -9 1 2 1 -9 1 3 4 1 3 4 4 4 1 1 1 4 3 3 4 -9 1 3 3 2 3 -9 1 2 4 3 1 3 4 4 2 1 1 3 2 2 4 1 1 3 3 3 3 2 3 2 -9 2 1 4 -9 3
BRTIWI065	5	3 2 -9 2 3 2 2 3 4 2 2 1 2 -9 1 4 4 2 -9 4 -9 2 3 -9 4 1 -9 3 2 2 1 1 -9 2 4 2 1 4 -9 2 -9 -9 2 1 4 3 1 4 4 3 -9 -9 2 3 3 -9 2 3 -9 1 3 2 -9 -9 3 2 4 2 1 -9 3 2 4 -9 -9 -9 2 3 1 3 2 1 1 2 2 3 2 2 3
BRTIWI065	5	3 2 -9 2 1 4 4 1 4 4 2 3 2 -9 4 4 4 2 -9 2 -9 2 3 -9 4 1 -9 3 2 4 3 1 -9 1 2 2 4 1 -9 4 -9 -9 2 1 4 3 1 4 4 1 -9 -9 2 1 3 -9 2 1 -9 1 3 2 -9 -9 3 2 4 2 1 -9 3 2 4 -9 -9 -9 3 2 1 3 2 3 1 2 2 1 4 4 3
BRTIWI089	5	1 2 -9 4 1 2 2 3 4 4 2 3 2 -9 -9 4 -9 -9 3 2 1 2 3 -9 -9 1 -9 -9 2 2 1 1 4 1 4 -9 4 1 -9 -9 2 3 4 4 4 -9 1 -9 4 -9 3 4 -9 1 3 1 4 3 -9 -9 3 2 1 -9 -9 2 -9 2 -9 1 3 2 4 -9 -9 1 -9 -9 -9 1 2 1 1 2 2 -9 -9 -9 -9
BRTIWI089	5	1 2 -9 4 1 4 2 3 4 4 2 3 4 -9 -9 4 -9 -9 3 2 2 2 3 -9 -9 1 -9 -9 2 4 1 3 4 1 2 -9 4 1 -9 -9 1 3 2 4 4 -9 1 -9 4 -9 1 2 -9 1 3 1 4 3 -9 -9 3 2 1 -9 -9 2 -9 2 -9 1 3 2 2 -9 -9 1 -9 -9 -9 3 3 3 2 2 2 -9 -9 -9 -9
BRTIWI111	5	-9 4 -9 4 3 2 2 3 -9 2 2 -9 2 -9 1 2 -9 -9 -9 4 -9 4 3 1 -9 1 2 1 -9 2 1 1 4 1 -9 2 1 1 1 4 -9 -9 2 -9 -9 -9 1 4 4 3 1 2 -9 3 3 3 2 -9 3 1 3 2 1 -9 3 2 4 4 -9 1 3 4 2 2 1 -9 2 2 3 3 2 3 1 2 2 3 2 2 1
BRTIWI111	5	-9 2 -9 2 3 4 2 1 -9 2 2 -9 4 -9 1 4 -9 -9 -9 2 -9 4 3 1 -9 1 3 1 -9 2 1 1 2 1 -9 1 4 1 3 4 -9 -9 2 -9 -9 -9 1 4 4 3 1 2 -9 3 3 3 2 -9 2 1 3 2 1 -9 3 4 4 4 -9 1 3 4 2 4 1 -9 3 2 3 3 2 3 2 2 2 1 2 2 1
BRTIWI137	5	3 -9 4 4 1 4 4 -9 4 2 2 3 -9 -9 1 2 2 2 -9 4 2 -9 -9 3 -9 -9 3 3 2 2 1 3 4 1 2 1 1 4 -9 -9 2 -9 4 1 -9 1 1 -9 4 1 3 -9 2 3 3 1 -9 3 2 -9 3 4 1 -9 -9 2 2 4 -9 4 -9 4 4 -9 3 -9 3 -9 1 3 2 3 1 -9 4 3 2 -9 3
BRTIWI137	5	3 -9 4 2 1 4 4 -9 4 4 2 3 -9 -9 1 4 4 2 -9 2 2 -9 -9 3 -9 -9 3 3 2 2 1 3 4 1 2 1 4 1 -9 -9 1 -9 2 1 -9 3 1 -9 4 1 1 -9 2 1 3 3 -9 1 2 -9 3 4 1 -9 -9 2 4 2 -9 1 -9 4 2 -9 3 -9 3 -9 1 3 2 3 2 -9 2 1 4 -9 3
BRTIWI007	5	3 2 1 2 3 4 4 1 4 2 2 3 2 4 1 4 2 2 3 2 1 4 3 1 4 1 2 1 2 2 1 3 -9 1 2 2 4 4 3 4 2 3 2 4 4 1 1 4 4 3 1 2 2 3 3 3 2 1 3 1 3 2 1 1 3 4 4 4 1 4 3 4 2 2 1 1 3 3 1 1 2 1 1 2 4 3 2 2 1
BRTIWI007	5	3 2 4 2 1 4 4 1 4 4 2 3 4 4 1 4 4 2 1 2 2 2 3 1 2 1 3 3 2 2 1 3 -9 1 2 1 4 4 3 4 1 3 2 1 4 3 1 1 4 1 1 2 2 3 3 3 2 1 2 1 3 4 1 1 3 4 4 4 1 4 3 4 2 4 1 1 3 3 1 3 3 3 1 2 2 1 4 2 3
BRTIWI027	5	3 4 4 4 3 2 2 3 4 2 2 1 4 2 1 2 4 3 3 4 2 -9 3 1 2 -9 3 3 2 4 1 3 4 1 4 -9 1 4 1 2 2 -9 2 4 4 1 1 4 4 3 1 2 2 3 3 1 4 3 3 1 2 2 1 1 2 2 4 4 -9 4 3 4 4 4 1 3 -9 3 3 3 2 3 -9 1 4 3 4 4 3
BRTIWI027	5	3 2 4 2 1 4 2 1 4 2 2 3 4 2 1 2 4 3 1 2 2 -9 3 1 2 -9 3 3 2 4 1 3 2 1 2 -9 4 4 3 4 1 -9 2 4 4 3 1 1 4 1 1 2 2 3 3 3 4 1 2 1 2 4 3 1 3 4 4 4 -9 4 3 2 4 4 1 1 -9 3 1 3 2 3 -9 2 4 1 4 4 3
BRTIWI042	5	3 4 1 2 3 2 2 3 4 2 -9 3 2 4 1 4 2 -9 1 4 -9 2 -9 1 4 1 3 3 2 2 1 3 2 1 4 2 1 4 1 -9 1 -9 4 4 4 3 -9 4 -9 3 3 2 -9 3 3 3 4 1 3 -9 2 2 1 1 3 2 4 4 2 4 3 2 -9 -9 1 1 3 -9 3 3 2 1 -9 1 4 3 2 2 3
BRTIWI042	5	3 2 4 2 1 4 4 1 4 4 -9 3 2 4 1 4 2 -9 1 4 -9 2 -9 1 4 1 3 3 2 2 3 3 2 1 2 2 4 1 3 -9 1 -9 4 1 4 3 -9 4 -9 1 1 2 -9 1 3 3 2 1 3 -9 2 4 3 1 3 2 4 2 1 1 3 2 -9 -9 1 1 3 -9 3 3 2 3 -9 1 2 3 4 2 3
BRTIWI067	5	3 2 -9 4 3 4 2 1 2 2 -9 3 4 4 4 2 4 2 1 -9 2 4 3 1 -9 3 2 3 2 2 1 -9 4 -9 -9 1 4 4 3 4 1 1 2 1 4 1 1 -9 4 3 3 4 2 3 3 3 2 1 2 1 2 2 1 1 3 2 4 4 1 4 1 4 4 4 1 1 3 3 3 3 2 3 2 -9 -9 3 2 -9 -9
BRTIWI067	5	3 2 -9 2 1 4 2 1 4 2 -9 3 4 4 4 2 4 3 1 -9 2 2 3 1 -9 1 2 3 2 2 1 -9 4 -9 -9 1 4 4 3 4 1 3 2 1 4 3 1 -9 4 3 1 2 2 3 3 3 2 1 2 1 3 4 3 1 3 4 4 4 1 1 1 2 2 4 1 1 3 3 1 3 2 3 2 -9 -9 3 4 -9 -9
BRTIWI090	5	-9 -9 1 2 1 -9 2 3 4 2 4 1 2 4 1 4 4 3 1 -9 1 -9 3 1 -9 -9 2 -9 -9 -9 1 1 4 1 2 2 1 1 1 -9 1 -9 4 1 -9 3 1 -9 4 -9 3 2 2 3 3 3 4 3 2 -9 2 2 1 -9 3 2 -9 2 -9 4 3 -9 2 2 -9 1 3 3 3 3 2 1 1 2 2 -9 2 4 -9
BRTIWI090	5	-9 -9 4 2 1 -9 4 1 4 4 2 3 4 4 4 4 4 3 1 -9 2 -9 3 1 -9 -9 2 -9 -9 -9 3 1 4 1 2 1 4 1 1 -9 1 -9 4 1 -9 3 1 -9 4 -9 3 2 2 3 3 3 4 3 2 -9 3 2 3 -9 3 2 -9 2 -9 1 3 -9 2 2 -9 1 3 3 3 3 2 1 2 2 2 -9 2 4 -9
BRTIWI114	5	-9 2 -9 -9 -9 4 2 1 4 4 4 3 -9 2 1 4 4 2 3 2 -9 2 3 1 2 -9 -9 3 2 -9 1 3 -9 2 2 1 4 1 1 4 -9 -9 4 1 -9 -9 1 1 4 1 3 -9 2 3 3 3 4 3 3 1 2 4 1 -9 3 4 -9 2 1 1 3 4 -9 2 -9 1 -9 3 1 3 2 3 1 2 2 1 2 -9 3
BRTIWI114	5	-9 2 -9 -9 -9 4 2 1 4 4 4 3 -9 4 4 4 4 2 1 2 -9 2 3 1 2 -9 -9 3 2 -9 1 3 -9 1 2 1 4 1 3 4 -9 -9 4 1 -9 -9 1 1 4 1 1 -9 2 3 3 3 4 3 2 1 3 4 1 -9 3 4 -9 2 1 1 3 2 -9 4 -9 1 -9 3 1 3 3 3 2 2 2 1 4 -9 3
BRTIWI143	5	-9 2 4 4 3 2 4 3 2 2 2 3 4 4 1 2 4 2 -9 2 2 4 -9 3 -9 1 2 3 2 4 1 3 -9 1 4 -9 4 4 1 2 1 1 2 4 1 -9 1 4 4 -9 1 4 2 3 3 1 2 -9 3 1 3 2 -9 1 -9 2 -9 2 1 4 3 4 4 2 3 3 -9 -9 -9 -9 2 -9 2 1 2 -9 2 -9 -9
BRTIWI143	5	-9 2 4 2 1 4 4 1 4 4 2 3 4 4 1 4 4 3 -9 2 2 2 -9 1 -9 1 3 3 2 4 3 3 -9 1 2 -9 4 1 3 4 1 1 2 4 4 -9 1 1 4 -9 1 2 2 1 3 3 2 -9 3 1 3 2 -9 1 -9 4 -9 2 1 4 3 2 2 2 3 1 -9 -9 -9 -9 2 -9 2 1 2 -9 4 -9 -9
BRTIWI009	5	3 4 4 2 3 4 4 3 4 2 4 1 4 4 1 4 4 2 1 4 2 4 3 1 2 1 2 3 2 2 1 -9 4 2 4 1 1 4 3 4 1 3 2 4 4 1 1 4 4 3 3 2 2 3 3 1 4 3 3 1 2 2 1 1 2 2 2 4 1 4 3 2 2 2 -9 1 -9 3 1 3 2 1 2 1 2 1 4 4 3
BRTIWI009	5	3 2 4 2 1 4 4 3 4 4 2 3 4 4 4 4 4 2 1 2 2 2 3 1 2 1 2 3 2 4 3 -9 2 1 2 1 4 1 3 4 1 3 2 1 4 3 1 1 4 3 1 2 2 1 3 3 4 1 2 1 2 4 3 1 3 4 4 2 1 4 3 2 2 4 -9 1 -9 2 1 3 3 3 2 2 2 1 4 4 3
BRTIWI029	5	3 2 4 4 3 4 2 -9 -9 4 2 -9 4 4 1 2 -9 2 1 4 -9 2 4 3 2 -9 3 3 2 2 1 3 4 2 2 1 4 4 1 4 1 3 4 1 4 -9 1 4 4 -9 1 4 -9 3 3 3 2 1 2 -9 3 2 1 1 -9 2 4 4 1 4 1 4 4 4 3 1 3 -9 -9 -9 2 1 2 2 -9 3 2 2 3
BRTIWI029	5	3 2 4 4 1 4 2 -9 -9 4 2 -9 4 4 1 4 -9 2 1 2 -9 2 3 1 2 -9 3 3 2 4 1 3 2 2 2 1 4 4 3 4 1 3 2 1 4 -9 1 1 4 -9 1 2 -9 3 3 3 2 1 2 -9 3 2 3 1 -9 2 4 2 1 1 3 2 2 4 1 1 3 -9 -9 -9 2 3 2 2 -9 1 4 2 3
BRTIWI043	5	3 2 4 4 3 4 2 3 -9 2 2 -9 4 -9 1 4 -9 2 -9 4 2 2 3 1 -9 -9 2 3 2 2 1 1 4 1 -9 1 -9 4 3 4 2 1 4 1 4 1 1 4 4 1 1 4 2 3 3 3 4 3 2 2 3 2 1 -9 -9 -9 2 4 1 4 3 4 4 2 1 3 2 3 1 1 2 1 2 -9 2 1 4 2 3
BRTIWI043	5	3 2 4 2 1 4 2 3 -9 4 2 -9 4 -9 4 4 -9 2 -9 2 2 2 3 1 -9 -9 2 3 2 4 1 3 2 1 -9 1 -9 1 3 4 1 3 2 1 4 3 1 4 4 1 1 2 2 3 3 3 4 1 2 2 3 4 1 -9 -9 -9 2 2 1 4 3 2 2 4 1 1 3 3 1 3 3 3 2 -9 2 1 4 2 3
BRTIWI070	5	1 2 -9 4 3 4 2 3 4 4 2 1 4 4 1 2 2 2 1 4 2 4 4 3 -9 1 2 3 2 2 1 3 2 2 -9 1 1 4 -9 2 1 -9 2 1 4 -9 1 4 4 3 3 4 -9 3 3 1 -9 1 2 1 3 2 1 1 -9 2 4 4 1 4 3 4 4 2 1 1 2 3 1 3 2 1 1 2 2 3 2 -9 -9
BRTIWI070	5	3 2 -9 2 1 4 2 1 4 4 2 3 4 4 1 4 2 2 1 2 2 4 3 1 -9 1 2 3 2 4 1 3 2 2 -9 1 4 4 -9 2 1 -9 2 1 4 -9 1 4 4 3 1 2 -9 3 3 1 -9 1 2 1 3 2 3 1 -9 2 4 4 1 1 3 2 4 4 1 1 3 3 1 3 2 3 2 2 2 3 4 -9 -9
BRTIWI092	5	-9 -9 1 4 3 2 2 3 -9 2 -9 3 2 2 1 2 2 2 3 -9 1 4 4 3 4 3 3 1 2 2 1 1 -9 2 2 2 4 4 -9 -9 1 1 4 1 -9 3 1 4 4 -9 1 2 2 3 3 1 -9 1 -9 -9 -9 2 1 -9 -9 2 4 4 -9 -9 1 4 4 2 1 1 2 3 3 3 2 1 1 -9 2 3 4 -9 1
BRTIWI092	5	-9 -9 4 2 1 4 4 1 -9 4 -9 3 4 4 1 4 2 2 1 -9 2 2 3 3 2 1 3 3 3 4 1 3 -9 2 2 1 4 4 -9 -9 1 1 4 1 -9 3 1 4 4 -9 1 2 2 3 3 3 -9 1 -9 -9 -9 2 1 -9 -9 4 4 4 -9 -9 3 2 2 4 1 1 2 2 1 3 2 3 2 -9 2 3 4 -9 3
BRTIWI116	5	3 4 4 2 3 4 4 1 -9 -9 4 1 4 -9 1 -9 4 3 -9 -9 2 -9 -9 1 2 3 2 1 2 2 1 3 4 1 4 1 1 4 -9 4 1 3 2 1 4 -9 1 4 4 1 3 4 2 3 3 3 4 1 3 1 3 2 -9 1 -9 4 4 4 -9 -9 1 -9 2 2 1 1 -9 3 -9 3 3 1 2 2 -9 -9 4 -9 1
BRTIWI116	5	3 4 4 2 3 4 4 1 -9 -9 2 3 4 -9 4 -9 4 3 -9 -9 2 -9 -9 1 2 1 3 1 3 4 1 3 4 1 2 1 4 4 -9 4 1 3 2 1 4 -9 1 4 4 1 1 2 2 3 3 3 4 1 2 1 3 4 -9 1 -9 4 4 4 -9 -9 1 -9 2 4 1 1 -9 2 -9 3 3 1 2 2 -9 -9 4 -9 1
BRTIWI144	5	3 2 -9 4 3 2 2 1 -9 4 2 -9 2 4 1 4 4 -9 -9 2 2 -9 -9 1 -9 -9 3 3 2 2 1 1 4 2 2 1 -9 4 -9 -9 1 3 2 4 1 1 -9 4 4 3 -9 2 2 3 3 1 4 1 2 2 -9 4 1 -9 3 -9 4 4 2 1 3 -9 4 4 1 1 3 3 1 3 2 -9 -9 2 4 3 2 -9 3
BRTIWI144	5	3 2 -9 2 3 4 2 1 -9 4 2 -9 4 4 4 4 4 -9 -9 2 2 -9 -9 1 -9 -9 3 3 2 4 1 1 4 2 2 1 -9 4 -9 -9 1 3 2 4 4 3 -9 4 4 1 -9 2 2 3 3 3 4 1 2 1 -9 4 3 -9 3 -9 4 2 1 1 3 -9 2 4 1 1 3 3 1 3 2 -9 -9 2 4 3 4 -9 3
BRTIWI011	5	3 4 4 2 3 2 2 1 4 4 2 3 4 4 1 2 4 2 3 2 2 2 4 3 2 1 2 3 2 2 1 3 4 1 2 1 1 4 1 4 1 3 4 4 4 3 1 4 4 3 3 2 2 3 3 3 4 1 3 1 2 2 1 1 -9 2 2 4 1 4 3 4 4 4 3 1 3 3 3 3 2 1 2 2 4 1 4 4 3
BRTIWI011	5	3 2 4 2 1 2 4 1 4 4 2 3 4 4 1 4 4 2 1 2 2 2 3 1 2 1 2 3 2 4 1 3 2 1 2 1 4 1 3 4 1 3 2 4 4 3 1 4 4 1 1 2 2 1 3 3 2 1 2 1 3 4 3 1 -9 2 2 2 1 4 3 2 2 4 3 1 3 3 1 3 2 3 2 2 2 1 4 4 3
BRTIWI030	5	1 2 4 4 1 2 2 3 4 2 2 3 4 4 1 4 4 2 3 -9 2 2 3 1 2 3 2 3 2 4 1 3 -9 2 -9 1 4 4 3 -9 2 1 2 4 4 1 1 -9 2 1 3 2 -9 3 3 -9 2 1 3 -9 3 -9 1 1 3 2 4 4 1 -9 3 4 2 2 3 1 -9 3 1 1 2 -9 2 2 2 -9 4 -9 3
BRTIWI030	5	1 2 4 4 1 4 4 1 4 4 2 3 4 4 1 4 4 2 1 -9 2 2 3 1 2 3 2 3 3 4 1 3 -9 1 -9 1 4 4 3 -9 1 3 2 1 4 3 1 -9 4 1 1 2 -9 3 3 -9 2 1 2 -9 3 -9 3 1 3 4 4 4 1 -9 3 2 2 2 1 1 -9 2 1 3 2 -9 2 2 2 -9 4 -9 3
BRTIWI047	5	-9 4 4 4 3 2 2 3 2 2 2 -9 4 4 1 4 -9 2 -9 4 2 2 -9 3 2 1 3 1 2 2 1 3 -9 1 4 1 1 4 3 2 2 3 2 -9 4 1 1 4 4 3 3 -9 3 3 3 1 2 -9 3 2 3 -9 -9 1 3 -9 -9 4 -9 -9 -9 2 2 2 1 1 2 -9 -9 3 2 1 -9 2 2 3 2 -9 1
BRTIWI047	5	-9 2 4 4 3 4 4 1 4 4 2 -9 4 4 4 4 -9 2 -9 2 2 2 -9 1 2 1 3 3 2 2 1 3 -9 1 2 1 4 4 3 4 1 3 2 -9 4 1 1 4 4 1 1 -9 2 3 3 3 2 -9 3 1 3 -9 -9 1 3 -9 -9 4 -9 -9 -9 2 2 4 1 1 3 -9 -9 3 2 3 -9 2 2 3 4 -9 3
BRTIWI071	5	3 -9 4 4 3 2 2 -9 -9 4 2 1 4 -9 1 2 -9 -9 1 -9 2 -9 3 1 2 1 3 3 2 2 1 3 4 2 -9 1 1 4 -9 -9 -9 1 4 1 4 1 1 -9 4 1 1 2 2 3 3 1 4 3 -9 1 -9 2 1 1 2 -9 2 4 1 1 3 2 4 2 1 1 -9 3 -9 1 -9 3 1 -9 2 3 4 4 3
BRTIWI071	5	3 -9 4 2 1 4 4 -9 -9 4 2 3 4 -9 1 4 -9 -9 1 -9 2 -9 3 1 2 1 3 3 2 4 3 3 2 2 -9 1 4 1 -9 -9 -9 3 2 1 4 3 1 -9 4 1 1 2 2 3 3 3 4 1 -9 1 -9 4 1 1 3 -9 2 2 1 1 3 2 2 4 1 1 -9 3 -9 3 -9 3 1 -9 2 3 4 4 3
BRTIWI103	5	3 -9 4 -9 -9 4 2 1 4 2 2 -9 -9 2 1 4 4 2 1 4 2 4 -9 3 2 3 3 -9 2 2 1 3 2 1 2 1 -9 4 -9 -9 1 1 2 1 4 -9 1 4 4 3 3 2 -9 3 -9 1 2 1 -9 -9 3 2 1 1 -9 2 2 4 1 1 3 4 4 4 1 1 3 3 3 1 2 1 2 2 2 3 2 -9 -9
BRTIWI103	5	3 -9 4 -9 -9 4 2 1 4 4 2 -9 -9 2 4 4 4 3 1 2 2 2 -9 1 2 1 3 -9 2 4 1 3 2 1 2 1 -9 4 -9 -9 1 1 2 1 4 -9 1 1 4 3 1 2 -9 3 -9 3 2 1 -9 -9 3 4 1 1 -9 4 4 4 1 1 3 2 2 4 1 1 3 3 1 3 2 1 2 2 2 1 4 -9 -9
BRTIWI118	5	-9 -9 -9 4 3 2 4 -9 2 -9 -9 -9 2 4 1 4 4 2 -9 -9 1 -9 3 1 -9 -9 3 -9 2 2 1 -9 -9 2 2 -9 1 4 -9 -9 -9 -9 4 4 1 1 1 4 4 -9 -9 4 2 3 3 1 4 3 2 2 3 2 -9 1 3 -9 2 4 1 4 3 4 -9 4 3 1 3 3 3 3 2 1 1 1 4 3 2 -9 -9
BRTIWI118	5	-9 -9 -9 2 1 4 4 -9 2 -9 -9 -9 4 4 1 4 4 3 -9 -9 2 -9 3 1 -9 -9 3 -9 2 4 1 -9 -9 1 2 -9 4 1 -9 -9 -9 -9 2 1 4 3 1 4 4 -9 -9 2 2 1 3 1 4 3 2 1 3 4 -9 1 3 -9 4 2 1 1 3 4 -9 4 3 1 3 3 1 3 3 1 1 2 4 3 4 -9 -9
BRTIWI145	5	3 2 4 4 1 2 2 3 4 2 2 3 4 2 1 4 -9 -9 3 -9 2 4 3 -9 -9 -9 -9 3 2 4 1 3 -9 1 2 1 4 1 -9 2 1 3 4 4 1 3 1 -9 4 -9 1 4 3 3 3 -9 4 3 2 -9 3 4 1 1 3 2 2 2 1 4 3 4 2 -9 -9 3 3 -9 1 3 2 1 1 2 4 1 4 2 -9
BRTIWI145	5	3 2 4 2 1 4 2 1 4 4 2 3 4 4 1 4 -9 -9 1 -9 2 4 3 -9 -9 -9 -9 3 2 4 1 3 -9 1 2 1 4 1 -9 4 1 3 4 1 4 3 1 -9 4 -9 1 4 2 3 3 -9 4 3 2 -9 3 4 1 1 3 2 2 2 1 1 3 2 2 -9 -9 3 3 -9 1 3 2 3 2 2 2 1 4 4 -9
BRTIWI012	5	3 2 4 4 3 2 4 3 4 4 4 3 4 4 1 4 2 3 1 2 2 4 4 3 2 1 3 1 2 4 1 1 4 2 2 1 4 4 3 2 1 1 2 4 4 3 1 1 4 1 3 2 2 3 3 1 2 -9 3 1 2 2 3 1 3 2 4 4 2 4 3 2 4 2 -9 1 3 3 1 1 2 1 1 2 2 1 2 2 1
BRTIWI012	5	3 2 4 4 1 4 4 3 4 4 2 3 4 4 4 4 2 3 1 2 2 2 4 1 2 1 3 1 2 4 3 1 4 1 2 1 4 1 3 2 1 3 2 1 4 3 1 1 4 1 1 2 2 1 3 3 2 -9 2 1 2 2 3 1 3 2 4 2 1 1 3 2 4 2 -9 1 3 2 1 3 2 3 1 2 2 1 4 2 1
BRTIWI034	5	3 2 4 4 1 4 2 1 4 2 2 3 4 4 1 4 -9 3 1 -9 1 2 4 3 -9 3 3 3 2 2 1 -9 -9 2 2 -9 4 4 3 2 2 3 4 4 4 3 1 4 4 3 3 4 2 3 3 1 4 1 3 1 3 2 -9 1 -9 2 4 4 -9 4 3 -9 -9 -9 3 1 3 -9 1 1 2 -9 1 1 2 -9 2 -9 3
BRTIWI034	5	3 2 4 2 1 4 4 1 4 2 2 3 4 4 1 4 -9 3 1 -9 2 2 3 1 -9 1 3 3 3 4 3 -9 -9 2 2 -9 4 4 3 4 1 3 4 4 4 3 1 4 4 1 1 4 2 3 3 3 2 1 2 1 3 2 -9 1 -9 2 4 4 -9 1 3 -9 -9 -9 1 1 3 -9 1 3 2 -9 1 2 2 -9 2 -9 3
BRTIWI048	5	3 2 1 2 3 4 2 3 4 2 2 1 2 -9 1 4 4 2 -9 4 1 2 -9 3 4 3 2 3 2 2 1 1 4 1 4 2 4 4 3 2 2 1 2 4 4 1 1 4 4 -9 3 -9 -9 3 3 1 4 3 3 2 -9 2 1 1 -9 2 2 4 1 4 3 2 2 4 1 -9 -9 3 1 3 2 1 1 2 2 -9 4 2 -9
BRTIWI048	5	3 2 4 2 1 4 2 1 4 4 2 3 4 -9 4 4 4 2 -9 4 2 2 -9 3 2 1 2 3 2 4 1 3 4 1 2 1 4 1 3 2 1 3 2 4 4 3 1 1 4 -9 3 -9 -9 3 3 1 2 3 2 2 -9 2 1 1 -9 2 4 2 1 1 3 2 2 4 1 -9 -9 3 1 3 2 3 2 2 2 -9 4 2 -9
BRTIWI081	5	3 2 -9 4 1 2 2 3 2 2 2 -9 4 4 1 4 4 3 1 -9 2 2 3 1 2 3 3 3 2 4 1 -9 -9 1 -9 1 4 1 -9 -9 1 3 2 4 4 3 1 4 4 3 1 2 3 3 3 1 4 3 3 1 3 2 1 1 3 2 2 2 2 4 3 2 4 4 -9 1 3 3 3 3 -9 3 2 1 2 3 4 4 3
BRTIWI081	5	3 2 -9 2 1 2 2 1 4 4 2 -9 4 4 1 4 4 3 1 -9 2 2 3 1 2 3 3 3 2 4 3 -9 -9 1 -9 1 4 1 -9 -9 1 3 2 1 4 3 1 4 4 3 1 2 3 1 3 3 4 3 2 1 3 4 3 1 3 2 4 2 2 1 3 2 2 4 -9 1 3 3 1 3 -9 3 2 2 2 1 4 4 3
BRTIWI104	5	3 -9 4 2 3 4 2 3 4 2 2 -9 4 4 1 4 4 3 1 4 2 -9 3 1 2 1 -9 3 2 4 1 -9 2 1 2 1 1 4 -9 -9 1 1 4 1 4 1 3 4 -9 3 3 2 -9 3 4 1 4 3 2 -9 2 2 1 1 2 2 4 4 -9 4 3 2 2 2 3 1 2 -9 1 3 2 1 1 1 -9 1 2 4 3
BRTIWI104	5	3 -9 4 2 1 4 2 1 4 4 2 -9 4 4 4 4 4 3 1 2 2 -9 3 1 2 1 -9 3 3 4 3 -9 2 1 2 1 4 4 -9 -9 1 3 4 1 4 1 1 1 -9 1 1 2 -9 3 3 3 4 1 2 -9 2 2 3 1 2 2 4 4 -9 4 3 2 2 2 1 1 3 -9 1 3 2 3 2 2 -9 1 4 4 3
BRTIWI120	5	3 4 4 4 3 2 4 1 2 2 -9 1 4 4 1 4 2 2 -9 4 2 -9 4 -9 2 3 2 3 2 2 1 3 2 -9 -9 1 -9 4 1 4 1 3 2 4 1 1 1 4 4 3 3 4 2 3 -9 1 -9 3 3 2 2 4 1 1 2 -9 4 4 2 1 3 4 4 2 1 3 -9 3 1 -9 2 3 1 2 4 3 2 -9 3
BRTIWI120	5	3 4 4 4 3 2 4 1 4 4 -9 3 4 4 1 4 2 2 -9 2 2 -9 3 -9 2 1 3 3 2 4 1 3 2 -9 -9 1 -9 4 3 4 1 3 2 1 1 3 1 1 4 3 3 2 2 3 -9 3 -9 3 2 1 3 4 1 1 3 -9 4 2 1 1 3 2 4 2 1 1 -9 2 1 -9 2 3 1 2 2 3 4 -9 3
BRTIWI149	5	1 2 4 4 3 2 2 3 4 4 2 -9 4 4 1 2 4 2 -9 4 2 4 4 -9 -9 1 2 3 2 4 1 3 -9 1 4 1 4 4 -9 -9 -9 1 2 4 4 -9 1 4 4 3 1 2 3 3 4 1 4 3 3 2 3 2 1 1 3 2 4 4 1 4 3 -9 4 2 3 1 -9 -9 1 3 2 3 1 1 4 1 4 -9 3
BRTIWI149	5	3 2 4 4 1 4 4 3 4 4 2 -9 4 4 1 2 4 2 -9 2 2 2 3 -9 -9 1 2 3 3 4 1 3 -9 1 2 1 4 4 -9 -9 -9 3 2 1 4 -9 1 4 4 1 1 2 2 3 3 3 4 1 2 1 3 4 1 1 3 2 4 4 1 1 3 -9 4 2 1 1 -9 -9 1 3 3 3 1 2 4 1 4 -9 3
BRTIWI019	5	1 4 1 4 3 2 2 3 2 4 4 3 2 4 1 4 4 2 3 4 1 4 3 -9 4 -9 3 -9 2 4 1 3 -9 1 4 2 -9 4 3 2 1 3 2 1 -9 1 1 4 4 3 1 4 2 3 3 1 2 1 -9 -9 3 2 1 -9 3 4 4 4 -9 4 -9 -9 -9 2 3 -9 2 -9 1 3 2 3 1 2 4 3 2 2 3
BRTIWI019	5	3 2 4 4 3 4 2 1 4 4 2 3 4 4 4 4 4 3 1 2 2 4 3 -9 2 -9 3 -9 2 4 1 3 -9 1 2 1 -9 4 3 4 1 3 2 1 -9 3 1 1 4 3 1 4 2 3 3 1 2 1 -9 -9 3 2 3 -9 3 4 4 2 -9 4 -9 -9 -9 4 1 -9 3 -9 1 3 2 3 2 2 2 3 2 2 3
BRTIWI035	5	3 2 4 2 3 4 2 3 4 4 -9 1 4 4 1 2 4 3 3 -9 2 4 -9 3 2 -9 2 3 2 2 1 3 4 1 2 1 1 4 -9 2 1 3 2 4 4 -9 1 4 4 1 3 4 3 3 3 1 4 -9 -9 -9 3 4 1 1 -9 -9 4 4 2 4 3 2 -9 2 1 1 -9 -9 3 3 2 3 1 2 2 1 4 4 3
BRTIWI035	5	3 2 4 2 1 4 4 1 4 4 -9 3 4 4 4 4 4 3 1 -9 2 2 -9 1 2 -9 3 3 2 2 1 3 2 1 2 1 4 4 -9 4 1 3 2 1 4 -9 1 1 4 1 3 2 2 3 3 1 2 -9 -9 -9 3 4 3 1 -9 -9 4 4 1 1 3 2 -9 2 1 1 -9 -9 1 3 2 3 2 2 2 1 4 4 3
BRTIWI057	5	3 2 -9 2 1 2 2 3 -9 4 2 3 4 4 1 4 4 3 -9 4 2 2 3 1 2 1 3 3 2 2 3 3 -9 1 2 -9 4 1 3 -9 -9 -9 2 1 1 3 1 4 4 -9 1 2 -9 1 3 1 4 3 -9 1 2 2 3 -9 -9 2 4 2 1 -9 3 -9 4 -9 -9 1 -9 3 3 3 -9 3 2 2 2 3 4 4 3
BRTIWI057	5	3 2 -9 2 1 2 4 1 -9 4 2 3 4 4 4 4 4 3 -9 2 2 2 3 1 2 1 3 3 2 2 3 3 -9 1 2 -9 4 1 3 -9 -9 -9 2 1 4 3 1 4 4 -9 1 2 -9 1 3 3 4 3 -9 1 3 4 3 -9 -9 2 4 2 1 -9 3 -9 2 -9 -9 1 -9 3 1 3 -9 3 2 2 2 1 4 4 3
BRTIWI082	5	3 -9 4 4 3 2 2 3 2 4 2 -9 4 4 1 2 -9 3 1 4 2 4 3 -9 2 -9 2 1 2 4 1 3 -9 -9 2 1 1 4 1 -9 1 3 -9 1 -9 1 1 1 4 3 3 -9 2 3 3 3 4 3 -9 -9 2 2 1 1 -9 2 4 4 -9 4 3 2 -9 -9 1 1 -9 3 3 3 2 1 1 2 4 1 4 4 1
BRTIWI082	5	3 -9 4 2 1 4 4 3 2 4 2 -9 4 4 1 4 -9 3 1 4 2 2 3 -9 2 -9 3 3 2 4 3 3 -9 -9 2 1 1 4 3 -9 1 3 -9 1 -9 1 1 1 4 1 1 -9 2 3 3 3 4 1 -9 -9 2 2 1 1 -9 4 4 4 -9 1 3 2 -9 -9 1 1 -9 3 1 3 2 3 1 2 2 1 4 4 3
BRTIWI105	5	-9 2 4 -9 1 2 4 -9 4 -9 2 1 4 4 1 2 4 2 3 4 2 4 3 1 2 1 2 3 2 2 1 3 -9 2 4 1 1 4 3 4 1 1 2 4 4 1 -9 4 4 3 1 -9 2 3 3 1 4 1 3 1 3 2 1 1 2 2 4 4 2 4 1 4 2 4 1 3 -9 3 1 3 2 1 2 -9 -9 1 2 2 3
BRTIWI105	5	-9 2 4 -9 1 4 4 -9 4 -9 2 3 4 4 1 4 4 2 1 2 2 2 3 1 2 1 3 3 2 4 1 3 -9 1 2 1 4 4 3 4 1 3 2 1 4 1 -9 4 4 1 1 -9 2 3 3 3 2 1 2 1 3 2 1 1 2 4 4 2 1 1 3 2 2 4 1 1 -9 3 1 3 2 3 2 -9 -9 1 4 4 3
BRTIWI124	5	3 2 1 4 3 2 2 1 -9 2 -9 3 2 -9 1 4 4 2 3 -9 -9 2 -9 1 4 3 2 3 2 2 1 3 4 1 4 2 4 4 3 4 1 3 2 1 1 1 -9 4 4 3 3 2 3 3 3 3 4 3 -9 -9 2 2 1 -9 3 2 2 4 -9 4 1 4 4 4 -9 -9 2 3 1 3 2 -9 1 2 2 3 4 -9 3
BRTIWI124	5	3 2 4 2 1 4 4 1 -9 2 -9 3 4 -9 4 4 4 2 1 -9 -9 2 -9 1 2 3 2 3 2 4 1 3 4 1 2 1 4 1 3 4 1 3 2 1 4 1 -9 1 4 3 1 2 2 1 3 3 2 3 -9 -9 3 2 1 -9 3 2 2 2 -9 1 3 2 4 4 -9 -9 3 3 1 3 3 -9 1 2 2 1 4 -9 3
BRTIWI153	5	1 2 -9 4 1 2 2 1 4 2 2 3 4 2 1 4 2 2 3 4 2 4 -9 -9 2 1 -9 1 2 2 1 3 -9 1 4 1 4 1 3 -9 1 -9 4 4 1 3 1 -9 4 3 3 2 2 3 3 1 2 3 3 -9 3 2 1 1 -9 2 2 2 -9 1 3 4 4 2 -9 1 2 3 1 3 2 1 1 1 2 1 -9 4 1
BRTIWI153	5	3 2 -9 2 1 4 2 1 4 4 2 3 4 4 4 4 2 2 1 4 2 2 -9 -9 2 1 -9 3 2 4 3 3 -9 1 2 1 4 1 3 -9 1 -9 4 1 1 3 1 -9 4 1 1 2 2 3 3 1 2 3 3 -9 3 4 1 1 -9 4 2 2 -9 1 3 2 2 4 -9 1 3 3 1 3 2 3 2 2 2 1 -9 4 3
M1	6	3 2 4 2 1 4 4 1 -9 4 2 3 4 4 4 4 4 3 1 2 2 2 3 1 2 1 3 3 3 -9 3 3 2 1 2 1 4 1 3 4 1 3 2 4 4 3 3 1 4 1 1 2 2 1 3 3 2 1 2 1 2 2 3 1 3 2 4 4 1 1 3 2 2 4 1 1 3 2 3 3 3 3 2 2 2 1 4 4 3
M1	6	3 2 4 2 1 4 4 1 -9 4 2 3 4 4 4 4 4 3 1 2 2 2 3 1 2 1 3 3 3 -9 3 3 2 1 2 1 4 1 3 4 1 3 2 1 4 3 3 1 4 1 1 2 2 1 3 3 2 1 2 1 3 4 3 1 3 4 4 2 1 1 3 2 2 4 1 1 3 2 1 3 3 3 2 2 2 1 4 4 3
M10	6	3 -9 4 2 -9 4 4 1 4 4 2 3 4 4 4 4 4 3 1 2 2 2 3 1 2 1 3 3 3 4 3 3 2 1 2 1 -9 1 3 4 1 3 2 4 4 3 3 1 4 -9 -9 2 2 1 3 3 -9 1 2 1 2 4 3 -9 3 4 4 2 1 1 3 2 4 4 1 1 3 2 3 3 3 3 2 2 2 1 4 2 3
M10	6	3 -9 4 2 -9 4 4 1 4 4 2 3 4 4 4 4 4 3 1 2 2 2 3 1 2 1 3 3 3 4 3 3 2 1 2 1 -9 1 3 4 1 3 2 4 4 3 1 1 4 -9 -9 2 2 1 3 3 -9 1 2 1 3 4 3 -9 3 4 4 2 1 1 3 2 2 4 1 1 3 2 3 3 3 3 2 2 2 1 4 4 3
M18	6	3 2 4 2 1 4 2 1 4 4 2 3 4 4 4 -9 4 -9 1 2 2 -9 3 1 2 1 3 3 3 4 3 3 2 1 2 1 4 1 3 4 1 3 2 4 4 3 3 1 4 -9 1 2 2 1 3 3 2 1 2 1 2 2 3 1 3 -9 4 2 1 1 3 2 2 4 1 1 3 2 3 3 3 3 2 2 2 1 4 4 3
M18	6	3 2 4 2 1 4 4 1 4 4 2 3 4 4 4 -9 4 -9 1 2 2 -9 3 1 2 1 3 3 3 4 3 3 2 1 2 1 4 1 3 4 1 3 2 4 4 3 1 1 4 -9 1 2 2 1 3 3 2 1 2 1 3 4 3 1 3 -9 4 2 1 1 3 2 2 4 1 1 3 2 3 3 3 3 2 2 2 1 4 4 3
M2	6	3 2 4 2 1 4 4 3 4 4 2 3 4 4 4 4 4 3 1 2 2 2 3 1 2 1 3 3 3 4 3 3 2 1 2 1 4 1 3 4 1 3 2 1 4 3 3 1 4 1 1 2 2 1 3 3 2 1 2 1 2 4 3 -9 3 4 4 2 1 1 3 2 4 4 1 1 3 2 3 3 3 3 2 2 2 1 4 4 3
M2	6	3 2 4 2 1 4 4 1 4 4 2 3 4 4 4 4 4 3 1 2 2 2 3 1 2 1 3 3 3 4 3 3 2 1 2 1 4 1 3 4 1 3 2 1 4 3 3 1 4 1 1 2 2 1 3 3 2 1 2 1 2 4 3 -9 3 4 4 2 1 1 3 2 2 4 1 1 3 2 1 3 3 3 2 2 2 1 4 4 3
M11	6	-9 2 4 2 3 4 2 1 4 4 2 3 4 4 4 4 4 -9 1 -9 2 2 3 1 2 1 3 3 3 2 3 3 2 1 2 1 4 1 3 4 1 3 2 4 4 3 3 1 4 1 1 2 2 1 3 -9 2 1 2 1 2 2 1 3 3 4 4 2 -9 1 3 2 2 4 1 1 3 2 3 3 3 3 2 2 -9 1 4 4 3
M11	6	-9 2 4 2 1 4 4 1 4 4 2 3 4 4 4 4 4 -9 1 -9 2 2 3 1 2 1 3 3 3 4 3 3 2 1 2 1 4 1 3 4 1 3 2 4 4 3 1 1 4 1 1 2 2 1 3 -9 2 1 2 1 2 2 3 1 3 4 4 2 -9 1 3 2 2 4 1 1 3 2 1 3 3 3 2 2 -9 1 4 4 3
M19	6	3 2 4 2 1 4 4 1 4 4 2 3 4 -9 4 4 4 -9 1 4 2 2 3 1 2 1 3 3 3 4 3 3 2 1 2 1 4 1 3 4 1 3 2 1 4 3 3 1 4 1 3 2 2 1 3 -9 2 1 2 1 3 2 3 -9 3 4 4 2 1 1 3 2 2 4 1 1 3 3 3 3 3 3 2 2 2 1 4 4 3
M19	6	3 2 4 2 1 4 4 1 4 4 2 3 4 -9 4 4 4 -9 1 2 2 2 3 1 2 1 3 3 3 4 3 3 2 1 2 1 4 1 3 4 1 3 2 1 4 3 3 1 4 1 1 2 2 1 3 -9 2 1 2 1 3 4 3 -9 3 4 4 2 1 1 3 2 2 4 1 1 3 2 1 3 3 3 2 2 2 1 4 4 3
M3	6	3 2 4 2 1 4 4 1 4 4 2 3 4 4 4 4 4 3 1 2 2 2 3 1 2 1 3 3 3 4 3 3 2 1 2 1 4 1 3 4 1 3 2 4 4 3 3 1 4 1 3 2 2 1 3 3 2 1 2 1 2 2 3 1 3 4 4 4 1 1 3 2 2 4 1 1 3 2 3 3 3 3 2 2 2 1 4 4 3
M3	6	3 2 4 2 1 4 4 1 4 4 2 3 4 4 4 4 4 3 1 2 2 2 3 1 2 1 3 3 3 4 3 3 2 1 2 1 4 1 3 4 1 3 2 1 4 3 1 1 4 1 1 2 2 1 3 3 2 1 2 1 3 2 3 1 3 4 4 2 1 1 3 2 2 4 1 1 3 2 1 3 3 3 2 2 2 1 4 4 3
M12	6	-9 2 4 2 1 -9 4 1 -9 4 2 3 4 4 4 4 4 3 1 2 2 2 3 1 2 1 2 3 2 -9 3 3 2 1 -9 1 4 4 1 4 1 3 2 4 4 3 3 1 4 -9 -9 -9 2 1 3 3 2 1 2 -9 3 2 3 3 3 4 4 2 1 1 3 2 2 4 1 -9 3 -9 3 3 3 -9 1 2 2 3 4 4 3
M12	6	-9 2 4 2 1 -9 4 1 -9 4 2 3 4 4 4 4 4 3 1 2 2 2 3 1 2 1 2 3 3 -9 3 3 2 1 -9 1 4 1 3 4 1 3 2 1 4 3 3 1 4 -9 -9 -9 2 1 3 3 2 1 2 -9 3 4 3 1 3 4 4 2 1 1 3 2 2 4 1 -9 3 -9 1 3 3 -9 2 2 2 1 4 4 3
M21	6	3 2 4 2 1 -9 2 1 -9 4 2 3 4 4 4 -9 4 3 1 2 2 2 3 1 2 1 3 3 3 -9 3 3 2 1 2 1 4 1 3 4 1 3 2 1 4 3 3 1 4 -9 1 2 2 1 3 3 2 1 2 1 2 2 3 1 3 4 4 2 1 1 3 2 2 4 1 1 -9 2 -9 3 3 1 -9 2 2 1 4 4 3
M21	6	3 2 4 2 1 -9 4 1 -9 4 2 3 4 4 4 -9 4 3 1 2 2 2 3 1 2 1 3 3 3 -9 3 3 2 1 2 1 4 1 3 4 1 3 2 1 4 3 3 1 4 -9 1 2 2 1 3 3 2 1 2 1 3 4 3 1 3 4 4 2 1 1 3 2 2 4 1 1 -9 2 -9 3 3 3 -9 2 2 1 4 4 3
M4	6	3 2 4 2 1 4 4 3 4 2 2 3 4 4 4 4 4 -9 1 2 2 4 3 1 2 1 -9 3 3 4 3 3 2 1 2 1 4 1 3 4 -9 3 2 1 4 3 3 1 4 1 1 2 -9 1 3 3 2 1 2 -9 3 2 3 -9 3 2 4 4 1 4 3 2 2 4 1 1 3 -9 3 3 3 3 2 2 2 1 4 4 3
M4	6	3 2 4 2 1 4 4 1 4 4 2 3 4 4 4 4 4 -9 1 2 2 2 3 1 2 1 -9 3 3 4 3 3 2 1 2 1 4 1 3 4 -9 3 2 1 4 3 3 1 4 1 1 2 -9 1 3 3 2 1 2 -9 3 4 3 -9 3 2 4 2 1 1 3 2 2 4 1 1 3 -9 1 3 3 3 2 2 2 1 4 4 3
M13	6	3 2 4 2 1 4 2 1 4 2 4 3 4 4 4 -9 4 3 1 4 2 2 3 1 2 1 3 3 3 2 3 3 2 1 2 1 4 1 3 4 -9 3 2 4 4 3 3 1 4 1 1 2 2 1 3 -9 2 1 2 1 -9 4 3 1 3 2 4 2 1 1 3 2 2 4 1 1 3 2 3 3 3 3 2 2 2 1 4 4 3
M13	6	3 2 4 2 1 4 4 1 4 4 2 3 4 4 4 -9 4 3 1 2 2 2 3 1 2 1 3 3 3 4 3 3 2 1 2 1 4 1 3 4 -9 3 2 4 4 3 3 1 4 1 1 2 2 1 3 -9 2 1 2 1 -9 4 3 1 3 4 4 2 1 1 3 2 2 4 1 1 3 2 1 3 3 3 2 2 2 1 4 4 3
M22	6	-9 2 4 2 -9 2 4 3 4 4 2 -9 4 4 4 4 4 -9 1 2 2 2 -9 1 2 1 3 3 3 -9 3 3 2 2 2 1 4 1 3 4 1 3 2 4 4 -9 -9 -9 4 -9 1 2 2 1 3 1 -9 1 2 -9 2 4 3 3 3 -9 4 2 1 4 3 2 2 4 1 1 3 2 3 3 3 3 2 2 -9 1 2 4 -9
M22	6	-9 2 4 2 -9 4 4 1 4 4 2 -9 4 4 4 4 4 -9 1 2 2 2 -9 1 2 1 3 3 3 -9 3 3 2 1 2 1 4 1 3 4 1 3 2 4 4 -9 -9 -9 4 -9 1 2 2 1 3 3 -9 1 2 -9 2 4 3 1 3 -9 4 2 1 4 3 2 2 4 1 1 3 2 3 3 3 3 2 2 -9 1 4 4 -9
M6	6	3 2 4 2 1 4 4 1 4 4 2 3 4 4 1 4 4 3 1 4 2 4 3 1 2 1 3 3 3 4 3 3 2 1 2 1 4 1 3 4 1 3 2 4 4 1 3 1 4 1 1 2 2 1 3 1 -9 1 2 1 2 2 3 3 3 2 4 2 1 1 3 2 2 4 1 1 3 2 1 3 3 1 2 2 2 1 4 2 3
M6	6	3 2 4 2 1 4 4 1 4 4 2 3 4 4 4 4 4 3 1 2 2 2 3 1 2 1 3 3 3 4 3 3 2 1 2 1 4 1 3 4 1 3 2 1 4 3 3 1 4 1 1 2 2 1 3 3 -9 1 2 1 3 4 3 3 3 4 4 2 1 1 3 2 2 4 1 1 3 2 1 3 3 3 2 2 2 1 4 4 3
M14	6	3 2 4 2 1 -9 4 1 2 4 2 3 4 4 4 2 4 3 1 2 2 -9 3 1 -9 -9 3 3 3 4 3 3 2 1 2 1 4 1 3 4 1 3 2 4 4 3 3 1 4 1 -9 2 2 1 3 3 -9 1 3 1 2 4 3 1 3 2 4 2 1 1 3 2 4 4 1 1 3 2 3 3 3 3 2 2 2 1 4 4 3
M14	6	3 2 4 2 1 -9 4 1 4 4 2 3 4 4 4 2 4 3 1 2 2 -9 3 1 -9 -9 3 3 3 4 3 3 2 1 2 1 4 1 3 4 1 3 2 1 4 3 1 1 4 1 -9 2 2 1 3 3 -9 1 2 1 2 4 3 1 3 4 4 2 1 1 3 2 4 4 1 1 3 2 3 3 3 3 2 2 2 1 4 4 3
M23	6	3 2 4 2 1 4 4 1 4 4 2 3 4 4 4 4 4 3 1 4 2 2 3 1 2 1 3 3 3 4 3 3 2 1 2 1 4 1 3 4 1 3 2 4 4 3 3 1 4 1 1 2 2 1 3 3 -9 3 2 1 2 4 3 3 3 4 4 2 1 1 3 2 2 4 1 1 3 3 3 3 3 3 2 2 2 1 4 4 3
M23	6	3 2 4 2 1 4 4 1 4 4 2 3 4 4 4 4 4 3 1 4 2 2 3 1 2 1 3 3 3 4 3 3 2 1 2 1 4 1 3 4 1 3 2 4 4 3 3 1 4 1 1 2 2 1 3 3 -9 1 2 1 3 4 3 3 3 4 4 2 1 1 3 2 2 4 1 1 3 2 1 3 3 3 2 2 2 1 4 4 3
M7	6	3 2 4 2 1 4 4 1 2 4 2 3 4 4 4 -9 4 3 1 4 2 2 3 1 2 1 3 3 3 2 3 3 2 1 2 1 4 4 3 4 1 3 2 4 4 1 3 1 4 1 3 4 2 1 3 1 2 1 2 1 3 2 3 3 -9 2 4 2 1 4 3 2 2 4 1 1 3 2 3 3 3 3 2 2 2 1 4 4 3
M7	6	3 2 4 2 1 4 4 1 4 4 2 3 4 4 4 -9 4 3 1 4 2 2 3 1 2 1 3 3 3 2 3 3 2 1 2 1 4 1 3 4 1 3 2 4 4 3 3 1 4 1 1 2 2 1 3 3 2 1 2 1 3 4 3 1 -9 4 4 2 1 4 3 2 2 4 1 1 3 2 3 3 3 3 2 2 2 1 4 4 3
M15	6	3 2 4 2 1 4 4 1 4 4 2 -9 4 4 4 4 -9 3 1 4 2 2 3 -9 2 -9 3 3 3 -9 3 3 2 1 2 1 4 1 -9 4 1 3 2 4 4 1 -9 1 4 -9 1 2 2 1 3 3 2 3 2 1 2 2 3 1 3 2 4 4 1 4 3 2 -9 2 1 1 3 2 3 3 3 3 1 2 -9 1 4 4 3
M15	6	3 2 4 2 1 4 4 1 4 4 2 -9 4 4 4 4 -9 3 1 2 2 2 3 -9 2 -9 3 3 3 -9 3 3 2 1 2 1 4 1 -9 4 1 3 2 4 4 3 -9 1 4 -9 1 2 2 1 3 3 2 1 2 1 3 4 3 1 3 4 4 2 1 1 3 2 -9 4 1 1 3 2 1 3 3 3 2 2 -9 1 4 4 3
M24	6	3 2 4 2 1 4 4 1 4 4 2 -9 4 4 4 4 4 3 1 2 2 2 3 1 2 1 3 3 3 4 3 3 2 1 2 1 4 1 3 4 1 -9 2 4 4 3 3 1 -9 3 3 2 2 1 3 3 4 1 2 1 3 2 3 1 3 -9 4 2 1 1 3 2 2 4 1 1 3 3 1 3 3 3 2 2 2 3 4 4 3
M24	6	3 2 4 2 1 4 4 1 4 4 2 -9 4 4 4 4 4 3 1 2 2 2 3 1 2 1 3 3 3 4 3 3 2 1 2 1 4 1 3 4 1 -9 2 1 4 3 3 1 -9 1 1 2 2 1 3 3 4 1 2 1 3 4 3 1 3 -9 4 2 1 1 3 2 2 4 1 1 3 2 1 3 3 3 2 2 2 1 4 4 3
M8	6	3 2 4 2 1 4 4 1 4 4 2 3 4 4 4 -9 4 -9 1 2 2 2 3 1 2 1 3 3 3 -9 3 3 2 1 2 1 4 4 3 4 1 3 2 4 4 3 3 1 4 1 1 2 2 1 3 3 2 1 2 1 3 4 3 1 -9 4 4 2 1 1 3 2 4 4 1 1 3 2 1 3 3 3 2 2 -9 1 4 4 3
M8	6	3 2 4 2 1 4 4 1 4 4 2 3 4 4 4 -9 4 -9 1 2 2 2 3 1 2 1 3 3 3 -9 3 3 2 1 2 1 4 1 3 4 1 3 2 4 4 3 1 1 4 1 1 2 2 1 3 3 2 1 2 1 3 4 3 1 -9 4 4 2 1 1 3 2 4 4 1 1 3 2 1 3 3 3 2 2 -9 1 4 4 3
M16	6	3 2 4 2 1 4 4 1 4 4 2 -9 4 4 4 -9 4 3 1 2 2 4 3 1 2 1 3 3 3 4 3 3 2 1 -9 1 4 1 3 4 -9 3 2 4 4 3 3 1 4 1 1 -9 2 1 3 1 2 1 2 -9 2 4 1 3 3 2 4 2 1 1 3 -9 2 4 1 -9 3 2 3 3 3 3 -9 2 2 1 4 4 3
M16	6	3 2 4 2 1 4 4 1 4 4 2 -9 4 4 4 -9 4 3 1 2 2 2 3 1 2 1 3 3 3 4 3 3 2 1 -9 1 4 1 3 4 -9 3 2 4 4 3 1 1 4 1 1 -9 2 1 3 3 2 1 2 -9 3 4 3 3 3 4 4 2 1 1 3 -9 2 4 1 -9 3 2 3 3 3 3 -9 2 2 1 4 4 3
M9	6	3 2 4 2 1 4 4 1 4 4 2 3 4 4 4 4 -9 3 1 2 2 2 3 1 2 1 3 3 3 4 3 3 2 2 2 1 4 1 3 4 1 3 2 4 4 3 3 1 4 1 1 2 2 1 3 3 2 1 2 1 2 4 3 1 3 2 4 2 1 1 3 2 4 4 1 1 3 3 3 3 3 3 2 2 -9 3 4 4 3
M9	6	3 2 4 2 1 4 4 1 4 4 2 3 4 4 4 4 -9 3 1 2 2 2 3 1 2 1 3 3 3 4 3 3 2 2 2 1 4 1 3 4 1 3 2 1 4 3 1 1 4 1 1 2 2 1 3 3 2 1 2 1 3 4 3 1 3 2 4 2 1 1 3 2 2 4 1 1 3 3 1 3 3 3 2 2 -9 1 4 4 3
M17	6	-9 2 4 2 1 4 2 1 4 4 2 3 4 4 4 4 4 3 1 2 2 2 3 1 -9 1 3 3 3 4 3 3 2 1 4 1 4 1 3 4 -9 3 2 4 4 3 3 1 4 3 1 2 2 1 3 3 -9 1 3 1 2 4 3 1 2 4 4 2 1 1 3 2 2 4 1 1 3 3 3 3 3 3 2 2 2 -9 4 4 3
M17	6	-9 2 4 2 1 4 4 1 4 4 2 3 4 4 4 4 4 3 1 2 2 2 3 1 -9 1 3 3 3 4 3 3 2 1 2 1 4 1 3 4 -9 3 2 1 4 3 3 1 4 1 1 2 2 1 3 3 -9 1 2 1 2 4 3 1 3 4 4 2 1 1 3 2 2 4 1 1 3 2 1 3 3 3 2 2 2 -9 4 4 3
POPGEN_WA_002_P	7	3 2 -9 4 1 2 -9 -9 2 2 -9 3 2 4 1 4 4 2 -9 4 1 -9 4 -9 4 3 2 -9 2 2 3 3 4 1 2 -9 4 4 3 4 -9 1 -9 4 -9 1 1 4 2 1 3 2 3 3 4 1 4 1 3 -9 2 2 -9 1 2 2 4 4 1 1 -9 2 -9 4 -9 1 3 -9 3 3 2 1 -9 -9 2 3 4 2 -9
POPGEN_WA_002_P	7	3 2 -9 4 1 2 -9 -9 4 2 -9 3 4 4 4 4 4 3 -9 4 2 -9 4 -9 2 3 2 -9 2 2 3 3 4 1 2 -9 4 4 3 4 -9 3 -9 4 -9 3 1 1 2 1 1 2 3 3 4 1 2 1 3 -9 2 2 -9 1 2 2 4 4 1 1 -9 2 -9 4 -9 1 3 -9 3 3 2 1 -9 -9 2 3 4 2 -9
POPGEN_WA_004_P	7	3 4 -9 4 1 -9 2 3 2 2 -9 3 4 -9 1 4 4 3 -9 4 -9 4 3 -9 -9 3 2 -9 2 4 3 3 4 2 -9 -9 1 4 -9 -9 -9 3 -9 4 -9 1 1 4 -9 -9 1 2 -9 3 4 3 4 3 2 -9 2 -9 -9 1 2 2 -9 4 1 -9 -9 -9 2 4 -9 1 2 2 -9 -9 2 1 -9 -9 2 3 -9 2 -9
POPGEN_WA_004_P	7	3 4 -9 4 1 -9 4 3 4 2 -9 3 4 -9 1 4 4 3 -9 2 -9 2 3 -9 -9 1 3 -9 2 4 3 3 4 1 -9 -9 1 4 -9 -9 -9 3 -9 4 -9 3 1 1 -9 -9 1 2 -9 3 3 3 4 3 2 -9 2 -9 -9 1 3 2 -9 4 1 -9 -9 -9 2 4 -9 1 3 2 -9 -9 2 3 -9 -9 2 3 -9 2 -9
POPGEN_WA_001_P	7	3 4 -9 4 -9 -9 2 -9 2 2 -9 1 2 -9 1 -9 4 2 -9 -9 -9 2 3 -9 -9 3 2 -9 2 -9 3 3 4 2 -9 -9 1 4 -9 -9 -9 1 -9 4 -9 1 1 4 -9 -9 1 2 3 3 4 3 4 3 -9 -9 2 -9 -9 1 2 2 -9 4 1 1 -9 2 2 -9 1 -9 2 -9 -9 3 2 1 -9 -9 2 3 -9 2 3
POPGEN_WA_001_P	7	3 2 -9 2 -9 -9 2 -9 2 2 -9 1 4 -9 4 -9 4 3 -9 -9 -9 2 3 -9 -9 3 3 -9 2 -9 3 3 4 1 -9 -9 4 4 -9 -9 -9 1 -9 1 -9 3 1 4 -9 -9 1 2 3 3 4 3 4 3 -9 -9 2 -9 -9 1 2 2 -9 4 1 1 -9 2 2 -9 1 -9 2 -9 -9 3 2 1 -9 -9 2 3 -9 2 3
POPGEN_WA_003_P	7	3 4 -9 4 1 2 2 3 2 2 2 3 4 4 1 4 4 3 1 4 2 4 3 1 2 -9 2 3 2 2 3 3 -9 2 2 1 1 4 -9 4 1 1 -9 4 4 1 1 4 2 1 3 2 3 3 4 1 4 3 3 1 2 2 -9 1 3 2 4 4 1 1 3 -9 2 2 1 1 3 2 1 -9 2 1 1 -9 2 3 4 2 3
POPGEN_WA_003_P	7	3 4 -9 4 1 2 2 3 4 2 2 3 4 4 4 4 4 3 1 2 2 2 3 1 2 -9 3 3 2 4 3 3 -9 1 2 1 4 4 -9 4 1 3 -9 4 4 3 1 1 2 1 1 2 3 3 3 3 4 3 2 1 2 2 -9 1 3 2 4 4 1 1 3 -9 2 4 1 1 3 2 1 -9 2 1 1 -9 2 3 4 2 3
POPGEN_WA_011_P	7	3 4 -9 4 3 4 2 3 2 2 -9 3 2 4 1 2 4 2 1 4 -9 -9 4 -9 -9 3 2 3 2 2 3 3 4 -9 2 -9 1 4 -9 -9 -9 1 -9 4 -9 3 1 4 -9 -9 1 2 3 3 4 1 4 3 3 -9 2 -9 -9 1 2 2 -9 4 1 -9 -9 -9 2 2 1 1 2 2 3 3 2 -9 -9 -9 2 3 -9 -9 -9
POPGEN_WA_011_P	7	3 2 -9 4 1 4 2 3 2 4 -9 3 2 4 4 4 4 3 1 4 -9 -9 3 -9 -9 1 3 3 2 2 3 3 4 -9 2 -9 4 4 -9 -9 -9 1 -9 4 -9 3 1 1 -9 -9 1 2 3 3 4 3 4 3 2 -9 2 -9 -9 1 2 4 -9 4 1 -9 -9 -9 2 4 1 1 3 2 3 3 2 -9 -9 -9 2 3 -9 -9 -9
POPGEN_WA_007_P	7	3 2 -9 4 3 4 -9 -9 2 2 2 3 4 2 1 4 4 2 1 4 -9 2 4 -9 -9 3 2 3 2 2 3 3 4 2 -9 -9 4 4 -9 -9 -9 -9 2 4 4 3 1 4 4 3 -9 2 3 3 4 -9 4 -9 -9 -9 2 -9 -9 1 2 2 -9 4 1 1 -9 -9 2 2 -9 1 2 3 -9 -9 2 1 -9 2 2 3 -9 2 3
POPGEN_WA_007_P	7	3 2 -9 4 1 4 -9 -9 2 4 2 3 4 4 4 4 4 2 1 4 -9 2 3 -9 -9 1 3 3 2 4 3 3 2 2 -9 -9 4 4 -9 -9 -9 -9 2 4 4 3 1 4 4 1 -9 2 3 3 3 -9 2 -9 -9 -9 2 -9 -9 1 3 2 -9 4 1 1 -9 -9 2 4 -9 1 3 2 -9 -9 2 1 -9 2 2 3 -9 2 3
POPGEN_WA_005_P	7	3 4 -9 4 1 2 2 -9 2 2 2 3 4 -9 1 4 4 3 -9 4 2 2 3 -9 2 3 2 3 2 -9 3 3 2 -9 2 -9 1 4 -9 -9 -9 1 -9 4 4 3 1 4 2 1 3 2 3 3 4 3 4 3 -9 -9 2 2 -9 1 2 2 -9 4 1 -9 -9 -9 4 4 -9 -9 3 2 3 3 2 1 -9 -9 2 3 4 -9 3
POPGEN_WA_005_P	7	3 2 -9 2 1 2 2 -9 2 4 2 3 4 -9 1 4 4 3 -9 4 2 2 3 -9 2 1 3 3 2 -9 3 3 2 -9 2 -9 4 4 -9 -9 -9 3 -9 1 4 3 1 4 4 1 1 2 3 3 3 3 2 3 -9 -9 2 4 -9 1 2 2 -9 4 1 -9 -9 -9 2 4 -9 -9 3 2 3 3 2 3 -9 -9 2 1 4 -9 3
POPGEN_WA_020_P	7	3 -9 -9 4 -9 2 -9 3 2 2 -9 3 4 4 1 -9 4 2 -9 4 -9 4 -9 -9 -9 -9 2 -9 2 -9 3 3 4 2 -9 -9 -9 4 -9 2 -9 1 -9 -9 -9 1 1 -9 -9 -9 3 2 3 3 4 1 -9 3 -9 -9 2 2 -9 1 2 2 -9 4 1 1 -9 2 2 -9 -9 1 2 -9 -9 -9 2 1 -9 1 2 3 -9 2 -9
POPGEN_WA_020_P	7	3 -9 -9 4 -9 4 -9 3 4 2 -9 3 4 4 1 -9 4 3 -9 4 -9 4 -9 -9 -9 -9 2 -9 2 -9 3 3 2 1 -9 -9 -9 4 -9 4 -9 3 -9 -9 -9 3 1 -9 -9 -9 1 2 3 3 4 3 -9 1 -9 -9 2 2 -9 1 2 2 -9 4 1 1 -9 2 2 -9 -9 1 2 -9 -9 -9 2 3 -9 2 2 3 -9 2 -9
POPGEN_WA_008_P	7	3 2 -9 4 1 -9 2 3 4 2 -9 3 4 4 1 4 4 3 -9 4 -9 -9 4 -9 4 3 2 3 2 -9 3 3 4 -9 2 -9 4 4 -9 4 -9 1 -9 4 -9 3 1 4 2 1 3 4 3 3 4 1 4 3 2 -9 2 2 -9 1 2 2 -9 4 1 1 -9 2 -9 4 -9 1 3 2 -9 -9 2 1 -9 -9 4 3 -9 2 3
POPGEN_WA_008_P	7	3 2 -9 4 1 -9 2 3 4 4 -9 3 4 4 1 4 4 3 -9 4 -9 -9 4 -9 2 3 3 3 2 -9 3 3 4 -9 2 -9 4 4 -9 4 -9 3 -9 4 -9 3 1 4 2 1 1 2 3 3 3 1 4 3 2 -9 2 2 -9 1 2 2 -9 4 1 1 -9 2 -9 4 -9 1 3 2 -9 -9 2 1 -9 -9 2 3 -9 2 3
POPGEN_WA_012_P	7	3 2 -9 4 1 2 2 3 2 2 2 3 -9 2 1 4 4 3 1 4 -9 4 4 -9 4 3 2 -9 2 2 3 3 4 1 2 -9 4 4 -9 -9 -9 1 -9 4 4 3 1 4 2 1 1 2 3 3 4 1 4 3 2 -9 2 -9 -9 1 2 2 -9 4 1 1 -9 -9 -9 2 3 1 2 3 -9 -9 2 1 -9 1 2 3 4 2 -9
POPGEN_WA_012_P	7	3 2 -9 4 1 4 2 1 4 2 2 3 -9 4 1 4 4 3 1 4 -9 2 3 -9 2 3 2 -9 2 4 3 3 4 1 2 -9 4 4 -9 -9 -9 1 -9 4 4 3 1 4 2 1 1 2 3 3 4 1 4 3 2 -9 2 -9 -9 1 3 2 -9 4 1 1 -9 -9 -9 2 1 1 3 2 -9 -9 2 1 -9 2 2 3 4 2 -9
POPGEN_WA_013_P	7	3 2 -9 -9 3 -9 -9 3 2 -9 2 3 2 4 1 4 4 3 -9 -9 -9 -9 3 -9 -9 -9 2 -9 2 2 1 1 4 -9 2 -9 4 4 -9 -9 -9 1 -9 4 -9 1 -9 4 2 -9 3 2 3 3 3 1 4 -9 -9 -9 2 -9 1 1 2 2 -9 4 -9 -9 -9 -9 4 2 -9 1 3 3 -9 3 2 1 -9 -9 4 3 2 -9 -9
POPGEN_WA_013_P	7	3 2 -9 -9 1 -9 -9 3 2 -9 2 3 4 4 4 4 4 3 -9 -9 -9 -9 3 -9 -9 -9 2 -9 2 4 3 3 2 -9 2 -9 4 1 -9 -9 -9 3 -9 4 -9 3 -9 1 4 -9 1 2 3 3 3 3 4 -9 -9 -9 2 -9 1 1 3 2 -9 4 -9 -9 -9 -9 2 4 -9 1 3 2 -9 3 2 3 -9 -9 2 3 4 -9 -9
POPGEN_WA_014_P	7	3 2 -9 4 3 -9 -9 -9 2 2 -9 3 4 4 1 4 4 3 -9 4 -9 -9 -9 -9 -9 3 2 -9 2 2 1 3 2 2 2 -9 1 4 -9 -9 -9 1 -9 4 -9 3 -9 4 2 1 -9 2 3 3 4 1 4 3 3 -9 2 2 -9 1 2 2 -9 -9 1 4 -9 2 2 2 -9 1 3 -9 -9 3 2 1 -9 -9 2 3 -9 2 -9
POPGEN_WA_014_P	7	3 2 -9 4 1 -9 -9 -9 4 4 -9 3 4 4 4 4 4 3 -9 2 -9 -9 -9 -9 -9 3 3 -9 2 4 3 3 2 2 2 -9 4 4 -9 -9 -9 3 -9 4 -9 3 -9 1 2 1 -9 2 3 3 3 3 2 1 2 -9 2 4 -9 1 2 2 -9 -9 1 1 -9 2 2 4 -9 1 3 -9 -9 3 2 3 -9 -9 2 1 -9 2 -9
POPGEN_WA_017_P	7	3 4 -9 -9 3 -9 -9 3 2 2 -9 3 2 -9 1 2 4 2 -9 4 -9 -9 -9 -9 -9 3 2 -9 2 2 1 1 -9 -9 -9 -9 -9 -9 -9 2 -9 1 -9 -9 -9 1 -9 -9 -9 3 -9 4 -9 3 4 1 -9 3 -9 -9 2 -9 -9 1 2 2 -9 4 1 4 -9 2 2 -9 -9 1 2 -9 -9 -9 2 1 -9 -9 2 3 -9 2 -9
POPGEN_WA_017_P	7	3 2 -9 -9 1 -9 -9 3 2 4 -9 3 4 -9 4 4 4 2 -9 2 -9 -9 -9 -9 -9 1 2 -9 2 4 3 3 -9 -9 -9 -9 -9 -9 -9 2 -9 3 -9 -9 -9 3 -9 -9 -9 1 -9 2 -9 3 4 3 -9 1 -9 -9 2 -9 -9 1 3 2 -9 4 1 1 -9 2 2 -9 -9 1 3 -9 -9 -9 2 1 -9 -9 2 3 -9 4 -9
POPGEN_WA_018_P	7	3 4 1 -9 1 4 -9 1 -9 4 -9 3 2 2 1 4 4 -9 -9 -9 1 4 3 -9 -9 3 -9 -9 -9 -9 1 1 4 -9 -9 -9 1 4 -9 4 -9 1 -9 -9 -9 1 1 4 4 3 -9 4 3 3 -9 3 4 3 3 -9 2 -9 1 1 -9 2 4 4 2 -9 3 2 4 -9 -9 1 2 3 -9 3 2 -9 -9 -9 2 1 2 -9 3
POPGEN_WA_018_P	7	3 2 4 -9 1 4 -9 1 -9 4 -9 3 4 4 1 4 4 -9 -9 -9 2 4 3 -9 -9 1 -9 -9 -9 -9 1 1 4 -9 -9 -9 4 4 -9 4 -9 3 -9 -9 -9 3 1 1 4 1 -9 2 2 3 -9 3 4 1 2 -9 2 -9 1 1 -9 4 4 4 1 -9 3 2 2 -9 -9 1 3 2 -9 3 2 -9 -9 -9 2 1 4 -9 3
POPGEN_WA_015_P	7	3 4 -9 4 -9 2 -9 3 2 2 -9 1 4 4 1 4 4 3 -9 4 -9 4 4 -9 2 3 2 3 2 -9 3 3 -9 -9 2 -9 1 4 -9 2 -9 -9 2 4 -9 -9 1 4 -9 -9 -9 2 3 3 4 1 4 1 3 -9 -9 -9 -9 1 -9 -9 -9 -9 1 -9 -9 -9 4 2 -9 1 3 3 -9 3 2 -9 -9 -9 4 3 -9 2 3
POPGEN_WA_015_P	7	3 2 -9 2 -9 4 -9 1 4 4 -9 3 4 4 4 4 4 3 -9 4 -9 2 3 -9 2 1 2 3 2 -9 3 3 -9 -9 2 -9 4 4 -9 4 -9 -9 2 4 -9 -9 1 4 -9 -9 -9 2 3 3 3 3 4 1 2 -9 -9 -9 -9 1 -9 -9 -9 -9 1 -9 -9 -9 2 4 -9 1 3 2 -9 3 3 -9 -9 -9 2 1 -9 2 3
POPGEN_WA_019_P	7	3 4 -9 4 -9 2 -9 3 2 2 -9 1 4 2 1 4 -9 3 1 -9 -9 -9 -9 -9 -9 3 2 -9 2 4 1 3 -9 2 -9 -9 -9 4 -9 -9 -9 3 -9 4 -9 1 -9 4 -9 -9 -9 2 3 3 4 1 -9 3 -9 -9 2 -9 -9 1 -9 2 -9 -9 2 -9 -9 -9 -9 -9 -9 1 2 2 3 3 2 1 -9 -9 4 1 2 2 -9
POPGEN_WA_019_P	7	3 2 -9 2 -9 4 -9 1 4 2 -9 3 4 2 4 4 -9 3 1 -9 -9 -9 -9 -9 -9 1 2 -9 2 4 3 3 -9 1 -9 -9 -9 4 -9 -9 -9 3 -9 1 -9 3 -9 1 -9 -9 -9 2 3 3 3 3 -9 1 -9 -9 2 -9 -9 1 -9 2 -9 -9 1 -9 -9 -9 -9 -9 -9 1 2 2 3 3 2 3 -9 -9 2 1 4 4 -9
POPGEN_WA_016_P	7	3 2 -9 4 3 2 -9 -9 2 2 -9 1 2 -9 1 2 2 3 1 4 1 -9 -9 3 4 -9 2 -9 2 -9 1 1 -9 2 4 -9 -9 4 -9 2 -9 1 -9 1 -9 1 1 4 -9 -9 3 4 3 3 4 1 4 3 -9 -9 2 -9 3 -9 2 2 -9 4 1 -9 3 2 2 4 1 1 3 -9 -9 3 2 1 -9 2 2 -9 4 2 -9
POPGEN_WA_016_P	7	3 2 -9 4 3 4 -9 -9 4 2 -9 3 4 -9 1 4 4 3 1 4 2 -9 -9 1 2 -9 3 -9 3 -9 3 3 -9 1 2 -9 -9 1 -9 4 -9 3 -9 1 -9 3 1 4 -9 -9 1 2 2 3 3 3 4 1 -9 -9 2 -9 3 -9 3 4 -9 4 1 -9 3 2 2 4 1 1 3 -9 -9 3 2 1 -9 2 2 -9 4 2 -9
POPGEN_WA_023_P	7	3 2 4 4 1 -9 -9 3 -9 2 2 -9 4 4 1 4 4 3 1 4 2 4 4 3 2 -9 2 -9 2 -9 3 3 4 1 2 1 4 4 3 4 -9 1 -9 4 -9 3 1 -9 2 1 1 2 3 3 -9 1 4 -9 3 -9 2 -9 1 1 2 2 -9 -9 1 -9 3 2 2 4 1 1 2 2 -9 3 2 1 1 -9 2 3 -9 2 -9
POPGEN_WA_023_P	7	3 2 4 4 1 -9 -9 3 -9 2 2 -9 4 4 4 4 4 3 1 4 2 2 3 1 2 -9 3 -9 2 -9 3 3 4 1 2 1 4 4 3 4 -9 3 -9 1 -9 3 1 -9 2 1 1 2 3 3 -9 1 4 -9 3 -9 2 -9 1 1 2 2 -9 -9 1 -9 3 2 2 4 1 1 3 2 -9 3 2 1 1 -9 2 3 -9 2 -9
POPGEN_WA_027_P	7	3 2 4 4 1 -9 -9 3 -9 2 2 3 -9 -9 1 4 4 3 1 4 1 -9 4 3 4 -9 2 -9 2 -9 3 3 -9 1 4 -9 4 4 3 4 1 1 -9 4 4 1 1 4 2 1 1 2 3 3 -9 1 4 3 -9 1 2 -9 1 1 2 2 -9 4 1 1 3 2 2 2 1 1 3 3 -9 3 2 1 1 -9 2 3 -9 -9 -9
POPGEN_WA_027_P	7	3 2 4 4 1 -9 -9 3 -9 2 2 3 -9 -9 4 4 4 3 1 4 2 -9 3 3 2 -9 2 -9 2 -9 3 3 -9 1 2 -9 4 4 3 4 1 3 -9 4 4 3 1 1 2 1 1 2 3 3 -9 3 4 3 -9 1 2 -9 1 1 2 2 -9 4 1 1 3 2 2 2 1 1 3 2 -9 3 2 1 1 -9 2 3 -9 -9 -9
POPGEN_WA_021_P	7	3 2 -9 4 1 -9 2 3 -9 2 2 -9 2 4 1 4 4 2 1 -9 2 4 4 3 4 3 2 1 2 2 3 3 4 2 2 2 4 4 1 4 1 1 -9 4 4 3 1 4 2 1 3 2 3 3 -9 3 4 -9 3 1 2 2 1 1 2 2 -9 4 1 -9 3 2 -9 2 3 -9 2 3 -9 3 2 1 1 2 4 3 -9 -9 1
POPGEN_WA_021_P	7	3 2 -9 4 1 -9 2 3 -9 4 2 -9 4 4 4 4 4 3 1 -9 2 2 3 1 2 3 3 3 2 4 3 3 2 1 2 1 4 1 3 4 1 3 -9 1 4 3 1 4 4 1 1 2 3 3 -9 3 2 -9 2 1 2 4 1 1 3 2 -9 4 1 -9 3 2 -9 4 1 -9 3 2 -9 3 2 1 1 2 2 3 -9 -9 3
POPGEN_WA_024_P	7	3 2 1 4 1 -9 -9 3 2 2 2 3 2 4 4 4 4 2 1 4 1 4 4 3 4 -9 2 3 2 2 3 3 2 2 2 2 4 4 3 4 1 1 -9 4 -9 3 1 4 -9 1 3 2 3 3 -9 3 4 -9 3 1 2 2 1 1 2 2 -9 -9 1 -9 3 2 4 4 1 1 -9 3 -9 -9 2 1 1 2 2 3 -9 4 3
POPGEN_WA_024_P	7	3 2 4 4 1 -9 -9 3 2 2 2 3 4 4 4 4 4 3 1 4 2 2 4 3 2 -9 3 3 2 4 3 3 2 1 2 1 4 1 3 4 1 1 -9 4 -9 3 1 4 -9 1 1 2 3 3 -9 3 2 -9 2 1 2 4 1 1 2 2 -9 -9 1 -9 3 2 4 4 1 1 -9 2 -9 -9 2 1 1 2 2 3 -9 4 3
POPGEN_WA_025_P	7	3 4 4 4 1 -9 2 3 2 2 2 3 4 4 1 4 4 3 1 4 2 4 4 3 2 -9 3 3 2 4 3 3 -9 2 2 1 1 4 3 2 -9 1 -9 4 4 1 1 4 2 1 3 -9 3 3 3 1 4 3 -9 1 2 -9 1 1 2 2 -9 4 1 1 3 2 -9 4 -9 -9 -9 2 -9 -9 2 1 1 -9 2 3 4 4 3
POPGEN_WA_025_P	7	3 2 4 4 1 -9 2 3 4 2 2 3 4 4 1 4 4 3 1 4 2 2 4 3 2 -9 3 3 2 4 3 3 -9 1 2 1 4 4 3 4 -9 3 -9 4 4 1 1 1 2 1 1 -9 3 3 3 3 4 3 -9 1 2 -9 1 1 3 2 -9 4 1 1 3 2 -9 4 -9 -9 -9 2 -9 -9 2 1 1 -9 2 3 4 4 3
POPGEN_WA_022_P	7	3 2 4 4 1 -9 2 3 2 2 2 3 4 4 1 4 4 2 1 4 2 2 4 3 2 -9 2 -9 2 2 3 3 4 2 2 1 4 4 3 4 1 3 -9 4 -9 3 1 4 -9 1 3 2 3 3 4 1 4 3 3 -9 2 -9 1 1 2 2 4 4 1 -9 3 2 4 4 -9 1 3 2 -9 -9 2 1 1 -9 2 3 4 -9 -9
POPGEN_WA_022_P	7	3 2 4 2 1 -9 2 3 2 2 2 3 4 4 1 4 4 3 1 4 2 2 3 1 2 -9 2 -9 2 4 3 3 4 1 2 1 4 4 3 4 1 3 -9 4 -9 3 1 4 -9 1 1 2 3 3 3 3 2 3 3 -9 2 -9 1 1 3 2 4 4 1 -9 3 2 2 4 -9 1 3 2 -9 -9 2 1 1 -9 2 3 4 -9 -9
